# Supplementary material for: Nearly complete structure of bacteriophage DT57C reveals architecture of head-to-tail interface and lateral tail fibers
Source: Nat Commun. 2023 Dec 11;14:8205. doi: 10.1038/s41467-023-43824-9 (PMC10713586; doi:10.1038/s41467-023-43824-9)
Supplement: Supplementary file 9 — Source data [file 41467_2023_43824_MOESM9_ESM.xlsx]

## Sheet: Main Figure 2
Panel d (bottom)							Panel e (left)
Timestep (ns)	Pore diameter HCP (Å)	Pore diameter HCP+TCP (Å)					Distance (Å)	Electrostatic potential (kT/e)
0	13.27	13.0914					184.69	-0.590687
1	12.08	12.4324					182.824	-0.593521
2	12.42	11.8279					180.959	-0.56762
3	12.21	11.7323					179.093	-0.511505
4	12.28	12.0829					177.228	-0.429098
5	10.98	11.6964					175.362	-0.330446
6	10.38	12.0383					173.497	-0.231202
7	10.81	11.4345					171.631	-0.150663
8	11.13	11.7439					169.766	-0.108384
9	10.62	10.9423					167.9	-0.119623
10	10.36	10.9603					166.034	-0.19058
11	10.81	11.4983					164.169	-0.315207
12	9.67	10.9116					162.303	-0.475417
13	10.87	11.2872					160.438	-0.645213
14	11.23	10.3689					158.572	-0.797049
15	10.63	10.6769					156.707	-0.907633
16	11.58	10.5902					154.841	-0.96128
17	11.25	10.7914					152.976	-0.9507
18	10.91	10.6335					151.11	-0.876265
19	10.5	10.1959					149.244	-0.744853
20	11.33	10.6196					147.379	-0.568846
21	11.4	9.9307					145.513	-0.365254
22	10.95	10.3589					143.648	-0.154465
23	10.72	10.5464					141.782	0.0419505
24	10.27	10.634					139.917	0.204476
25	11.31	10.3224					138.051	0.319069
26	10.39	10.6998					136.186	0.379487
27	11.37	10.6267					134.32	0.387414
28	11.58	10.5607					132.454	0.350151
29	11.33	10.5961					130.589	0.277036
30	11.3	10.4362					128.723	0.176461
31	10.41	11.1159					126.858	0.0546811
32	11	10.4164					124.992	-0.0835141
33	11.14	10.3884					123.127	-0.233003
34	10.34	10.1917					121.261	-0.38645
35	10.17	10.2776					119.396	-0.533383
36	10.42	10.3904					117.53	-0.661034
37	10.84	9.8917					115.664	-0.757202
38	10.23	9.7411					113.799	-0.814487
39	10.16	10.4194					111.933	-0.834169
40	10.73	10.3369					110.068	-0.827223
41	11.42	10.2431					108.202	-0.810418
42	10.92	10.4876					106.337	-0.798225
43	10.98	10.5463					104.471	-0.795172
44	11.12	10.4264					102.606	-0.793833
45	11.23	10.4069					100.74	-0.779103
46	10.29	10.4858					98.8744	-0.735134
47	10.89	10.2797					97.0089	-0.651076
48	11.55	10.5813					95.1433	-0.523948
49	11.34	11.0779					93.2778	-0.359056
50	11.1	10.8063					91.4122	-0.169223
51	10.22	10.6614					89.5467	0.0263437
52	10.39	10.638					87.6811	0.204016
53	11.6	10.7775					85.8155	0.339572
54	10.4	11.142					83.95	0.413812
55	10.13	10.8437					82.0844	0.418047
56	10.22	10.7158					80.2189	0.356576
57	10.07	10.6904					78.3533	0.244427
58	10.06	10.681					76.4878	0.10161
59	9.68	10.4085					74.6222	-0.0527709
60	10.3	10.2823					72.7567	-0.203937
61	10.32	10.3937					70.8911	-0.342085
62	10.76	10.274					69.0256	-0.461508
63	10.62	10.4522					67.16	-0.55955
64	10.04	10.3705					65.2944	-0.63609
65	10.1	9.9872					63.4289	-0.693578
66	10.63	10.5763					61.5633	-0.737261
67	9.72	9.5644					59.6978	-0.775177
68	10.33	9.8699					57.8322	-0.817627
69	10.41	10.027					55.9667	-0.876131
70	10.47	9.5334					54.1011	-0.961966
71	10.2	10.3744					52.2356	-1.08448
72	10.23	10.5803					50.37	-1.24928
73	10.56	10.9202					48.5044	-1.45624
74	9.73	10.9276					46.6389	-1.69735
75	10.24	10.5974					44.7733	-1.95508
76	9.88	10.1386					42.9078	-2.20359
77	9.79	10.9009					41.0422	-2.41411
78	8.88	10.377					39.1767	-2.56302
79	9.81	9.3599					37.3111	-2.63834
80	9.96	9.6892					35.4456	-2.64142
81	8.27	9.8061					33.58	-2.58356
82	8.39	10.4658					31.7144	-2.48048
83	8.84	10.3561					29.8489	-2.34747
84	9.51	10.3233					27.9833	-2.19674
85	8.44	10.1986					26.1178	-2.03678
86	9.89	10.6105					24.2522	-1.87292
87	9.04	10.4515					22.3867	-1.70826
88	8.8	10.4225					20.5211	-1.54466
89	9.14	10.8764					18.6556	-1.38341
90	9.33	10.8623					16.79	-1.22578
91	8.35	10.481					14.9244	-1.07321
92	8.99	10.5521					13.0589	-0.927492
93	9.17	10.2517					11.1933	-0.790606
94	9.79	10.7524					9.32778	-0.664593
95	10.02	10.3079					7.46222	-0.551266
96	9.23	10.552					5.59667	-0.451965
97	9.67	10.0854					3.73111	-0.367379
98	8.85	9.7864					1.86556	-0.297521
99	8.61	10.358					0	-0.241818
100	8.63	10.075
101	8.45	10.25
102	8.04	9.6865
103	7.99	9.8249
104	8.3	9.9269
105	8.13	10.4877
106	8.15	10.7679
107	9.22	10.5355
108	8.74	10.7871
109	9.73	10.8142
110	9.53	10.7215
111	9.61	10.2393
112	8.97	10.0259
113	8.96	10.0478
114	9.43	10.1298
115	9.15	10.1478
116	8.94	9.8971
117	9.92	10.5869
118	8.81	10.2066
119	8.9	9.9911
120	9.69	10.4306
121	9.77	10.1469
122	9.73	10.0699
123	8.74	10.1565
124	9.02	10.1534
125	9.8	9.7501
126	9.85	9.539
127	9.93	9.7438
128	9.18	9.7996
129	9.98	9.2912
130	9.18	9.7675
131	9.21	9.9883
132	9.52	9.986
133	9.84	9.5982
134	9.02	9.943
135	8.5	10.1636
136	9.14	10.1428
137	9.96	9.6342
138	8.58	9.503
139	9.77	9.5744
140	8.87	9.8262
141	8.87	9.6234
142	10.11	9.8909
143	9.66	9.9007
144	9.89	9.653
145	9.89	9.5982
146	9.72	9.3801
147	9.56	9.3443
148	9.61	9.5092
149	8.72	9.566
150	9.48	9.5692
151	9.45	9.673
152	9.28	9.7532
153	9.64	9.6251
154	9.21	9.7794
155	8.44	10.0672
156	9.37	9.4924
157	9.94	9.8481
158	10.26	9.717
159	10.68	9.5822
160	10.4	9.8334
161	10.12	9.6686
162	10.18	9.815
163	8.7	9.7398
164	9.49	9.6619
165	9.18	9.9903
166	9.37	9.6704
167	8.71	9.5405
168	9.88	9.7846
169	9.72	9.7574
170	9.4	9.3343
171	9.28	9.7455
172	8.97	9.9395
173	9.33	9.7097
174	9.58	9.5909
175	9.91	9.4094
176	9.22	9.2316
177	7.76	9.6718
178	8.22	9.4464
179	8.25	9.7733
180	7.32	9.9808
181	7.97	8.9237
182	7.14	9.4238
183	7.33	9.281
184	6.39	9.3778
185	7.64	9.7087
186	8.13	9.6621
187	8.11	9.7796
188	7.3	9.7028
189	7.07	9.9557
190	7.55	10.0478
191	7.2	9.8182
192	7.12	9.8503
193	7.77	9.9137
194	6.56	9.6941
195	7.52	10.0959
196	6.94	9.99
197	7.32	9.8298
198	6.54	10.2158
199	7.7	9.6054
200	7.56	9.9291
201	7.05	9.6055
202	7.47	9.8386
203	7.47	9.8342
204	6.81	9.639
205	7.34	9.6549
206	7.46	9.518
207	7.72	9.8574
208	7.2	9.6463
209	7.41	9.4301
210	7.29	9.6215
211	7.82	10.1685
212	7.96	10.0067
213	7.45	10.5486
214	7.46	10.5292
215	7.91	10.4746
216	7.28	9.5032
217	6.55	9.6206
218	7.2	9.6889
219	6.8	10.0409
220	7.17	10.4936
221	7.28	10.31
222	7.6	9.9862
223	7.38	10.2311
224	6.94	9.9603
225	6.53	10.1874
226	7.24	10.3748
227	7.36	9.9126
228	7.92	9.8934
229	7.57	10.3947
230	7.26	10.069
231	7.44	9.8438
232	6.94	9.9623
233	7.56	9.8933
234	7.35	10.1625
235	6.68	10.2028
236	7.79	9.8505
237	7.43	10.222
238	7.11	9.5372
239	7.2	9.5833
240	7.47	9.5949
241	6.66	9.4403
242	6.87	10.0883
243	7.21	9.9671
244	7.26	9.9988
245	6.76	10.0147
246	6.58	9.6856
247	6.95	9.377
248	7.35	9.8129
249	6.65	9.6073
250	7.54	9.7031
251	7.3	9.7524
252	7.59	10.5023
253	7.78	10.2052
254	7.88	9.9072
255	7.44	9.9359
256	7.36	9.4651
257	7.01	10.004
258	7.12	9.4802
259	6.34	10.3128
260	6.69	10.1888
261	7.41	10.5914
262	7.31	10.3536
263	8.3	10.4764
264	7.2	10.5746
265	7.99	10.1062
266	7.57	9.9411
267	7.24	10.1584
268	7.79	9.6385
269	8.18	10.614
270	7.86	10.4627
271	7.85	10.7673
272	8.05	10.3656
273	7.79	10.443
274	7.7	10.3239
275	7.26	10.0849
276	7.31	10.0024
277	7.19	10.3628
278	7.8	9.8916
279	7.71	10.5097
280	6.59	10.169
281	6.51	10.2076
282	6.29	10.2265
283	7.13	10.1277
284	7.51	10.2595
285	6.44	10.4431
286	7	10.3339
287	7.33	10.491
288	6.61	10.1603
289	6.79	9.6972
290	6.97	9.9512
291	6.8	10.0677
292	7.49	10.2936
293	7.36	9.5615
294	7.39	9.9742
295	7.31	10.6256
296	7.7	10.4699
297	7.12	10.9599
298	6.79	10.5072
299	7.46	10.5419
300	7.05	10.7231
301	7.46	10.7474
302	7.33	10.2288
303	7.59	10.6576
304	7.11	10.5532
305	7.16	9.9981
306	7.51	10.403
307	7.97	10.7656
308	7.59	10.6258
309	7.35	10.5057
310	7.47	10.7079
311	7.25	10.4286
312	7.07	10.6285
313	7.2	10.532
314	6.31	10.5037
315	7.36	10.773
316	6.61	10.6734
317	8.03	10.3544
318	6.93	10.1028
319	6.63	10.4852
320	7.37	10.5177
321	6.86	10.4989
322	7.06	10.6913
323	7.44	10.4647
324	7.89	10.4295
325	6.79	10.5897
326	7.75	10.5409
327	6.77	10.5022
328	6.41	10.6722
329	6.74	10.6297
330	7.2	10.3001
331	6.42	10.309
332	7.1	10.2923
333	7.23	10.3587
334	6.58	10.2446
335	7.18	10.1927
336	6.81	9.9734
337	6.28	10.2997
338	8.2	9.9128
339	6.39	9.9185
340	7.18	10.1654
341	8.53	10.3842
342	7.17	10.5615
343	7.8	10.6606
344	7.81	10.2834
345	8.1	10.4543
346	7.69	10.6664
347	7.49	10.2824
348	8.22	10.0591
349	7.24	10.4302
350	7.59	10.427
351	6.87	10.5861
352	8.12	10.1394
353	7.59	10.6479
354	7.35	10.5986
355	8.1	10.5169
356	7.3	10.5378
357	7.89	10.6879
358	8.14	10.5867
359	8.44	10.7868
360	8.37	10.8582
361	8.48	10.4164
362	8.39	10.6721
363	8.96	10.3856
364	8.29	10.4915
365	7.97	10.5433
366	7.93	9.7238
367	8.26	10.7241
368	7.6	10.6443
369	8.39	10.7005
370	8.68	9.9504
371	9.52	9.7276
372	8.37	10.4382
373	8.96	10.4947
374	8.56	10.3304
375	9.53	10.1873
376	8.54	10.9192
377	8.48	10.576
378	7.91	10.7169
379	8.84	10.6276
380	8.58	10.5102
381	8.18	10.2707
382	8.54	10.0615
383	8.18	10.3389
384	7.73	10.115
385	7.84	10.3947
386	7.92	10.6817
387	7.55	10.5905
388	8.03	10.3829
389	7.89	10.6185
390	7.4	10.5006
391	7.73	10.4457
392	7.76	10.4576
393	8.18	10.4597
394	7.54	10.6585
395	7.92	10.6822
396	7.98	10.4031
397	7.78	10.6073
398	7.71	10.3828
399	8.8	10.4754
400	8.01	10.1177
401	7.5	10.9611
402	7.88	10.7176
403	8.26	9.8676
404	8.1	10.5077
405	7.96	10.3365
406	7.69	10.0082
407	7.75	9.8804
408	6.82	10.469
409	8.13	10.0759
410	8.1	9.6039
411	8.35	10.5578
412	8.66	10.2611
413	8.63	9.8198
414	8.41	10.4683
415	8.2	10.0383
416	8.66	10.2652
417	8.83	10.5397
418	8.96	10.1124
419	8.83	9.3439
420	7.15	10.0854
421	7.96	9.9094
422	7.89	10.1097
423	7.49	9.6299
424	7.46	9.5859
425	8.11	9.9116
426	8.11	9.3592
427	7.85	10.5711
428	8.24	10.4344
429	6.98	9.5121
430	7.71	9.8155
431	7.44	9.7599
432	7.31	9.9772
433	8.81	10.1256
434	9.1	9.8275
435	8.39	9.6874
436	8.79	10.3517
437	8.67	10.0376
438	8.91	10.7348
439	8.05	9.1012
440	8.64	10.0249
441	8.18	10.1704
442	8.35	10.1116
443	8.12	10.0995
444	8.06	10.0929
445	8.68	9.757
446	7.86	9.6803
447	8.64	9.707
448	8.2	9.888
449	7.97	9.3828
450	7.98	9.5658
451	7.93	9.8809
452	6.59	9.6744
453	8.2	9.6943
454	7.32	9.7424
455	7.13	10.2312
456	7.43	9.3765
457	7.71	9.6072
458	7.52	9.9898
459	7.16	9.4583
460	7.98	9.5976
461	7.74	9.9116
462	7.52	9.7572
463	7.52	9.9715
464	7.04	9.2261
465	7.54	9.6904
466	7.68	9.9525
467	7.79	9.6497
468	8.56	9.4841
469	8.47	9.4937
470	8.36	9.7201
471	8.63	10.1701
472	7.85	9.4343
473	7.7	9.5714
474	9.09	9.5319
475	8.02	9.8993
476	7.6	9.5994
477	7.82	9.8697
478	7.56	9.5419
479	8.66	10.1323
480	8.21	9.5964
481	7.69	9.6665
482	8.44	9.5055
483	8.23	9.916
484	7.25	10.1071
485	7.63	9.4738
486	8.33	10.5311
487	8.53	10.6006
488	8.14	10.6014
489	7.96	10.1706
490	9.18	10.0033
491	8.98	9.8315
492	8.64	9.7636
493	8.67	9.995
494	8.82	10.3164
495	7.97	9.6971
496	7.83	9.9957
497	8.67	9.8077
498	9.15	9.7632
499	8.84	9.8691
500	8.33	9.5978
501	8.07	10.0941
502	8.32	9.591
503	7.98	10.1754
504	8.83	10.0799
505	8.68	9.6447
506	8.57	10.0865
507	8.48	10.1135
508	8.88	10.576
509	8.14	10.4073
510	8.67	10.2328
511	7.6	10.5246
512	8.81	10.2269
513	9.6	10.1337
514	8.52	9.8868
515	8.68	10.2927
516	7.46	10.5084
517	8.85	10.0967
518	7.87	10.1099
519	7.71	10.0659
520	7.27	10.2693
521	8.93	10.14
522	8.33	10.0713
523	8.18	10.4561
524	8.25	10.0552
525	9.21	9.7565
526	8.18	10.2135
527	7.9	10.241
528	8.5	9.9233
529	8.94	10.2509
530	8.1	9.9675
531	9.13	9.3451
532	8.93	9.5101
533	8.48	9.3051
534	8.81	9.4142
535	7.75	9.6205
536	7.73	9.6281
537	7.96	9.6363
538	8.32	9.2861
539	7.89	9.2482
540	8.83	9.6474
541	8.77	8.9556
542	9.66	9.3582
543	8.42	9.5275
544	8.94	9.5862
545	9.14	9.4842
546	10.08	9.6625
547	8.95	9.8344
548	8.82	9.0126
549	10.01	9.2727
550	9.92	8.756
551	9.67	9.932
552	9.13	9.9582
553	9.29	9.9157
554	9.21	10.0197
555	9.68	9.7238
556	10.35	9.8319
557	8.74	9.3717
558	10.2	9.7518
559	9.71	10.1702
560	10.56	9.8518
561	9.62	9.8186
562	10.3	10.1172
563	10.62	9.9589
564	10.54	9.1027
565	10.24	10.0862
566	9.68	9.6296
567	8.61	9.9513
568	8.57	9.7483
569	9.36	9.2534
570	10.02	9.9819
571	8.99	9.7346
572	8.77	9.5367
573	8.76	9.7695
574	9.34	9.7294
575	8.41	9.6567
576	8.58	9.4961
577	8.94	9.6156
578	9.01	9.6013
579	10.39	9.3763
580	10.46	9.6637
581	10.22	9.5225
582	10.94	9.6722
583	10.34	10.0994
584	10.35	9.844
585	10.68	9.4878
586	9.79	9.5577
587	10.34	9.8752
588	10.85	9.7946
589	10.43	9.885
590	10.38	9.8971
591	10.53	9.9674
592	10.05	9.613
593	10.25	9.2904
594	10.35	9.2865
595	10.64	10.0788
596	10.86	10.1802
597	11.05	10.5242
598	10.77	9.4786
599	10.4	9.4614
600	10.3	9.4788
601	10.28	9.8219
602	10.99	10.181
603	10.79	9.7514
604	10.68	10.3743
605	11.45	10.0569
606	11.44	9.9206
607	11.13	9.7654
608	11.03	8.8546
609	10.84	9.8668
610	11.3	9.8838
611	10.05	9.2651
612	10.14	10.2525
613	10.67	9.5505
614	11.81	9.8429
615	10.57	9.6935
616	10.95	10.1135
617	11.56	9.9346
618	11.62	9.8628
619	12.48	9.7708
620	11.56	10.462
621	10.52	10.13
622	10.51	9.463
623	11.66	10.336
624	11.2	9.7727
625	11.12	10.48
626	9.59	10.4405
627	10.77	10.236
628	10.74	10.4649
629	10.03	10.6528
630	10.59	9.9881
631	10.36	10.4021
632	10.9	9.9947
633	10.43	10.1258
634	10.45	9.8452
635	10.96	9.6936
636	10.72	9.5479
637	10.62	10.0442
638	10.64	9.8055
639	10.58	10.2744
640	9.7	10.1851
641	10.87	10.3248
642	10.82	10.0593
643	10.85	9.8635
644	11.13	9.7428
645	10.58	9.759
646	10.84	10.3071
647	10.71	10.0478
648	11.03	9.5237
649	10.78	9.6761
650	10.5	9.9971
651	10.69	9.4316
652	10.03	10.3511
653	8.56	10.1461
654	9.75	10.2017
655	9.83	9.5917
656	10.23	9.7031
657	10.31	9.926
658	10.75	9.9973
659	10.44	9.9815
660	10.53	10.0341
661	10.6	9.8877
662	9.94	9.7939
663	10.5	10.6261
664	10.57	9.8783
665	10.19	10.2505
666	10.18	10.4648
667	11.04	9.7117
668	10.69	10.7832
669	11.01	10.4581
670	10.4	10.4862
671	10.3	9.9909
672	10.95	10.1275
673	10.69	10.4597
674	9.84	10.014
675	10.2	10.6148
676	10.74	10.3498
677	10.78	10.7967
678	10.92	10.7339
679	10.67	10.3794
680	10.35	10.2343
681	10.43	10.0137
682	10.4	10.6782
683	10.3	10.6336
684	10.38	10.5514
685	10.22	10.1267
686	10.97	10.0751
687	10.81	10.428
688	10.72	10.6834
689	10.2	10.5503
690	10.47	10.4202
691	10.82	10.4687
692	10.82	10.4192
693	9.76	9.9891
694	11.01	9.851
695	10.61	10.0688
696	10.69	10.1054
697	11.04	10.2745
698	10.41	9.9218
699	10.5	10.2962
700	10.78	10.4725
701	11.29	10.4482
702	10.96	10.432
703	10.8	10.0494
704	10.26	9.6234
705	10.58	10.5645
706	10.63	9.9379
707	11.25	9.7957
708	10.64	10.4115
709	11.32	10.4109
710	10.75	10.6003
711	10.37	10.277
712	10.16	10.3544
713	10.86	10.5837
714	10.72	10.7059
715	10.61	10.12
716	11.31	10.2247
717	10.84	10.616
718	10.67	10.2162
719	10.29	10.5661
720	10.45	10.2689
721	11.12	10.2289
722	10.65	10.27
723	10.93	10.0403
724	10.61	10.4217
725	10.07	10.833
726	10.87	10.6575
727	11.37	10.2894
728	11.53	10.0355
729	10.95	10.3154
730	10.71	10.0113
731	10.7	10.6394
732	11.2	10.3997
733	10.51	10.3974
734	10.15	10.5539
735	11.31	10.2861
736	10.31	10.2338
737	10.65	10.6705
738	10.2	10.1681
739	10.97	10.698
740	11.07	10.6615
741	10.61	10.4288
742	10.88	10.2843
743	11.02	9.434
744	11	10.4083
745	10.65	10.301
746	11.02	10.2661
747	9.97	10.0704
748	11.11	10.2548
749	10.45	10.5415
750	10.11	10.8047
751	10.6	10.6112
752	10.66	10.2266
753	10.75	9.6326
754	10.3	10.1133
755	10.87	10.4707
756	10.12	10.2286
757	10.65	10.6356
758	10	10.0539
759	11.33	10.5175
760	11.13	9.8411
761	11.23	10.5965
762	10.92	10.1398
763	10.75	10.6029
764	11.25	10.5181
765	10.98	10.0127
766	11.34	9.8182
767	11.13	10.527
768	11.1	9.9664
769	11.46	10.1713
770	11.45	10.3621
771	11.01	10.4784
772	11.25	10.3155
773	11.41	10.3331
774	11.27	10.5632
775	11.28	10.5131
776	11.04	10.4426
777	11.13	10.653
778	11.31	9.6595
779	11.27	10.3585
780	11.88	10.6174
781	11.16	9.7847
782	11.04	10.2262
783	11.25	10.1612
784	11.35	10.1397
785	12.24	9.816
786	10.88	10.1153
787	11.76	9.9762
788	11.52	10.0997
789	11.69	10.6616
790	10.6	10.3212
791	8.86	10.4208
792	9.6	9.8668
793	9.2	10.0911
794	9.67	9.7674
795	9.08	9.9242
796	9.25	10.1651
797	9.72	9.7586
798	8.78	10.0166
799	7.74	10.6856
800	8.18	10.5488
801	8.36	10.3663
802	9.28	10.1762
803	9.46	10.2151
804	9.34	10.5767
805	9.71	10.6731
806	9.26	10.5297
807	8.46	9.381
808	9.39	10.4995
809	9.26	10.8628
810	9.29	10.6483
811	8.9	10.3142
812	9.42	10.0751
813	9.73	9.9767
814	8.95	9.6744
815	9.14	10.0136
816	9.4	10.2464
817	9.32	10.6788
818	9.25	10.3736
819	9.38	10.6448
820	8.3	9.8429
821	9.24	10.2189
822	9.76	9.9044
823	9.06	10.1747
824	9.26	10.0577
825	9.07	9.5146
826	10	9.7058
827	9.1	9.7065
828	9.52	9.6675
829	9.63	9.6841
830	9.17	10.1613
831	9.28	9.6223
832	9.53	9.2694
833	9.41	10.1766
834	8.26	10.3545
835	8.91	9.7941
836	8.94	10.3962
837	9.76	9.3949
838	9.95	9.6174
839	9.17	9.7074
840	9.27	10.482
841	9.69	10.2767
842	9.71	9.7853
843	9.4	10.4042
844	9.46	10.0855
845	9.39	10.2726
846	9.87	10.2261
847	9.47	10.1748
848	9.22	9.9993
849	9.13	10.1453
850	10.22	10.4081
851	9.4	10.2358
852	9.87	10.1477
853	9.24	10.7179
854	9.29	10.5636
855	7.64	10.7789
856	8.55	10.1529
857	8.65	10.1627
858	8.94	9.4287
859	8.63	9.7753
860	7.99	10.6704
861	8.68	10.1683
862	8.55	9.9346
863	8.98	9.7218
864	9.69	9.7281
865	9.59	10.1757
866	9.35	9.6303
867	8.77	9.3075
868	9.47	9.8078
869	9.62	10.2107
870	9.51	10.1631
871	9.36	10.1115
872	9.23	9.1642
873	8.54	9.8195
874	9.47	9.8255
875	9.24	10.0184
876	9.11	10.4913
877	9.04	10.5669
878	8.53	10.0216
879	9.59	9.9976
880	8.75	9.8831
881	10.19	9.6872
882	9.51	9.8008
883	9.13	9.3636
884	9.98	9.9392
885	9.37	10.25
886	8.82	10.2236
887	8.79	10.1562
888	8.4	9.5883
889	9.56	10.29
890	8.91	10.0057
891	9.02	10.2654
892	9.37	10.1303
893	8.78	10.1851
894	9.75	9.8804
895	7.48	9.7327
896	9.32	9.8725
897	8.98	9.8642
898	8.67	9.9296
899	8.78	9.8135
900	7.51	9.4908
901	7.98	9.5195
902	8.01	9.7971
903	9.01	9.3126
904	8.25	9.9756
905	8.75	10.0418
906	8.66	9.848
907	9.33	10.101
908	8.67	9.301
909	9.51	9.6734
910	8.72	9.7962
911	9.05	9.613
912	9.73	10.0967
913	9.08	10.5172
914	8.47	9.856
915	8.79	9.8451
916	8.77	10.0924
917	8.87	9.9402
918	8.41	9.3471
919	8.28	10.3964
920	7.67	9.9987
921	8.16	10.0281
922	8.65	9.7008
923	8.66	9.887
924	7.89	9.8012
925	7.54	9.8651
926	8.39	9.4077
927	8.02	10.326
928	8.4	10.0599
929	9.03	9.9597
930	7.86	10.5347
931	7.54	10.8526
932	7.34	8.9829
933	8.57	9.7016
934	7.97	9.4424
935	7.77	9.7107
936	8.22	9.0174
937	7.99	10.2666
938	8.35	10.5877
939	8.76	10.0449
940	7.51	9.2081
941	8.19	10.0693
942	8.34	9.6344
943	8.51	10.1084
944	8.91	9.8711
945	8.69	10.1762
946	8.95	9.7622
947	7.6	10.2442
948	8.85	10.2181
949	7.98	10.559
950	9.23	10.2735
951	9.25	10.6124
952	8.86	9.98
953	9.46	10.5975
954	9.16	10.6204
955	8.32	9.8828
956	7.89	10.1914
957	8.4	10.3584
958	9.16	10.5086
959	8.23	10.0466
960	8.25	10.4444
961	8.18	10.2235
962	8.27	10.4147
963	7.56	10.3661
964	8.42	10.2463
965	7.67	9.5159
966	6.84	9.5071
967	6.88	9.8559
968	7.38	9.2471
969	9.71	10.1429
970	8.78	10.1294
971	7.02	10.1683
972	8.45	9.9448
973	7.81	9.2893
974	8.81	10.2675
975	9.78	10.1378
976	9.58	9.6697
977	8.84	10.1135
978	9.33	9.9088
979	9.24	10.6119
980	9.81	10.5982
981	8.9	10.1026
982	9.61	10.1637
983	9.23	9.9794
984	9.95	9.8043
985	9.58	9.97
986	9.01	9.8787
987	9.82	9.6017
988	10.19	9.9397
989	9.57	9.8325
990	9.76	10.0291
991	9.19	10.3998
992	9.7	10.2923
993	9.61	9.751
994	9.98	10.4032
995	9.55	9.5765
996	10.02	10.2092
997	9.53	10.0442
998	9.75	10.0489
999	10.47	8.913
1000	9.53	9.4759

## Sheet: Supplementary Figure 8
Timestep (ns)	RMSD HCP+TCP, rep 1 (Å)	RMSD HCP+TCP, rep 2 (Å)	RMSD HCP+TCP, rep 3 (Å)	RMSD HCP, rep 1 (Å)	RMSD HCP, rep 2 (Å)	RMSD HCP, rep 3 (Å)	RMSD LtfA-LtfC, rep 1 (Å)	RMSD LtfA-LtfC, rep 2 (Å)	RMSD LtfA-LtfC, rep 3 (Å)
1	1.42658	1.95188	1.33198	1.50611	1.5355	1.85391	2.00566	0.674501	0.674501
2	1.44527	2.4458	1.87984	2.02172	1.96974	1.93589	2.22762	2.18069	1.8982
3	1.67163	1.85122	1.6372	1.89488	2.09586	2.00698	2.11665	2.21159	2.2851
4	1.51195	1.74031	1.65824	1.96547	2.154	2.09561	2.24655	2.30542	2.47812
5	1.59834	1.8991	1.63522	1.90702	2.18442	2.10299	2.19513	2.52178	2.66334
6	1.53353	1.77148	1.54849	1.92285	2.22552	1.98402	2.27331	2.56923	2.68072
7	1.67017	1.81404	1.80438	1.86721	2.09854	2.02368	2.35103	2.5424	2.5989
8	1.63304	1.83387	1.92655	1.86104	2.04929	1.79354	2.43033	2.47955	2.44373
9	1.6792	1.80719	1.80074	1.79991	2.15347	1.99549	2.58275	2.71336	2.55062
10	1.73433	1.94298	1.794	1.85723	2.30929	2.04947	2.57447	2.76679	2.46886
11	1.61318	1.92606	1.69592	1.70162	2.2869	1.88113	2.47667	2.73663	2.44648
12	1.62706	1.96219	1.77477	1.68821	2.11376	2.06955	2.46744	2.63567	2.81259
13	1.78526	1.80458	1.65286	1.79622	2.14388	2.00186	2.3944	2.62678	2.55637
14	1.77584	1.82374	1.77918	2.15445	2.20042	2.28392	2.59567	2.93046	2.69142
15	2.01127	1.94512	1.81898	2.12208	2.26991	2.04074	2.67918	3.08287	2.64281
16	1.99555	1.98645	1.92456	2.10618	2.06327	2.16338	2.64056	2.86955	2.69636
17	1.96979	2.01026	1.94441	1.84886	2.13113	2.24932	2.49587	2.69056	2.68307
18	1.90325	1.99291	1.88137	1.95663	2.15714	2.07871	2.66412	2.85166	2.72943
19	1.88919	1.8576	1.81956	2.16705	1.90951	2.06933	2.59821	2.99877	2.81829
20	1.94211	1.86753	1.73219	2.03974	2.00543	1.93425	2.65828	2.80546	2.80228
21	1.94813	1.6941	1.70816	1.83376	2.04948	2.07216	2.68807	3.0137	2.79246
22	1.86465	1.84944	1.90217	1.97853	2.07416	2.21	2.72897	3.02198	2.79603
23	1.88317	1.89536	1.93286	2.0945	1.98702	2.1137	2.83467	2.88373	2.68113
24	1.81463	1.8509	1.75044	1.91918	2.24628	2.02704	2.70755	2.84969	2.72094
25	1.89164	1.87938	1.88546	2.02003	1.98433	2.38859	2.78933	3.10516	2.80712
26	1.76131	2.01835	1.8133	2.00627	2.00702	2.19387	2.85694	2.96675	2.83312
27	1.99214	1.79525	2.02917	1.85951	1.90806	2.32925	2.80259	3.07605	2.71954
28	1.95181	1.91564	1.82327	1.93969	2.1191	2.39181	2.79673	3.10837	2.92374
29	1.8782	1.89969	1.7659	1.95474	2.23471	2.50273	2.86919	3.18046	3.19359
30	1.90773	1.80392	1.82192	2.02242	2.2589	2.55627	2.80869	3.16733	3.0657
31	1.99009	1.90561	1.97301	2.06404	2.15528	2.3022	2.89616	3.2742	3.04405
32	1.97086	1.96039	1.92637	1.95304	2.21228	2.13468	2.88529	2.90734	3.20493
33	1.91314	1.96909	2.02473	1.8342	2.26234	2.36359	2.97178	3.04342	3.03595
34	1.95037	2.01973	2.25952	2.07932	2.39117	2.39564	2.92549	3.17233	3.22202
35	1.89311	2.21084	2.05666	2.11688	2.35488	2.30517	2.84926	3.05295	3.57517
36	1.86196	2.16433	1.93288	2.11718	2.14183	2.46746	2.85008	3.24662	3.43136
37	1.96293	1.88163	1.99994	1.94122	2.17201	2.48778	2.8789	3.20373	3.56541
38	2.0125	1.83708	1.98206	2.03751	2.29311	2.15189	3.01594	3.20641	3.43409
39	1.91403	1.87755	2.02024	2.00224	2.20314	2.37994	2.9123	3.16025	3.64692
40	2.11629	1.84336	2.14113	1.84286	2.2284	2.59079	3.07552	3.10879	3.57142
41	1.90794	2.24112	1.94586	1.77519	2.36043	2.41948	3.09932	3.02917	3.35337
42	2.01048	2.32215	1.89514	1.79545	2.00371	2.32689	2.9714	3.09289	3.32107
43	1.88057	2.0271	2.00332	1.86724	2.14419	2.43448	2.98401	3.15296	3.36964
44	1.96272	2.10012	1.8817	1.73651	2.2693	2.68189	2.99368	3.11105	3.40285
45	1.90085	2.09414	1.99479	1.7366	1.99015	2.32994	3.0888	2.89192	3.33
46	1.94905	2.36594	1.88145	1.75375	2.24242	2.38897	3.21054	2.853	3.56749
47	1.83419	2.04017	1.99285	1.83727	2.00419	2.47928	3.24718	2.99529	3.43967
48	1.78186	2.00536	2.0149	1.95133	2.19692	2.32543	3.28167	2.93865	3.46817
49	1.89105	2.0087	1.87306	1.65022	2.16181	2.60236	3.33934	3.30794	3.24843
50	1.85086	1.98943	1.88205	1.91168	2.17351	2.23157	3.30837	3.12972	3.20274
51	1.95069	1.97284	1.84765	1.90988	2.0942	2.56718	3.20931	2.99403	3.43353
52	1.94802	2.08141	2.02936	1.92202	2.27985	2.61293	3.30737	2.97608	3.33308
53	1.95879	2.05806	2.01073	2.01915	2.17739	2.28083	3.11814	3.02466	3.21674
54	2.05109	1.93174	1.94706	2.10155	2.19576	2.30146	3.33983	2.82451	3.35059
55	1.87958	1.99088	1.97353	1.91844	2.12064	2.25287	3.18633	2.89149	3.23318
56	1.98799	2.06596	1.90972	1.96436	1.94722	2.39861	3.28449	2.93671	3.25483
57	1.94732	2.00965	2.09576	2.16341	2.15034	2.45175	3.33045	2.88443	3.69253
58	1.97344	2.12215	1.99636	1.9534	2.12328	2.48469	3.32341	2.94215	3.69927
59	1.89002	2.13423	1.90013	2.13198	2.03273	2.39571	3.24257	2.94116	3.65279
60	1.90478	2.03906	1.96058	2.07407	1.99918	2.37779	3.39371	3.08905	3.49192
61	2.02385	2.26932	2.23817	2.00894	2.17988	2.66053	3.34572	2.96477	3.56465
62	1.98796	2.25998	1.96021	1.88831	1.98619	2.51931	3.31301	2.92887	3.52846
63	1.97787	2.3651	2.00083	2.2373	2.05494	2.5681	3.17625	2.98426	3.46248
64	2.05729	2.07539	1.92053	2.09784	2.10451	2.59532	3.07519	3.10712	3.56537
65	1.9738	2.07732	2.14233	2.04431	2.22772	2.56394	3.41403	2.9653	3.55028
66	1.9146	2.40186	1.90383	1.95973	1.98405	2.63794	3.35438	3.19457	3.61431
67	1.90211	2.19078	1.92474	2.11812	2.11451	2.44566	3.20245	3.02621	3.84254
68	1.91966	2.22215	1.95334	2.19987	1.98811	2.73013	3.2877	3.14768	3.8344
69	1.86826	2.16881	2.10729	2.03758	1.82736	2.59217	3.27614	3.42676	3.75263
70	1.93087	2.24014	2.05164	2.00644	2.14795	2.36158	3.08396	3.19777	3.61769
71	1.99644	2.20101	2.25795	2.13635	2.14319	2.30909	3.33447	3.12529	3.64071
72	1.96881	2.18773	2.01203	2.14246	2.14641	2.48995	3.28536	2.99863	3.73718
73	1.92693	2.28971	1.98542	2.02454	2.06747	2.71825	3.19684	3.08659	3.79205
74	1.96173	2.2478	2.07414	2.28073	2.20214	2.42549	3.30662	3.03585	3.65895
75	2.03285	2.29354	2.07669	2.26246	1.95996	2.51369	3.26061	3.11226	3.70015
76	2.08861	2.18569	1.90707	2.24455	1.69098	2.60258	3.37543	2.99148	3.54862
77	1.86035	2.07091	2.22457	2.30552	1.90952	2.71635	3.24264	3.11752	3.81482
78	1.99265	2.24592	2.07045	2.21956	1.85479	2.43723	3.23841	3.15039	3.69803
79	1.93501	2.32872	2.03344	2.12912	1.99313	2.42934	3.56483	3.26001	3.67725
80	1.94968	2.13073	2.0233	2.3739	1.86964	2.46533	3.35498	3.39006	3.78705
81	2.06526	2.23589	1.97255	2.20528	1.9689	2.53334	3.31676	3.26214	3.62705
82	2.01825	2.32211	1.96823	2.19554	1.85281	2.57139	3.38273	3.28822	4.02045
83	2.04089	2.4052	1.99105	2.32142	1.83753	2.59156	3.57091	3.47945	3.76836
84	2.14144	2.03758	1.97479	2.33563	2.02715	2.47966	3.65802	3.41107	3.81705
85	2.12739	2.11686	1.98521	2.31195	2.07738	2.68466	3.6326	3.22952	3.68938
86	2.10327	2.36178	2.05367	2.18554	2.07344	2.60722	3.67593	3.28484	3.64177
87	2.0634	2.21061	2.1097	2.27528	1.81582	2.35982	3.67898	3.24729	3.88848
88	2.06255	2.17844	2.12692	2.28757	1.89528	2.44388	3.41649	3.22076	3.82056
89	2.06547	2.16488	2.34078	2.21382	1.94168	2.58174	3.37665	3.14673	3.79091
90	1.98042	2.29475	2.1634	2.32084	2.09289	2.60746	3.70705	3.48941	3.54765
91	1.93517	2.12853	2.01152	2.38115	2.1406	2.39212	3.50996	3.32031	3.63286
92	2.03238	2.25217	2.03243	2.25041	1.98376	2.31572	3.47845	3.26546	3.63554
93	2.06353	2.32513	2.02526	2.31426	1.86764	2.22501	3.4149	3.37295	3.85058
94	1.996	2.11853	2.03053	2.33934	1.90434	2.40496	3.11911	3.42411	3.63042
95	1.93683	2.09289	2.03329	2.42028	2.05288	2.79214	3.22901	3.2244	4.01379
96	2.05645	1.93009	2.10771	2.3709	2.02944	2.81341	3.32255	3.21836	3.72054
97	2.06269	2.13281	2.15188	2.41942	2.04253	2.74829	3.28958	3.13994	3.83794
98	2.03943	2.27807	2.08692	2.27691	1.8908	2.78349	3.46478	3.29812	3.83285
99	2.14093	2.16649	2.04118	2.37611	1.88126	2.76931	3.32542	3.28788	4.19779
100	2.12615	2.21976	1.94654	2.16494	1.94005	2.66316	3.52879	3.04776	3.76235
101	2.20495	2.19889	2.19661	2.35957	1.81148	2.93025	3.23327	3.24899	3.65401
102	2.07593	2.18201	2.09813	2.15813	1.90206	2.8596	3.36334	3.26841	4.01689
103	2.12983	2.1133	2.42534	2.3606	1.84051	2.65446	3.60047	3.31748	3.7454
104	2.17676	2.02031	2.07909	2.34323	2.07628	3.05639	3.40753	3.46334	3.90719
105	2.01739	2.19225	2.04663	2.14686	2.03806	2.63282	3.60451	3.46503	3.95685
106	2.04075	2.05852	2.03699	2.24132	2.04314	2.6578	3.54877	3.19781	3.85796
107	2.10449	2.08993	2.12433	2.21413	2.03413	2.65944	3.59825	3.23089	3.94311
108	2.06181	2.10805	2.00979	2.10265	1.98735	2.68594	3.40697	3.09786	3.81656
109	2.15609	2.12845	2.00109	2.03291	2.12289	2.63872	3.56585	3.22157	3.86343
110	2.02811	2.13584	2.04494	2.22567	2.26255	2.46691	3.39479	3.23108	4.03513
111	2.01012	1.98014	2.0295	2.06513	1.95266	2.84164	3.6627	3.11854	3.94374
112	2.11306	2.13493	2.20486	2.23519	2.17215	2.27228	3.46473	3.31888	3.98764
113	2.08061	2.10827	2.16333	2.22944	2.06366	2.41961	3.36462	3.44684	3.93762
114	2.07942	2.23934	1.98982	2.27916	2.13261	2.57817	3.30652	3.27119	3.75992
115	2.066	2.08325	2.20873	2.24297	2.12403	2.90877	3.26846	3.2762	4.03917
116	2.15366	1.99142	2.27099	2.42787	2.05406	2.79689	3.49966	3.28232	3.78349
117	2.13603	2.29269	2.13157	2.27557	2.25319	2.54616	3.18236	3.28004	4.08909
118	2.11214	2.39662	2.08065	2.29511	2.18656	2.62662	3.49274	3.37716	3.93691
119	2.08546	2.17421	2.06034	2.22545	2.30187	2.56293	3.47506	3.54629	3.97612
120	2.13504	2.26323	2.21345	2.15511	2.17247	2.84132	3.50824	3.49881	3.90739
121	1.9521	2.5168	2.09409	2.33177	2.34573	2.89123	3.4901	3.54383	3.96447
122	2.07073	2.38212	2.12147	2.48307	2.16596	2.78346	3.3395	3.49034	3.83078
123	2.0748	2.42028	2.01373	2.33292	2.13564	2.24927	3.59861	3.53372	3.82894
124	2.00267	2.16232	2.03265	2.31707	2.17272	2.18906	3.60047	3.46166	3.73459
125	2.10652	2.29311	2.05038	2.26107	2.30256	2.07026	3.59902	3.53542	3.70274
126	2.0203	2.21422	2.08481	2.29053	1.83135	2.21004	3.62023	3.54054	3.87849
127	2.01331	2.31884	2.31338	2.1195	2.05488	2.16962	3.58684	3.35524	3.59468
128	2.01443	2.30019	2.05409	2.26065	2.03064	2.23616	3.5466	3.39847	3.72009
129	2.1338	2.29603	2.04016	2.03455	2.05681	2.48754	3.50767	3.30459	3.74955
130	2.16645	2.02951	2.03278	2.15145	2.0567	2.2674	3.35145	3.40753	3.99969
131	2.11454	2.29486	2.0808	2.13212	2.20806	2.07545	3.43793	3.4198	3.70664
132	2.00742	2.40511	2.28132	2.15926	2.17534	2.21656	3.4991	3.35235	4.03401
133	2.00583	2.3543	2.06432	2.18071	2.13146	2.25567	3.52462	3.19045	3.96377
134	1.98258	2.24114	2.27462	2.28108	2.22138	2.0503	3.70448	3.43924	4.04241
135	1.97362	2.22554	2.27875	2.35722	2.15871	2.11628	3.5464	3.46774	4.00265
136	1.97039	2.18731	2.15432	2.38616	2.07182	2.27957	4.03403	3.34248	3.79016
137	1.98998	2.54122	2.26434	2.3938	2.11805	1.90998	3.72204	3.37776	3.77172
138	2.06949	2.29662	2.0758	2.39904	2.19001	2.05575	3.57495	3.44415	3.86747
139	2.02315	2.53692	2.29107	2.22452	2.08541	2.25664	3.7689	3.45227	3.95238
140	2.1331	2.2467	2.14583	2.3324	2.12568	2.22456	3.66187	3.28152	3.72719
141	1.98066	2.28222	2.27115	2.24356	2.08537	2.28581	3.53408	3.3451	3.93308
142	1.9977	2.51388	2.42758	2.33913	2.18534	2.32932	3.54356	3.40831	3.78568
143	2.09689	2.32006	2.29981	2.3298	2.35985	2.53377	3.69499	3.3896	3.82181
144	1.89594	2.43162	2.37275	2.36347	2.54099	2.06211	3.98372	3.45771	3.78264
145	2.14953	2.46651	2.29371	2.40482	2.12809	2.11059	3.59082	3.39434	3.86843
146	2.12785	2.31973	2.23032	2.36373	2.27884	2.16037	3.6438	3.56152	3.79065
147	2.11771	2.27864	2.19807	2.25271	2.09154	2.12231	3.54585	3.41631	3.74758
148	2.07155	2.27262	2.23592	2.24008	2.01831	2.27357	3.62429	3.44947	3.75288
149	2.0293	2.19917	2.51397	2.42066	2.14094	2.15465	3.6595	3.26645	3.88649
150	2.06764	2.15097	2.32731	2.31107	2.22896	2.13579	3.57701	3.38431	3.82688
151	2.19367	2.34692	2.36289	2.26638	2.19473	2.15575	3.79598	3.36841	3.70397
152	2.0734	2.21102	2.33394	2.32821	2.03499	2.19392	3.57925	3.42101	3.74951
153	2.20813	2.08361	2.26903	2.11848	2.005	2.27361	3.50938	3.38149	3.65839
154	2.0551	2.3106	2.176	2.26598	2.06579	2.16981	3.47433	3.53527	3.65748
155	2.00173	2.14741	2.21623	2.38867	2.09563	1.98298	3.38694	3.31729	3.90474
156	2.05479	2.43357	2.0716	2.31307	2.17786	2.3045	3.7416	3.51933	3.53033
157	2.11698	2.31398	2.29002	2.40229	1.90188	2.27152	3.40112	3.42365	3.77831
158	2.08801	2.34351	2.33355	2.22579	2.18072	2.01254	3.57939	3.4071	3.74086
159	2.16015	2.33065	2.42385	2.20405	2.18281	2.00872	3.36665	3.32988	3.69485
160	2.07498	2.43272	2.39202	2.08306	2.17261	1.95413	3.58405	3.36566	3.85836
161	2.01165	2.25113	2.36396	2.15955	2.05395	2.13469	3.41345	3.39223	3.89053
162	2.06243	2.30537	2.39509	2.14471	2.2351	2.01635	3.4207	3.50991	3.64592
163	2.08519	2.22453	2.39618	2.37761	2.29323	2.19191	3.37383	3.43901	3.73559
164	2.23016	2.1965	2.18226	2.14495	2.19719	2.06222	3.47384	3.44991	3.80599
165	2.16172	2.40321	2.27686	2.31424	2.27589	2.20297	3.36502	3.35175	3.84451
166	2.20237	2.32101	2.02432	2.1717	2.18948	2.24533	3.39459	3.51479	3.82233
167	2.03538	2.12932	2.20562	2.25069	2.28254	2.3067	3.60092	3.48393	3.74815
168	2.13971	2.23289	2.32385	2.28095	2.37074	2.27262	3.23449	3.39525	3.81112
169	2.12372	2.15318	2.22595	2.2626	2.27537	2.18816	3.33166	3.4995	3.80291
170	2.12997	2.43088	2.16124	2.30197	2.1698	2.36806	3.28777	3.3581	3.96574
171	2.32505	2.35502	2.23843	2.29395	2.41782	2.60387	3.57402	3.40704	3.83279
172	2.20362	2.44708	2.17562	2.26402	2.47259	2.44658	3.28957	3.49569	3.73831
173	2.39488	2.29977	2.03373	2.18741	2.48749	2.25317	3.3719	3.4506	3.70664
174	2.24973	2.175	2.26579	2.19125	2.64095	2.61487	3.53349	3.36051	3.92953
175	2.21674	2.1532	2.3056	2.11864	2.49169	2.42468	3.30083	3.42768	3.80902
176	2.22865	2.19248	2.15532	2.18725	2.27244	2.35387	3.33345	3.53107	3.77572
177	2.10455	2.03983	2.30199	2.33356	2.35587	2.61305	3.5765	3.18969	3.70248
178	2.17055	2.124	2.39955	2.34877	2.26868	2.38893	3.43115	3.43242	3.68274
179	2.26077	2.12337	2.30035	2.4065	2.3525	2.40061	3.48883	3.57395	3.59111
180	2.23813	2.04108	2.18738	2.34263	2.184	2.5284	3.44611	3.61339	3.7525
181	2.25477	2.0677	2.25822	2.17184	2.30342	2.54214	3.44536	3.54655	3.70851
182	2.18423	2.19768	2.37652	2.37752	2.35915	2.45935	3.4925	3.57504	3.87519
183	2.13506	2.06786	2.05681	2.36687	2.44805	2.59824	3.41455	3.68157	3.76546
184	2.23505	1.96628	2.21295	2.49673	2.48477	2.59922	3.513	3.70295	3.68021
185	2.14051	2.11767	2.04347	2.29285	2.41514	2.6631	3.31085	3.64894	3.62087
186	2.213	1.91114	2.06055	2.3809	2.27444	2.60295	3.57732	3.73981	3.59882
187	2.30231	2.12393	2.14917	2.33949	2.43157	2.49099	3.51217	3.55957	3.49262
188	2.38044	2.21392	2.19844	2.24189	2.42123	2.34536	3.57343	3.69697	3.49551
189	2.21887	2.14694	2.05693	2.40288	2.5804	2.42198	3.526	3.63075	3.51207
190	2.25011	2.28154	2.06361	2.40894	2.51691	2.5986	3.62612	3.55252	3.49869
191	2.33541	2.27147	1.95965	2.33406	2.28059	2.52135	3.53909	3.64887	3.78056
192	2.37071	2.45241	2.22005	2.5745	2.1864	2.66751	3.79861	3.8105	3.734
193	2.22616	2.21428	2.21414	2.3642	2.40064	2.58753	3.63798	3.93819	3.78134
194	2.23794	2.19889	2.27512	2.5509	2.42606	2.27375	3.66076	3.74779	3.62899
195	2.28619	2.23278	2.05525	2.45838	2.21622	2.53589	3.7046	3.90907	3.73377
196	2.28746	2.26232	2.27477	2.41556	2.29016	2.72671	3.65365	4.07913	3.82222
197	2.22683	2.24176	2.03794	2.3719	2.19079	2.52372	3.53456	3.87612	3.67293
198	2.24746	2.15753	2.06818	2.4143	2.31692	2.59458	3.37255	3.94713	3.63779
199	2.19995	2.34719	2.23018	2.51281	2.48927	2.41654	3.36818	3.73057	3.58259
200	2.16985	2.34096	2.07278	2.30568	2.21047	2.36282	3.31109	3.82218	3.61658
201	2.22569	2.42022	2.12528	2.27905	2.2038	2.292	3.31901	3.86324	3.57316
202	2.21741	2.26864	2.21384	2.36443	2.16663	2.5273	3.31411	4.06187	3.76217
203	2.27321	2.25849	2.01215	2.2852	2.35616	2.26986	3.22021	3.87428	3.49558
204	2.29521	2.21681	1.96092	2.24894	2.36681	2.34239	3.30611	3.94708	3.73105
205	2.255	2.04084	2.03515	2.24058	2.46826	2.10979	3.35606	3.90918	3.84044
206	2.34269	2.07316	1.98337	2.28747	2.28644	2.35632	3.56102	3.8669	3.85285
207	2.1605	2.24974	2.03821	2.40442	2.31735	2.33058	3.24671	3.69693	3.68244
208	2.25586	2.29634	2.02396	2.34969	2.34394	2.25015	3.23347	3.76307	3.73072
209	2.21212	2.4733	2.01527	2.3999	2.23757	2.34678	3.32833	3.75016	3.82663
210	2.23363	2.18305	1.99969	2.2871	2.3389	2.23201	3.20318	3.75018	3.82917
211	2.16254	2.26604	2.06556	2.29701	2.5952	2.27309	3.22028	3.76863	3.73748
212	2.17762	2.30724	2.02638	2.25159	2.54383	2.29456	3.2272	3.93295	3.76952
213	2.17488	2.26436	2.08756	2.36278	2.44828	2.34994	3.20192	3.91263	3.77065
214	2.18869	2.26664	2.01456	2.24197	2.37927	2.42184	3.17634	3.86928	3.68807
215	2.19876	2.37881	1.92235	2.28694	2.58935	2.23298	3.32162	3.89596	4.12796
216	2.22699	2.33407	1.96379	2.33444	2.56474	2.21008	3.24358	3.90967	3.76012
217	2.25955	2.11817	2.03208	2.2495	2.49697	2.15645	3.22103	3.91654	3.7442
218	2.32713	2.15432	2.00256	2.42489	2.5194	1.99896	3.38318	3.92346	3.82206
219	2.2922	2.2366	1.89845	2.33891	2.32518	2.39653	3.34092	4.00681	3.65297
220	2.35318	2.43561	1.99714	2.29701	2.35808	2.38877	3.35811	3.89758	3.6925
221	2.39338	2.22154	1.90149	2.33664	2.53863	2.23838	3.30673	3.84626	3.78097
222	2.47757	2.17647	2.00643	2.26431	2.32288	2.2692	3.32831	3.88152	3.66495
223	2.31341	2.29732	1.96959	2.51273	2.29312	2.06106	3.336	3.84982	3.69855
224	2.3084	2.23749	2.07781	2.62825	2.21499	2.4075	3.3114	4.00581	3.59637
225	2.31063	2.34625	2.01114	2.52409	2.1127	2.59478	3.35744	3.76865	3.91315
226	2.3355	2.38333	1.98015	2.42064	2.36327	2.41174	3.58242	3.91093	3.78532
227	2.368	2.37335	2.02518	2.36093	2.32333	2.22968	3.33299	4.05036	3.74869
228	2.3479	2.25192	1.9607	2.38522	2.31257	2.19597	3.42531	3.94578	3.54682
229	2.41249	2.17068	2.01449	2.38406	2.47071	2.25993	3.49029	3.95455	3.66038
230	2.46944	2.2323	2.06797	2.4381	2.39393	2.0959	3.28914	3.86453	3.57637
231	2.39296	2.1439	2.14638	2.53091	2.34907	2.12687	3.52835	3.91428	3.37704
232	2.3433	2.23542	2.07332	2.45696	2.16787	2.02362	3.43339	3.63176	3.57819
233	2.36226	2.34431	2.06328	2.47409	2.35057	2.07639	3.3353	3.6083	3.5873
234	2.31023	2.2533	2.08851	2.30574	2.34388	2.24615	3.47421	4.03915	3.45097
235	2.38189	2.37087	2.08465	2.56009	2.25835	2.18632	3.43613	3.81109	3.49964
236	2.33692	2.29297	2.03568	2.39196	2.33129	2.26529	3.45388	3.8491	3.5738
237	2.27074	2.25955	2.01803	2.41153	2.11065	2.34874	3.26814	3.76176	3.57538
238	2.27352	2.2953	2.11285	2.35029	2.19239	2.20742	3.41142	3.84541	3.49336
239	2.37908	2.32802	2.10189	2.35583	2.33658	2.24214	3.45122	3.78688	3.55831
240	2.24649	2.353	2.16103	2.36223	2.23153	2.404	3.20757	3.72511	3.61785
241	2.30086	2.31387	2.08284	2.40533	2.37679	2.17827	3.43904	3.93268	3.60065
242	2.32311	2.38822	2.16643	2.42376	2.43566	2.0802	3.35072	3.89403	3.47353
243	2.51997	2.1947	2.12594	2.4208	2.50084	2.08476	3.26299	3.93708	3.68081
244	2.42236	2.15404	2.06995	2.46255	2.58111	2.06893	3.21837	3.79866	3.55913
245	2.27397	2.37453	2.0659	2.29548	2.65318	2.16829	3.26252	3.77232	3.57327
246	2.33517	2.26046	2.23647	2.24918	2.5913	2.23546	3.21908	3.80752	3.65495
247	2.36093	2.37505	2.18647	2.30577	2.57922	2.22834	3.28908	3.92944	3.66871
248	2.24103	2.27557	2.08939	2.36601	2.48474	2.29528	3.53152	3.7254	3.60504
249	2.3429	2.32999	2.03645	2.33005	2.52474	2.25694	3.32239	3.79019	3.67592
250	2.36751	2.3588	2.1292	2.32206	2.50094	2.27639	3.27465	3.85673	3.52861
251	2.40245	2.26735	2.0973	2.34439	2.45708	2.09762	3.40977	3.82839	3.75331
252	2.38552	2.47837	2.03594	2.3517	2.65977	2.15128	3.30307	3.78266	3.48586
253	2.33185	2.51512	2.02851	2.35422	2.4965	2.20831	3.55795	3.91057	3.5893
254	2.3616	2.38801	2.06136	2.39695	2.67782	2.02872	3.52043	3.97056	3.56977
255	2.3127	2.39557	2.00024	2.29539	2.53944	2.32147	3.4068	3.83876	3.62174
256	2.1702	2.38793	2.11606	2.27702	2.82678	2.36577	3.44767	3.65625	3.6169
257	2.26674	2.37368	2.03544	2.42829	2.67875	2.02886	3.48494	3.71752	3.57545
258	2.33063	2.53826	2.11499	2.33209	2.35992	2.05795	3.53398	3.80699	3.56209
259	2.32038	2.19262	2.05061	2.46888	2.46921	2.26947	3.41579	3.64724	3.60828
260	2.2668	2.26911	2.18309	2.2518	2.20312	2.10084	3.47646	3.68653	3.82936
261	2.40795	2.23205	2.19035	2.21167	2.4249	2.22702	3.46793	3.81443	3.74754
262	2.41116	2.42493	2.14162	2.32535	2.4547	2.14931	3.33915	3.79182	3.71982
263	2.36185	2.10387	2.09539	2.2286	2.49971	2.24882	3.64295	3.99333	3.56498
264	2.37902	2.31348	2.16132	2.31075	2.34581	2.18797	3.54485	3.80517	3.62382
265	2.37506	2.04196	2.24244	2.20295	2.54523	2.33996	3.37166	3.66614	3.65068
266	2.24766	2.26293	2.21229	2.35694	2.52707	2.16104	3.41134	3.7688	3.76892
267	2.23772	2.26796	2.13105	2.46305	2.56971	2.3455	3.15099	3.84131	3.71672
268	2.28494	2.19075	2.23281	2.34057	2.98051	2.3487	3.20168	3.80053	3.72049
269	2.30457	2.35929	2.14218	2.29244	2.62818	2.51515	3.24312	3.67137	3.72013
270	2.36429	2.36699	2.17237	2.2202	2.7169	2.26593	3.08822	3.78029	3.5052
271	2.41951	2.24236	2.26582	2.30418	2.66961	2.41835	3.30632	3.71371	3.71865
272	2.35412	2.11762	2.26321	2.2109	2.62394	2.48698	3.1268	3.86009	3.87794
273	2.42401	2.21002	2.14122	2.45735	2.68038	2.10472	3.13026	3.72238	3.85395
274	2.36523	2.2851	2.11006	2.26584	2.71203	2.17611	3.39595	3.73198	3.74809
275	2.41817	2.14648	2.2927	2.42555	2.53724	2.23162	3.23567	3.78191	3.85477
276	2.38699	2.23145	2.22343	2.40957	2.65507	2.19751	3.28097	3.88645	3.74473
277	2.45152	2.3369	2.16197	2.48803	2.65566	2.10338	3.35745	3.7299	3.73941
278	2.37561	2.19433	2.09654	2.43796	2.68546	2.10253	3.10762	3.64844	3.65952
279	2.42673	2.29514	2.31487	2.4571	2.62994	2.32822	3.09587	3.76623	3.68385
280	2.36467	2.07605	2.06977	2.44117	2.53305	2.0995	3.41789	3.66938	3.76779
281	2.38857	2.09102	2.21298	2.59965	2.65498	2.19025	3.27599	3.99943	3.44922
282	2.48427	2.23	2.18575	2.53186	2.73091	2.2907	3.17299	3.7249	3.76207
283	2.49351	2.16361	2.14481	2.29569	2.6588	2.28692	3.19657	3.91256	3.8991
284	2.44156	2.03457	2.22531	2.48883	2.7473	2.04118	3.21095	3.78151	3.66113
285	2.38636	2.1424	2.19019	2.34117	2.71893	2.17829	3.29346	3.78171	3.6566
286	2.36052	2.17298	2.20312	2.44815	2.56321	2.32124	3.2338	3.85863	3.60319
287	2.48051	2.14232	2.19483	2.34182	2.70776	1.98703	3.24664	3.84714	3.60959
288	2.39816	2.20259	2.46683	2.32091	2.56064	2.12419	3.40901	4.11672	3.82879
289	2.49149	2.11585	2.31416	2.46216	2.5722	2.12569	3.32554	3.97424	3.82731
290	2.36487	2.21841	2.33517	2.36583	2.73213	1.99982	3.17814	3.92577	3.76464
291	2.32695	2.30383	2.18814	2.40966	2.58993	2.21817	3.78021	3.93572	3.60504
292	2.37666	2.10755	2.36466	2.33966	2.64314	2.24343	3.42345	4.0393	3.69535
293	2.30187	2.26455	2.17056	2.22485	2.69869	2.17809	3.54048	4.06353	3.82011
294	2.37897	2.11244	2.26994	2.28661	2.55094	2.01448	3.64107	3.90007	3.80439
295	2.33525	2.18938	2.38235	2.31473	2.51766	2.01177	3.35529	3.97016	3.58474
296	2.35639	2.3052	2.30062	2.5174	2.47848	1.96976	3.60793	4.04958	3.89749
297	2.38254	2.15289	2.21734	2.37831	2.45565	2.25529	3.72848	3.87404	3.76417
298	2.24014	2.25349	2.28311	2.57413	2.45231	2.19621	3.52784	3.93946	3.67533
299	2.34865	2.46602	2.37162	2.41047	2.54869	2.21374	3.57642	4.21805	3.91151
300	2.29905	2.28547	2.35985	2.24992	2.50498	2.17181	3.98981	4.01322	3.73623
301	2.22635	2.31183	2.2549	2.17467	2.49516	2.18962	3.67445	4.03233	3.75476
302	2.30288	2.30771	2.32447	2.25089	2.41489	2.39678	3.93529	3.82506	3.78722
303	2.28219	2.16525	2.38966	2.29575	2.47774	2.1816	3.7011	3.90159	3.72273
304	2.21877	2.19726	2.34747	2.41645	2.47721	2.14982	3.67669	3.65052	3.71777
305	2.3052	2.15708	2.58988	2.29135	2.75723	2.00851	3.59895	3.8817	3.46717
306	2.28077	2.23152	2.37953	2.34556	2.72052	2.26753	3.70285	3.68449	3.75731
307	2.30203	2.42876	2.43386	2.37246	2.6221	2.33213	3.73786	3.94572	3.71802
308	2.15686	2.20684	2.17588	2.25493	2.56838	2.42561	3.8625	3.71659	3.65787
309	2.28453	2.31766	2.3074	2.21542	2.64643	2.44213	3.69075	3.66773	3.8607
310	2.20565	2.47807	2.29232	2.2491	2.50615	2.39467	3.88754	3.72135	3.77099
311	2.21161	2.27291	2.2889	2.29875	2.61732	2.28325	3.66993	3.85503	3.84855
312	2.32184	2.13149	2.2982	2.22101	2.69328	2.20715	3.51327	3.86651	3.83132
313	2.31383	2.2483	2.09745	2.08964	2.62729	2.21292	3.69629	3.80683	3.93067
314	2.19431	2.32202	2.18518	2.29556	2.43886	2.3162	3.54027	3.87494	3.69191
315	2.28018	2.25806	2.24469	2.33166	2.6738	2.40327	3.72734	3.77973	3.62432
316	2.25569	2.14586	2.24248	2.33993	2.634	2.32134	3.86039	3.88042	3.77434
317	2.2051	2.1313	2.18562	2.06937	2.76432	2.15069	3.96583	3.72667	3.82733
318	2.33042	2.21313	2.2802	2.32501	2.53777	2.53346	3.82454	3.74064	3.93327
319	2.30911	2.16294	2.21448	2.42703	2.46174	2.45137	3.91883	3.71688	3.78813
320	2.27071	2.35751	2.29943	2.30082	2.83628	2.17293	3.83302	3.72643	3.69818
321	2.2583	2.32581	2.1853	2.39664	2.67529	2.2412	3.59671	3.76617	3.78071
322	2.3449	2.3853	2.29731	2.28043	2.80959	2.18189	3.88316	3.7113	3.66181
323	2.21652	2.33376	2.30435	2.27704	2.49294	2.16876	3.75208	3.74576	3.74773
324	2.25002	2.30368	2.47614	2.24933	2.72697	2.28114	3.61739	3.9246	3.72973
325	2.26504	2.22215	2.34843	2.34762	2.8207	2.21377	3.60811	3.8691	4.02436
326	2.2702	2.20803	2.2712	2.25519	2.82015	2.24244	3.86298	3.72841	3.69857
327	2.31398	2.2981	2.23993	2.28946	2.66698	2.41088	3.9277	3.94528	3.72139
328	2.27388	2.38155	2.33378	2.35993	2.34647	2.35572	3.82684	3.95987	3.8308
329	2.27832	2.31777	2.31679	2.35667	2.58461	2.52759	3.72018	3.84315	3.96684
330	2.22675	2.23855	2.22982	2.33697	2.49676	2.52549	3.79771	3.88215	3.73925
331	2.29736			2.42373	2.70468	2.23855	3.88686
332	2.31059			2.42019	2.38828	2.35885	3.99766
333	2.32653			2.20875	2.77249	2.3135	3.8069
334	2.26725			2.38659	2.63475	2.45326	3.79986
335	2.34819			2.22013	2.90723	2.29166	3.908
336	2.43131			2.26766	2.80939	2.22638	3.85618
337	2.42439			2.32274	2.92451	2.26741	4.02448
338	2.33357			2.2466	2.9366	2.24622	3.92129
339	2.3024			2.14882	2.58635	2.32236	3.98565
340	2.25777			2.23446	2.67598	2.28488	3.86628
341	2.32611			2.05101	2.76563	2.23955	3.65971
342	2.31042			2.36434	2.89503	2.39049	3.77648
343	2.21605			2.31863	2.765	2.42449	4.01224
344	2.22948			2.12121	2.8024	2.1526	3.83496
345	2.36345			2.14759	2.83057	2.58935	3.87879
346	2.23387			2.22776	2.82763	2.27362	3.83318
347	2.26551			2.35669	2.67283	2.2201	4.30721
348	2.41598			2.15879	2.76016	2.08926	3.87653
349	2.40322			2.28029	2.62386	2.22069	4.08528
350	2.31929			2.17808	2.8305	2.26917	3.69309
351	2.39951			2.1822	2.76575	2.39216	3.8227
352	2.40191			2.00093	2.74491	2.42622	3.8103
353	2.3352			2.16429	2.73456	2.20132	3.93395
354	2.35514			2.03382	2.40864	2.1851	4.07049
355	2.38282			1.93458	2.48446	2.14197	3.96435
356	2.38745			2.20642	2.67962	2.01426	3.81809
357	2.33017			2.14066	2.46749	2.22873	3.90506
358	2.30263			2.12613	2.45858	2.32278	3.90933
359	2.38059			1.99565	2.44489	2.23688	3.95973
360	2.30098			2.06145	2.7781	2.07425	3.98351
361	2.34615			1.96954	2.59337	2.16988	3.85328
362	2.2304			1.97107	2.63774	2.09335	3.91369
363	2.28621			2.07446	2.75886	2.07137	4.29487
364	2.31751			2.27613	2.62072	2.25331	4.36117
365	2.2115			2.09078	2.61959	2.14975	3.92772
366	2.28877			2.14124	2.4842	2.00807	4.00742
367	2.3822			2.0325	2.49985	2.18169	4.02066
368	2.39072			2.07831	2.63379	2.08299	4.1428
369	2.25295			1.98833	2.83429	2.19985	3.90796
370	2.39904			2.05858	2.62158	1.93989	3.96905
371	2.28953			1.98714	2.68641	2.03235	3.99914
372	2.26161			2.11122	2.7194	2.00307	4.11024
373	2.2572			1.95728	2.86251	2.14718	3.70617
374	2.29427			2.0544	3.18732	2.35895	4.02149
375	2.36885			1.86064	2.96913	2.26123	3.72832
376	2.28485			1.94481	2.85939	2.13068	3.92649
377	2.31169			2.04648	2.87506	2.19001	3.916
378	2.37215			1.90528	2.62838	2.07679	3.92972
379	2.2908			1.98115	2.7025	2.18481	3.80795
380	2.38052			2.00459	2.94297	2.0803	3.94239
381	2.35718			2.12187	2.41589	2.0939	3.81465
382	2.34217			2.20464	2.43644	2.01465	3.79443
383	2.32081			2.18425	2.7851	2.0072	3.86698
384	2.32382			2.0968	2.81202	1.92359	3.81079
385	2.42033			2.18184	2.64725	1.96181	3.99535
386	2.31526			1.99047	2.76203	1.94344	3.98295
387	2.40555			2.06896	2.47017	1.97558	3.9021
388	2.41076			1.97628	2.47373	2.12212	4.02405
389	2.37569			2.02181	2.53021	1.91498	4.31182
390	2.37356			1.95771	2.51466	1.94749	4.00161
391	2.36381			1.97995	2.60315	2.01976	4.20099
392	2.41436			1.91347	2.67816	1.99736	3.95415
393	2.38748			1.95995	2.7575	2.2084	3.72226
394	2.43474			2.04539	2.5732	2.12653	4.1038
395	2.44957			2.04629	2.4398	2.10577	3.96404
396	2.34139			2.01472	2.4041	2.1936	4.2775
397	2.32254			1.9288	2.57228	2.13815	3.87351
398	2.37592			2.06359	2.53693	2.1549	3.88798
399	2.28143			2.05003	2.67322	1.89823	3.97424
400	2.36555			2.10211	2.46882	2.19259	4.17743
401	2.28649			2.19346	2.42906	1.95382	4.28784
402	2.43379			2.05995	2.61639	2.13365	3.99867
403	2.43356			2.22623	2.53875	2.107	3.97718
404	2.41843			2.22103	2.33714	2.13192	4.0283
405	2.39439			2.25362	2.63229	2.1915	3.82965
406	2.46143			2.30749	2.35705	1.98148	4.21709
407	2.40682			2.22423	2.41041	2.16288	4.10384
408	2.37593			2.27461	2.56508	2.08381	4.34611
409	2.3675			2.14462	2.42559	2.1312	4.09709
410	2.36773			2.0379	2.45143	2.04184	3.80658
411	2.44266			1.96463	2.44551	2.23004	3.93263
412	2.35718			2.07754	2.60709	2.18675	3.9289
413	2.46685			2.24508	2.54321	2.24103	4.16718
414	2.51465			2.14669	2.52295	2.2606	4.20214
415	2.49097			2.10331	2.58222	2.04303	4.10891
416	2.45974			2.05456	2.53083	2.00551	4.32726
417	2.44801			2.2402	2.66546	1.97168	3.71949
418	2.41316			2.16566	2.31773	2.03771	4.01432
419	2.40915			2.22276	2.54501	2.16069	3.70826
420	2.39387			2.15166	2.48744	2.03157	4.04319
421	2.45977			2.3598	2.51128	2.07211	4.03673
422	2.57914			2.1099	2.34306	2.25897	4.07617
423	2.56382			2.1495	2.37902	2.23995	3.88265
424	2.41759			2.1537	2.30267	2.21821	4.29868
425	2.49631			2.24605	2.27812	2.22949	4.23172
426	2.5166			2.25694	2.46722	2.20452	4.34881
427	2.44138			2.32655	2.38407	1.98321	4.42385
428	2.38696			2.30401	2.52008	2.2292	4.29902
429	2.42175			2.18277	2.55984	2.01733	4.27188
430	2.5826			2.13354	2.60766	2.17415	4.23381
431	2.45684			2.29066	2.44998	2.2375	4.15363
432	2.44987			2.26985	2.31943	2.26317	4.19487
433	2.32432			2.25435	2.62463	2.1641	4.20611
434	2.37995			2.21922	2.50199	2.23569	4.20865
435	2.5325			2.21856	2.55629	2.25814	4.38169
436	2.52248			2.06274	2.37605	2.2962	4.3562
437	2.46247			2.09143	2.3554	2.2649	4.3235
438	2.43424			2.05547	2.57645	2.31555	4.01796
439	2.39725			2.26199	2.64471	2.36528	4.26515
440	2.41885			2.1975	2.73942	2.3762	3.92397
441	2.34345			2.17696	2.48207	2.28808	4.10221
442	2.3613			2.18398	2.47304	2.47382	4.1101
443	2.44026			2.21291	2.5314	2.47229	4.19628
444	2.35155			2.24022	2.64529	2.49811	4.35648
445	2.37342			2.1729	2.57843	2.45865	4.42039
446	2.3616			2.261	2.69708	2.26874	4.12757
447	2.33358			1.94706	2.53445	2.4117	4.06066
448	2.43208			2.13568	2.58601	2.20033	4.25497
449	2.45368			2.19063	2.49226	2.24793	4.10718
450	2.39835			2.23174	2.61398	2.26486	3.95328
451	2.46988			2.1075	2.56725	2.2797	4.21719
452	2.4776			2.1681	2.77423	2.3041	4.34653
453	2.46363			1.9947	2.72851	2.35623	4.19879
454	2.3804			2.08118	2.66838	2.35676	4.10993
455	2.36044			2.219	2.6495	2.07335	4.13338
456	2.44007			2.18963	2.707	2.09417	4.16822
457	2.43602			2.16404	2.71954	2.16249	4.117
458	2.41394			2.15015	2.67302	2.16327	4.07792
459	2.45289			2.23865	2.5311	2.31735	4.02511
460	2.40549			2.09193	2.4866	2.15302	4.16015
461	2.38733			2.18564	2.60225	2.44373	4.14587
462	2.44823			2.17625	2.5465	2.4048	4.07118
463	2.34872			2.22945	2.49359	2.42494	4.06387
464	2.3775			2.12599	2.68601	2.28497	4.30111
465	2.48294			2.13116	2.67657	2.39531	4.20427
466	2.40285			2.24631	2.57896	2.27103	4.0377
467	2.4281			2.3427	2.5257	2.28844	4.17532
468	2.33345			2.12268	2.42626	2.30891	4.02492
469	2.33772			2.1666	2.47852	2.41315	3.9892
470	2.41555			2.16122	2.54747	2.32326	4.00088
471	2.43774			2.16413	2.47087	2.39203	4.05646
472	2.3738			2.32334	2.40722	2.53087	4.23472
473	2.40125			2.25994	2.63856	2.39298	4.24907
474	2.40622			2.14285	2.53057	2.23374	4.27937
475	2.38765			2.21882	2.51588	2.56472	4.10418
476	2.38341			2.20142	2.55419	2.50691	4.24317
477	2.44886			2.21291	2.62994	2.26436	4.20222
478	2.47156			2.14459	2.6748	2.37984	4.27045
479	2.40033			2.16921	2.57203	2.28741	3.96777
480	2.38406			2.16857	2.70945	2.38673	4.32547
481	2.43123			2.18981	2.59579	2.38238	4.06893
482	2.39035			2.15809	2.3683	2.33644	4.25462
483	2.43952			2.23168	2.58914	2.45033	4.20353
484	2.37616			2.05996	2.37587	2.52793	4.49568
485	2.34096			2.23626	2.51717	2.52246	4.22181
486	2.36251			2.11634	2.53653	2.33602	4.46019
487	2.47042			2.0822	2.62426	2.5674	4.44021
488	2.34127			2.14617	2.58401	2.53509	4.4674
489	2.36713			2.15269	2.60974	2.53698	4.30459
490	2.41126			2.12453	2.62671	2.63341	4.33738
491	2.34564			2.07081	2.54292	2.614	4.62593
492	2.36131			2.20365	2.66391	2.68662	4.46791
493	2.41455			2.035	2.54648	2.4722	4.50471
494	2.37799			2.0034	2.7431	2.73437	4.33291
495	2.37427			2.18568	2.76115	2.54552	4.31567
496	2.30911			2.14282	2.62035	2.48847	4.39416
497	2.39379			2.20426	2.58263	2.70558	4.29378
498	2.41658			2.04119	2.56686	2.38662	4.4015
499	2.33643			2.20635	2.82036	2.42767	4.3057
500	2.38278			2.12924	2.66661	2.43218	4.18908
501	2.46786			2.08724			4.22816
502	2.42096			2.1064			4.25587
503	2.4549			2.07092			4.46209
504	2.42901			1.95581			4.1684
505	2.41661			2.02299			4.28159
506	2.34498			1.96025			4.30407
507	2.46097			1.87457			4.44471
508	2.42554			1.94328			4.02363
509	2.46358			2.02587			4.49411
510	2.43508			2.04976			4.05855
511	2.40957			2.0385			3.88062
512	2.46417			2.07434			4.17267
513	2.41697			2.14442			3.99273
514	2.34735			2.05804			4.34028
515	2.44988			1.97103			4.26723
516	2.40413			1.96129			4.08737
517	2.38054			1.9728			4.00399
518	2.30137			2.02715			4.00484
519	2.40862			1.98006			4.25488
520	2.31322			2.00836			4.28881
521	2.29076			1.92928			4.10394
522	2.38141			2.03894			4.32638
523	2.32287			2.05984			3.95041
524	2.29416			2.07071			4.28683
525	2.30622			2.08895			4.13261
526	2.38599			2.10478			3.97745
527	2.29312			2.11841			4.14641
528	2.3258			2.2193			3.9318
529	2.32372			1.97126			3.88307
530	2.27618			2.09588			3.99575
531	2.28387			2.11056			4.2075
532	2.32109			2.09441			4.06226
533	2.27584			1.9649			4.1341
534	2.3201			2.13049			4.23191
535	2.27998			2.1976			4.3194
536	2.32597			2.25944			4.39163
537	2.24367			2.27555			4.38938
538	2.24087			2.34272			4.42845
539	2.25861			2.22465			4.57933
540	2.29099			2.1374			4.25466
541	2.31882			2.09432			4.41653
542	2.29526			1.91899			4.60661
543	2.30583			2.12783			4.43284
544	2.33089			1.95541			4.30906
545	2.349			2.11411			4.47456
546	2.30991			2.03384			4.45335
547	2.37074			2.0861			4.04245
548	2.36968			2.1941			4.08175
549	2.33951			1.89988			4.02744
550	2.29225			1.87761			4.19081
551	2.33248			1.84508			4.23967
552	2.30696			1.99025			4.19335
553	2.22694			1.92674			4.25867
554	2.27098			1.99951			4.25711
555	2.28971			2.10601			4.12834
556	2.33694			1.91834			4.33459
557	2.33649			1.93405			4.2372
558	2.4232			1.88435			4.30392
559	2.37417			1.92842			4.16565
560	2.31413			1.92944			4.03432
561	2.36314			2.05107			4.23589
562	2.3106			1.98576			4.05559
563	2.40141			1.86925			4.21508
564	2.30407			1.8529			4.07362
565	2.33045			2.02745			4.22167
566	2.3091			2.05628			4.21012
567	2.37028			2.15062			4.12736
568	2.27278			2.09189			4.1495
569	2.43637			2.03271			3.95911
570	2.37306			2.15354			4.02777
571	2.2716			2.09735			4.15255
572	2.29923			1.93381			4.02564
573	2.32604			1.96591			4.27626
574	2.36791			1.98522			4.29322
575	2.24136			2.01715			4.38003
576	2.36728			2.01424			4.57915
577	2.32208			1.98817			4.51687
578	2.2973			1.985			4.58647
579	2.37655			2.03678			4.51847
580	2.32445			1.90313			4.51785
581	2.3555			1.83198			4.2617
582	2.20382			1.80629			4.78002
583	2.23284			1.84252			4.3789
584	2.2603			1.91021			4.50395
585	2.31945			1.73421			4.3219
586	2.31516			1.85807			4.24915
587	2.35407			1.7954			4.69396
588	2.33118			1.85385			4.60609
589	2.24474			1.91823			4.90679
590	2.3623			2.02528			4.69431
591	2.3131			1.89167			4.73694
592	2.31963			1.9168			4.49872
593	2.3577			2.03457			4.62503
594	2.36584			1.95243			4.34742
595	2.34896			2.03446			4.42715
596	2.34042			1.90749			4.53689
597	2.36422			1.95129			4.45749
598	2.41907			1.93934			4.172
599	2.43209			1.8616			4.49566
600	2.39294			1.82953			4.08979
601	2.3207			1.97239			4.12631
602	2.44568			1.85965			4.35742
603	2.46432			1.87395			4.4985
604	2.41734			1.91412			4.09053
605	2.34771			1.83765			4.20874
606	2.43509			1.84166			4.22778
607	2.27495			1.88019			4.11226
608	2.42525			1.94177			4.1062
609	2.33567			1.92786			4.04017
610	2.39245			1.9295			3.90562
611	2.37643			1.94065			3.86397
612	2.40843			1.96258			4.11178
613	2.39171			2.03517			4.52793
614	2.41705			1.98535			4.11517
615	2.37879			2.06121			4.04251
616	2.3939			1.99075			3.81104
617	2.39677			1.83928			3.91377
618	2.29265			1.95318			4.13534
619	2.32152			1.94083			4.05237
620	2.34532			1.96129			4.02159
621	2.3647			1.90637			4.04904
622	2.20946			1.89629			3.97249
623	2.27575			1.9493			4.17031
624	2.38761			1.97886			4.06246
625	2.37986			1.93294			4.20931
626	2.37664			2.01499			4.26679
627	2.34618			1.95503			4.06927
628	2.29753			2.0246			4.08018
629	2.39039			2.13291			4.36884
630	2.38322			2.03183			4.02753
631	2.38192			2.0665			4.30001
632	2.38804			2.02167			4.25573
633	2.39666			2.10942			4.1661
634	2.40836			2.09706			4.03875
635	2.34959			2.09778			4.12561
636	2.33436			2.01508			4.08586
637	2.44035			1.97884			4.50236
638	2.3655			2.02659			4.2826
639	2.28733			2.0876			4.41203
640	2.35382			2.18308			4.32967
641	2.37485			2.04095			4.27451
642	2.36399			2.06065			4.33341
643	2.37177			1.97983			4.05096
644	2.3923			2.12965			4.28213
645	2.40687			2.16893			4.41517
646	2.40161			2.03534			4.15296
647	2.37399			1.90276			4.30078
648	2.36665			2.01111			4.23534
649	2.43057			1.92372			3.97535
650	2.51827			2.06371			4.2733
651	2.34713			2.01188			4.1393
652	2.36339			2.10917			4.32857
653	2.40949			1.99681			4.39299
654	2.35248			2.33024			4.23361
655	2.36084			2.16632			4.2791
656	2.35976			2.06332			4.19266
657	2.33325			2.10864			4.1147
658	2.33303			2.10624			4.21083
659	2.3115			2.04375			4.18724
660	2.39371			2.23484			4.15647
661	2.311			2.13159			4.25583
662	2.37647			2.24774			4.09733
663	2.44017			2.1299			3.97642
664	2.35797			2.0972			3.95145
665	2.39806			2.14582			4.06454
666	2.2829			2.00484			4.13504
667	2.4249			2.15174			3.84068
668	2.30828			2.17993			3.99933
669	2.35539			2.22604			4.08363
670	2.40791			2.39874			3.88697
671	2.30199			2.24873			3.91748
672	2.32335			2.20625			3.86222
673	2.26502			2.3815			4.03313
674	2.27285			2.20835			4.40505
675	2.36455			2.20401			4.40251
676	2.35483			2.31479			4.10898
677	2.3367			2.25333			4.11475
678	2.40813			2.20306			4.20522
679	2.38419			2.2505			4.07994
680	2.41431			2.28323			4.28925
681	2.51215			2.17497			4.52624
682	2.43124			2.3377			4.32718
683	2.42506			2.21108			4.55487
684	2.33818			2.15661			4.20519
685	2.40486			2.22008			4.41969
686	2.40708			2.17005			4.25367
687	2.38849			2.10339			4.13428
688	2.31493			2.13067			4.08244
689	2.29837			2.08995			4.06441
690	2.31946			2.08776			4.0655
691	2.34581			2.18486			3.92824
692	2.36475			2.14845			4.17738
693	2.35045			2.19992			4.36946
694	2.39066			2.24272			4.30082
695	2.39667			2.18332			4.11255
696	2.39544			2.16761			4.24495
697	2.25179			2.256			4.3727
698	2.40315			2.18754			4.52509
699	2.28497			2.30298			4.59073
700	2.50511			2.36145			4.38361
701	2.28036			2.12701			4.39326
702	2.34058			2.12854			4.28384
703	2.40845			2.09741			4.3298
704	2.4718			2.17732			4.29032
705	2.44524			2.26676			4.39216
706	2.46226			2.23658			4.42107
707	2.36942			2.06238			4.44646
708	2.42545			2.24201			4.24311
709	2.42442			2.25992			4.27399
710	2.38732			2.30865			4.22483
711	2.36068			2.29			4.37132
712	2.46788			2.14804			4.38794
713	2.43673			2.05713			4.47986
714	2.32139			2.15455			4.37861
715	2.33501			2.13311			4.19704
716	2.34076			2.22252			4.34547
717	2.31662			2.14791			4.44974
718	2.35232			2.27363			4.53095
719	2.34913			2.18506			4.01995
720	2.33776			2.22816			4.41249
721	2.37163			2.16944			4.2482
722	2.47517			2.11773			4.15789
723	2.40031			2.06805			4.23281
724	2.36946			2.23989			3.998
725	2.3414			2.23203			4.25753
726	2.30215			2.0732			4.22656
727	2.33745			2.05207			4.17256
728	2.33253			1.91612			4.23467
729	2.3484			2.16737			4.3576
730	2.32161			2.06291			4.52201
731	2.43868			2.11455			4.30843
732	2.36814			2.09809			4.23373
733	2.43889			2.02756			4.47816
734	2.37048			2.14653			4.44067
735	2.2753			2.03045			4.52736
736	2.40575			2.08364			4.38903
737	2.34799			2.0248			4.36539
738	2.38293			2.12166			4.31639
739	2.32997			2.19728			4.47668
740	2.3848			2.13746			4.65134
741	2.22872			2.17272			4.58453
742	2.32049			2.21368			4.5929
743	2.18108			2.28287			4.55352
744	2.27662			2.1325			4.32712
745	2.35599			2.14311			4.57672
746	2.26005			2.18376			4.76233
747	2.28956			2.16584			4.34279
748	2.22855			2.18526			4.6024
749	2.14603			2.16957			4.30881
750	2.20126			2.12575			4.57953
751	2.2378			2.07191			4.28507
752	2.41075			2.19169			4.31409
753	2.22381			2.04869			4.3929
754	2.27823			2.32881			4.47311
755	2.25887			2.22126			4.26387
756	2.33466			2.27125			4.3699
757	2.21529			2.23367			4.34452
758	2.28218			2.19625			4.46188
759	2.29642			2.04773			4.38267
760	2.35719			2.11348			4.39203
761	2.25904			2.31497			4.23105
762	2.29791			2.28393			4.4392
763	2.27862			2.32491			4.0864
764	2.42544			2.06776			4.50891
765	2.36412			2.27854			4.64899
766	2.33792			2.13			4.19009
767	2.36026			2.21776			4.26876
768	2.41821			2.42746			4.36617
769	2.27998			2.14465			4.4207
770	2.33427			2.39849			4.18317
771	2.36118			2.33366			4.40963
772	2.28612			2.1961			4.19731
773	2.33026			2.34845			4.20158
774	2.43528			2.25947			4.28638
775	2.28664			2.30073			4.14758
776	2.29749			2.18917			4.08966
777	2.28026			2.14125			4.06751
778	2.44466			2.26973			4.36388
779	2.40556			2.24902			4.36229
780	2.28937			1.99706			4.19845
781	2.39185			2.28168			4.24707
782	2.38046			2.20135			4.34757
783	2.34247			2.31034			4.24344
784	2.32891			2.14187			4.05272
785	2.40629			2.17415			4.28636
786	2.48043			2.13101			4.49844
787	2.53057			2.22522			4.27105
788	2.43385			2.07789			4.42414
789	2.35936			2.32204			4.36444
790	2.42772			2.25805			4.4264
791	2.34225			2.45376			4.36789
792	2.27462			2.39225			4.26814
793	2.46104			2.28988			4.44626
794	2.3532			2.31263			4.5248
795	2.29245			2.26698			4.3609
796	2.29915			2.21532			4.37236
797	2.48053			2.2649			4.35645
798	2.44427			2.26394			4.26048
799	2.30974			2.2974			4.16827
800	2.3219			2.29278			4.31905
801	2.33296			2.27381			4.47385
802	2.31365			2.15456			4.09667
803	2.30718			2.22223			4.021
804	2.3678			2.17772			4.36941
805	2.4032			2.33128			4.0208
806	2.39128			2.17987			3.99688
807	2.30565			2.24522			4.18907
808	2.27192			2.30593			4.17183
809	2.36081			2.33198			4.14704
810	2.31173			2.2836			4.05283
811	2.3031			2.18237			4.05559
812	2.40913			2.2109			4.2247
813	2.47093			2.05874			4.05434
814	2.33478			2.29672			4.35317
815	2.48869			2.08306			4.38457
816	2.51322			2.18527			4.44373
817	2.50631			2.11262			4.28783
818	2.51421			2.13415			4.16595
819	2.39868			2.3892			4.20231
820	2.40737			2.35767			4.32351
821	2.3474			2.23198			3.96215
822	2.41782			2.16398			4.28679
823	2.37762			2.2823			4.26034
824	2.40113			2.15338			4.44183
825	2.40091			2.25637			4.13932
826	2.51806			2.10548			4.27081
827	2.43821			2.2286			4.25324
828	2.44069			2.33208			4.43355
829	2.57154			2.30939			4.37752
830	2.43271			2.18672			4.38653
831	2.50449			2.35588			4.41296
832	2.48656			2.26172			4.15026
833	2.48885			2.15744			4.42634
834	2.50732			2.43185			4.34471
835	2.50825			2.41177			4.35156
836	2.46201			2.48055			4.18881
837	2.44069			2.31033			4.33964
838	2.38557			2.34835			4.4309
839	2.40468			2.2305			4.39795
840	2.34447			2.34391			4.36927
841	2.31143			2.21642			4.38562
842	2.38304			2.15328			4.46269
843	2.38553			2.17276			4.49765
844	2.37775			2.27783			4.38933
845	2.40404			2.06287			4.1943
846	2.30519			2.09809			4.23157
847	2.44441			2.15129			4.32574
848	2.40341			2.1491			4.33504
849	2.32899			2.29385			4.4259
850	2.32265			2.21402			4.37663
851	2.31348			2.08883			4.1797
852	2.29028			2.11927			4.46274
853	2.37405			2.17693			4.44393
854	2.35635			2.34727			4.3918
855	2.30391			2.05			4.23396
856	2.41604			2.21577			4.23039
857	2.31593			2.26862			4.10252
858	2.34085			2.25273			4.07835
859	2.40356			2.29238			4.08112
860	2.46271			2.26192			4.05992
861	2.48784			2.30625			4.19303
862	2.45376			2.20831			4.42916
863	2.40738			2.26255			4.55193
864	2.50842			2.30451			4.39351
865	2.43645			2.05485			4.45758
866	2.52005			2.13372			4.46737
867	2.46425			2.34114			4.55438
868	2.46034			2.15387			4.32075
869	2.46564			2.20446			4.73832
870	2.5906			2.18164			4.61558
871	2.45171			2.0843			4.34319
872	2.43845			2.02016			4.49743
873	2.40952			2.01057			4.29426
874	2.41695			2.08341			4.29842
875	2.40731			2.13887			4.58498
876	2.43498			2.17325			4.45337
877	2.47724			2.15417			4.18088
878	2.45875			2.21742			4.09683
879	2.48212			2.10851			4.19849
880	2.50075			2.17142			4.33659
881	2.42086			2.19163			4.33563
882	2.40098			2.0615			4.35264
883	2.38894			2.10308			4.3012
884	2.37407			2.07173			4.22311
885	2.45529			2.07798			4.10691
886	2.43306			2.11715			4.27544
887	2.3931			2.13306			4.27059
888	2.3726			2.07889			4.09361
889	2.36129			2.08437			4.38454
890	2.32281			2.08415			4.39337
891	2.38805			2.07923			4.19776
892	2.3116			2.29421			4.22375
893	2.29579			2.28966			4.36725
894	2.37634			2.16997			3.98733
895	2.28961			2.22861			4.3676
896	2.34042			1.90616			4.45325
897	2.4125			2.15794			4.182
898	2.46625			2.00708			4.29717
899	2.304			2.17802			4.54007
900	2.33825			2.17866			4.33428
901	2.2558			2.26739			4.24135
902	2.22461			2.01371			4.40085
903	2.26156			2.0321			4.45849
904	2.21201			2.21664			4.41656
905	2.25316			2.12271			4.34856
906	2.26335			2.23728			4.37693
907	2.27148			2.1226			4.48654
908	2.28789			2.06618			4.34743
909	2.32984			2.01966			4.28806
910	2.23712			2.25467			4.24556
911	2.44035			2.19301			4.15418
912	2.34828			2.09872			4.29304
913	2.36615			2.15247			4.12644
914	2.2662			2.26905			4.15777
915	2.30614			2.07078			4.36634
916	2.29134			2.13315			4.454
917	2.22473			2.15672			4.18175
918	2.38855			2.27399			4.26185
919	2.35269			2.10691			3.93082
920	2.35936			2.12544			4.16634
921	2.31704			2.18029			4.265
922	2.29009			2.25374			4.23984
923	2.45109			2.25649			4.0143
924	2.44976			2.40605			3.99061
925	2.52002			2.3287			4.19078
926	2.50076			2.28895			4.25748
927	2.44126			2.35974			4.25214
928	2.31088			2.34963			4.15004
929	2.31886			2.28039			4.19797
930	2.35134			2.29012			4.46549
931	2.27466			2.38034			4.19005
932	2.3144			2.28417			4.15428
933	2.34303			2.21145			4.35841
934	2.31162			2.21823			4.2908
935	2.28543			2.23913			4.07159
936	2.23439			2.20638			3.96561
937	2.29824			2.34724			4.21756
938	2.24302			2.22147			3.99747
939	2.32039			2.30254			3.94443
940	2.31275			2.34866			4.11053
941	2.31602			2.29404			4.27782
942	2.32689			2.36131			4.42447
943	2.29616			2.43412			4.10141
944	2.32671			2.41789			4.08689
945	2.43423			2.3517			4.23125
946	2.32753			2.20449			4.04842
947	2.41176			2.3138			4.31524
948	2.41426			2.44521			3.97802
949	2.33352			2.27157			4.02117
950	2.39635			2.30352			4.22303
951	2.29025			2.30712			4.20447
952	2.36538			2.35989			4.1676
953	2.33949			2.27747			4.36235
954	2.352			2.3204			4.4745
955	2.3301			2.30615			4.21221
956	2.39517			2.20199			4.41644
957	2.34499			2.28349			4.2186
958	2.26263			2.20786			4.52871
959	2.38658			2.17697			4.63522
960	2.31108			2.18399			4.37864
961	2.33704			2.15517			4.54307
962	2.27482			2.18186			4.41969
963	2.31664			2.28386			4.50434
964	2.25456			2.10973			4.45111
965	2.3634			2.29563			4.56261
966	2.42754			2.3302			4.46043
967	2.57682			2.33267			4.57885
968	2.49825			2.34915			4.32141
969	2.56744			2.21365			4.19144
970	2.4468			2.33016			4.41987
971	2.44501			2.19892			4.57502
972	2.47027			2.17263			4.57804
973	2.41673			2.26016			4.55594
974	2.54379			2.20114			4.27425
975	2.38794			2.34336			4.74871
976	2.34324			2.25405			4.41715
977	2.55391			2.14206			4.5703
978	2.40116			2.09956			4.48806
979	2.51805			2.20696			4.48244
980	2.44469			2.27347			4.49298
981	2.38591			2.14858			4.48626
982	2.44549			2.10059			4.63927
983	2.53156			2.29315			4.63183
984	2.46374			2.30759			4.46089
985	2.45896			2.28481			4.57054
986	2.46794			2.07618			4.86216
987	2.33139			2.17398			4.48688
988	2.43781			2.13046			4.43001
989	2.4119			2.15195			4.40428
990	2.42867			2.38104			4.66185
991	2.35636			2.28556			4.59342
992	2.41868			2.3283			4.56426
993	2.37678			2.43399			4.61539
994	2.32233			2.35156			4.5034
995	2.36544			2.24424			4.76123
996	2.34733			2.26484			4.70914
997	2.3211			2.25325			4.56234
998	2.36466			2.19896			4.56236
999	2.31575			2.32683			4.56727
1000	2.36325			2.30401			4.62537

## Sheet: Supplementary Figure 9
Timestep (ns)	A, distance K140-E145 (Å)	B, distance K140-E145 (Å)	C, distance K140-E145 (Å)	D, distance K140-E145 (Å)	E, distance K140-E145 (Å)	F, distance K140-E145 (Å)	G, distance K140-E145 (Å)	H, distance K140-E145 (Å)	I, distance K140-E145 (Å)	J, distance K140-E145 (Å)	K, distance K140-E145 (Å)	L, distance K140-E145 (Å)	A, distance D135-K140 (Å)	B, distance D135-K140 (Å)	C, distance D135-K140 (Å)	D, distance D135-K140 (Å)	E, distance D135-K140 (Å)	F, distance D135-K140 (Å)	G, distance D135-K140 (Å)	H, distance D135-K140 (Å)	I, distance D135-K140 (Å)	J, distance D135-K140 (Å)	K, distance D135-K140 (Å)	L, distance D135-K140 (Å)
0	10.91	9.61	11.49	9.77	11.14	10.56	11.02	10.56	9.38	8.87	9.84	11.7	4.06	3.94	3.87	5.31	3.77	6.95	3.81	6.26	3.84	6.47	5.56	3.76
1	9.23	8.6	10.43	11.13	11.88	10.14	7.21	10.27	10.04	9.21	12.11	7.37	3.77	3.85	3.84	5.64	3.9	4.03	3.73	5.68	3.78	5.93	3.94	3.88
2	12.5	8.21	7.39	11.04	11.07	8.05	5.7	11.85	7.29	11.94	10.06	8.01	3.8	3.85	3.79	4.09	3.73	3.7	5.25	3.63	3.98	3.64	3.97	3.88
3	12.05	9.73	8.27	8.69	9.42	7.82	4.76	11.9	5.21	11.51	9.5	5.73	3.84	3.82	3.86	3.82	3.83	3.79	5.98	3.83	6.73	3.87	3.84	3.86
4	11.84	9.12	8.87	10.61	10.54	9.16	3.85	13.25	3.95	13.09	10.97	6.53	3.78	3.76	3.96	3.86	3.8	4.11	6.17	3.58	8	3.76	3.78	3.79
5	13.36	10.32	6.92	9.51	10.88	9.98	3.75	12.66	3.35	12.64	8.55	4.71	3.93	3.82	3.94	3.93	3.88	3.97	6.27	3.69	7.71	3.88	3.41	6.19
6	12.61	8.98	8.43	11.65	12.45	10.85	4.92	12.22	4.72	12.33	9.62	3.69	4.17	3.85	3.78	3.82	3.92	3.7	6.28	3.62	6.6	3.75	3.97	6.61
7	12.81	10.9	7.59	10.1	11.92	12.25	3.26	11.76	3.9	11.3	9.69	3.38	3.83	3.61	3.92	3.8	3.9	3.15	6.75	4.21	7.88	3.8	3.86	9.45
8	12.54	10.34	5.36	9.57	10.53	12.79	3.63	12.14	4.78	11.55	10.99	3.86	3.67	3.86	4.04	3.87	3.92	3.04	5.79	5.08	6	3.93	3.88	8.56
9	11.44	11.44	6.91	10.36	9.98	14.59	5.8	12.67	3.68	12.31	10.15	3.92	3.86	3.84	5.48	3.95	3.86	3.79	6.61	5.32	7.94	3.88	3.96	9.32
10	11.58	9.95	8.64	10.48	11.13	12.81	5.2	12.15	3.87	12.28	8.77	3.62	3.93	3.75	3.84	3.99	3.86	3.71	5.96	3.58	7.37	3.84	3.77	8.58
11	13.65	11.87	8.77	9.79	10.18	13.29	4.52	12.19	7.11	10.92	9.51	3.1	3.94	3.77	3.78	3.76	3.86	4.01	5.51	3.61	3.8	3.8	3.72	8.84
12	13.09	11	7.99	8.54	12.33	12.78	5.1	12.22	6.62	11.07	9.8	3.33	3.81	3.84	3.73	6.01	3.91	3.83	5.96	3.75	5.73	3.85	3.79	9.14
13	13.37	11.82	9.69	10.88	9.96	13.26	3.51	12.72	7.05	11.79	9.95	3.73	3.74	3.9	3.73	3.91	3.87	3.92	8.23	3.93	5.51	3.81	3.71	8.66
14	12.83	10.27	9.11	9.87	12.32	12.01	3.68	11.82	8.53	11.42	10.27	4.87	3.86	3.88	3.86	4.13	3.8	3.84	7.53	3.66	4.07	3.88	3.93	5.94
15	12.53	12.14	8.08	7.94	9.9	12.6	5.83	11.87	8.27	10.07	10.2	5.33	3.81	3.81	3.83	3.85	3.89	4.03	6.07	3.58	3.9	3.86	3.85	5.97
16	12.05	11.36	8.76	9.01	7.39	12.86	7.19	10.42	9.53	10.83	10.16	5.54	3.91	3.69	4.04	3.77	3.97	3.85	7.42	5.99	3.82	3.81	3.88	6.59
17	12.42	11.7	8.48	9.87	8.22	9.07	5.93	11.08	7.63	11.35	10.43	4.16	4.02	4	3.63	4.02	3.77	3.97	6.36	3.62	3.86	4.11	3.8	8.34
18	11.74	9.56	8.92	9.94	9.78	9.59	4.7	12.14	7.91	11.59	10.33	4.36	3.76	3.7	3.73	3.95	3.9	3.8	10.3	3.75	3.75	3.84	3.84	9.37
19	11.8	10.52	8.52	9.32	9.58	8.46	3.83	11.74	8.06	11.07	9.54	4.48	4.01	3.93	3.78	3.92	3.97	3.85	8.74	3.33	3.97	3.75	3.94	7.8
20	12.86	10.47	8.87	9.49	11.17	9.46	3.73	11.7	7.21	10.19	10.48	6.36	3.95	3.84	3.88	5.84	3.83	3.78	8.41	3.69	3.89	3.93	3.9	6.51
21	12.93	11.02	6.86	9.49	10.37	10.45	3.83	12.15	7.48	10.76	10	3.72	3.81	3.78	3.89	5.57	3.8	3.74	9.52	3.95	3.76	3.86	3.75	8.92
22	13.44	13.73	9.04	10.5	10.2	10.56	3.58	11	7.96	11.44	10.35	3.31	3.79	3.84	3.78	3.95	3.87	3.78	9.23	3.25	3.77	3.78	3.87	8.39
23	12.03	13.25	9.13	10.72	9.92	10.67	3.97	10.81	6.24	10.47	9.73	5.13	3.84	3.66	3.85	3.75	3.82	3.85	9.91	3.76	4.03	3.96	3.76	6.18
24	12.58	13.78	8.96	11.83	8.43	11.3	6.06	11.76	7.93	11.85	9.88	4.59	3.83	3.84	3.87	3.97	3.93	4	7.51	3.63	3.84	3.9	3.89	6.92
25	12.19	13.04	5.86	12.84	10.29	9.29	3.92	10.8	8.32	10.04	11.14	4.01	3.85	4.22	4.03	3.83	4.07	3.85	7.38	5.28	3.88	3.74	3.74	7.94
26	12.01	13.1	7.16	11.25	10.52	10	7.14	12.86	8.78	11.22	11.05	6.49	4	3.91	3.9	3.85	3.9	3.81	5.63	3.68	3.71	4.02	3.8	7.79
27	12.74	13.04	6.14	11.5	10.32	11.6	8.77	10.45	7.99	11.35	11.55	3.55	3.83	3.78	4.04	3.95	3.95	3.86	3.8	3.12	3.97	3.9	4.1	9.94
28	12.35	13.54	8.67	12.24	10.86	10.27	8.65	10.68	7.53	11.84	11.8	3.48	3.79	3.88	3.77	3.98	3.83	3.85	3.79	3.62	4.01	3.8	3.91	9.26
29	11.59	13.12	6.81	11.36	10.76	13.17	9.17	9.07	9.77	11.51	10.44	4.43	3.86	3.83	3.85	4.17	3.92	3.96	3.89	5.8	4.02	4	4.11	7.32
30	11.62	13.32	8.51	11.9	9.81	12.5	7.55	11.08	8.44	10.82	10.87	6.11	3.82	4.02	3.76	3.74	4.01	3.85	3.91	3.17	3.74	3.62	3.88	5.59
31	13.11	13.78	8.78	12.63	10.48	12.8	10.26	11.48	9.8	9.64	10.03	3.28	3.77	3.84	3.85	3.85	3.81	3.79	3.9	3.37	3.91	3.93	3.78	9.6
32	12.73	13.21	8.79	11.74	10.15	13.12	7.99	11.48	11.54	11.09	10.13	3.3	3.93	3.84	3.93	3.77	3.82	4.02	3.8	3.41	3.92	3.8	4.09	8.5
33	13.05	13.63	8.98	10.96	10.72	13.51	7.9	11.56	11.18	10.77	9.85	7.77	3.95	3.85	3.88	3.76	3.86	3.78	3.89	3.44	3.83	3.99	3.85	6.35
34	13.42	12.38	8.53	10.79	10.33	13.55	7.58	10.94	14.03	10.63	9.59	3.46	3.88	3.77	3.79	3.89	3.87	3.63	3.83	3.54	3.71	3.81	3.84	9.12
35	14.52	12.19	8.25	8.12	9.75	12.63	8.69	10.36	10.99	11.01	12.69	6.26	3.97	3.69	3.73	3.95	3.89	3.72	3.86	3.51	3.83	3.84	3.79	6.65
36	13.27	13.1	7.7	11.1	9.69	12.23	7.89	11.19	10.17	9.58	10.71	5.97	3.81	3.85	3.92	3.9	3.81	3.94	3.88	3.59	3.96	3.83	3.76	8.57
37	12.1	13.26	8.33	9.16	9.31	13.26	10.5	10.48	10.07	9.03	10.68	3.76	4.07	3.85	3.77	3.83	3.9	5.41	3.81	3.9	3.85	3.94	3.76	10.64
38	12.99	13.64	8.16	11.49	10.56	12.39	10.51	10.61	10.35	8.12	10.36	6.25	4.08	3.99	3.92	3.74	3.86	4.93	3.78	3.72	3.83	4.06	3.97	6.19
39	13.22	13.79	9.21	11.61	9.65	13	10.15	12.38	10.04	8.33	11.22	4.94	3.77	3.97	3.93	3.88	3.92	5.87	3.97	3.45	3.82	3.81	3.92	8.93
40	13.5	14.13	7.6	9.57	8.73	12.89	9.68	11.98	10.15	8.97	11.4	5.43	3.84	3.75	3.92	3.95	3.89	3.91	3.97	3.83	3.8	3.86	3.8	7.87
41	12.41	14.13	7.55	10.6	10.12	12.66	9.4	11.77	11.32	8.52	11.23	7.02	3.64	3.71	3.84	3.8	3.86	4.01	3.8	3.66	3.77	3.83	3.9	6.66
42	12.53	13.29	7.3	10.96	8.82	12.93	9.37	11.55	10.36	10.74	11.55	6.94	3.83	3.84	3.78	3.86	3.97	3.98	3.89	3.69	3.85	3.7	3.92	5.92
43	11.52	13.29	8.53	10.78	10.05	12.71	8.55	9.03	10.21	7.87	11.72	8.01	3.79	3.74	3.75	3.7	3.85	3.88	3.98	5.72	3.9	4.02	3.91	6.27
44	13.44	9.52	7.87	10.73	9.68	13.11	8.88	10.36	10.71	7.8	10.66	3.74	3.83	3.84	3.96	3.99	3.86	3.81	3.81	3.87	3.78	3.74	3.77	8.73
45	14.24	11.15	6.97	11.7	10.83	14.44	7.83	11.35	10.31	8.89	11.97	3.84	3.85	3.85	3.92	3.8	3.78	3.72	3.98	3.69	3.8	3.92	3.87	8.59
46	12.5	9.26	7.82	10.71	9.96	13.68	7.83	10.82	11.01	9.36	10.11	3.92	3.93	3.91	3.83	3.83	3.78	3.9	3.8	3.41	3.76	3.71	3.98	7.98
47	14.02	9.62	8.39	12.86	9.86	10.28	7.57	10.66	10.79	10.11	11.3	3.69	3.86	3.88	3.77	3.95	3.83	4.02	3.89	5.55	3.87	3.86	3.89	9.01
48	12.62	9.3	5.8	11.53	10.46	11.14	7.62	11.01	8.1	6.53	9.2	3.91	3.84	3.73	3.67	4.02	3.79	3.95	3.94	3.55	3.88	3.88	3.9	9.47
49	13.57	12.83	7.34	9.69	10.9	11.56	8.53	11.64	9.82	9.05	10.35	3.57	3.81	3.95	3.77	3.92	3.72	3.73	3.81	3.58	3.92	3.89	3.72	9.97
50	13.48	10.45	7.61	10.04	9.84	11.5	9.98	11.39	8.7	6.24	10.41	4.59	3.93	3.86	3.88	3.78	3.87	3.73	3.83	3.86	3.91	3.91	3.97	6.13
51	13.74	11.93	6.75	9.97	9.1	13.07	9.5	10.82	8.26	8.28	10.49	5.03	3.86	3.8	3.86	3.7	3.94	3.94	3.98	3.71	3.74	3.88	3.91	5.86
52	13.39	11.35	9.33	9.39	8.36	10.54	9.39	10.19	7.59	8.32	11.2	5.58	3.84	3.94	3.92	3.9	4.01	3.91	3.71	3.86	3.91	3.76	3.87	6.46
53	13.25	10.31	7.64	11.02	10.46	10.81	9.13	9.51	8.04	7.91	10.98	3.38	3.95	3.88	3.72	3.87	3.88	3.81	3.72	3.72	4.05	3.9	3.74	7.07
54	13.66	9.97	8.05	11.16	10.39	10.37	8.34	11.28	7.88	7.46	10.94	4.96	3.91	3.88	3.92	3.91	3.94	3.91	3.89	3.8	3.86	3.9	3.79	5.46
55	12.99	9.81	6.22	10.54	9.58	13.35	7.85	10.81	8.59	7.48	10.32	3.58	3.87	3.91	3.84	3.94	3.79	3.87	4	4.07	3.85	3.78	3.82	6.51
56	15.36	10.16	9.62	10.48	10.43	12.64	6.96	11	8.21	8.73	10.97	4.56	3.89	3.83	4.18	3.93	3.89	3.89	5.5	3.72	3.92	3.8	3.77	6.75
57	12.94	9.42	8.2	10.73	11.37	14.08	9.95	8.81	9.38	6.9	10.64	5.29	3.81	3.8	3.8	3.76	3.78	4.12	5.64	3.93	3.82	3.66	4.02	5.71
58	13.4	9.16	7.6	10.73	10.01	14.01	10.64	10.43	8.16	6.86	7.95	3.23	3.81	3.82	3.88	3.74	3.91	3.99	3.96	4.03	3.83	3.86	3.8	8.23
59	12.94	9.83	8.5	10.91	9.55	13.16	9.63	7.22	11.27	5.12	8.88	5.05	3.88	3.8	3.82	3.75	3.97	3.83	3.69	3.83	3.72	3.64	3.86	6.08
60	14.36	9.67	7.74	10.23	10.12	14.43	11.69	10.18	10.6	9.01	11.07	3.02	3.91	3.72	3.72	3.84	4.03	3.74	3.71	3.79	3.87	5.4	3.81	7.76
61	12.64	9.24	7.87	12.05	10.27	12.67	9.88	9.23	12.24	9.44	9.98	4.98	3.93	3.9	3.99	3.77	3.88	3.81	3.75	3.96	3.66	3.72	3.77	7.09
62	13.13	9.36	8.07	12.13	9.94	12.48	9.7	10.49	9.26	6.43	10.29	3.28	4.02	3.96	3.74	3.92	3.78	3.98	3.74	3.73	3.78	3.82	4.1	6.96
63	13.31	11.1	8.43	11.36	9.94	12.35	9.85	9.47	8.62	5.03	10.12	3.42	3.76	3.78	3.89	4.42	3.73	3.84	3.88	4.25	3.76	3.89	3.82	6.95
64	13.79	8.06	8.31	11.05	9.88	12.61	10.06	10.36	10.76	9.06	8.32	5.69	3.85	3.93	3.92	4.17	3.83	3.89	3.81	4.06	3.91	3.83	3.77	6.1
65	13.86	7.23	7.12	10.33	10.32	12.95	8.66	10.09	8	9.68	9.15	6.28	3.79	3.94	3.77	3.82	3.73	3.91	3.9	3.91	4.08	3.85	3.81	5.4
66	12.73	8.93	6.47	11.58	9.42	13.17	9.69	10.81	10.98	8	10.96	3.16	3.91	3.75	3.81	3.97	4.02	4	3.74	4.04	3.74	3.81	3.82	7.45
67	12.32	10.17	7.15	12.92	9.53	13.27	9.57	10.74	8.11	7.15	10.03	4.72	3.85	3.75	3.81	3.86	3.78	3.53	4	4.05	3.78	3.84	3.96	6.45
68	11.74	9.41	7.45	14.33	9.69	12.4	10.55	8.94	10.72	7.67	12.39	4.79	5.14	3.86	3.86	3.78	3.89	5.48	3.88	3.93	3.77	3.7	3.93	6.04
69	13.2	9.92	8.23	14.07	9.97	12.6	8.37	8.81	9.98	5.49	11.26	3.47	4.06	3.89	3.92	3.91	3.81	3.69	3.81	3.83	3.88	3.82	3.84	8.08
70	12.71	10.54	9.24	14.97	10.48	13.15	9.84	9.6	12.65	8	10.71	3.81	3.85	3.73	3.92	3.8	3.86	3.82	3.67	3.79	3.94	3.85	3.8	7.4
71	12.82	10.91	8.9	14.05	10.53	13.32	10.17	9.78	10.37	6.03	12.33	4.03	3.8	3.79	3.83	3.86	4.12	3.92	3.92	3.82	3.81	3.98	3.77	8.03
72	13.89	10.33	8.47	14.18	10.75	12.72	8.28	9.78	10.87	5.83	10.07	3.13	3.73	3.91	3.9	3.8	4.02	3.87	3.81	3.85	3.89	3.7	3.9	8.94
73	12.9	11.41	7.44	13.88	9.57	12.06	11.51	10.29	11.68	8.58	11.36	3.79	3.9	4.08	3.8	3.87	3.72	5.57	3.82	3.8	3.81	3.71	3.79	8.54
74	14.04	11.74	6.92	13.7	10.31	12.44	11.14	9.69	11.75	6.4	10.74	3.45	3.86	3.81	3.92	3.93	3.68	5.03	3.87	3.82	3.95	3.7	3.91	8.12
75	13.5	10.7	8.7	14.78	10.14	12.31	10.88	9.77	11.5	6.17	9.25	5.62	3.73	4.03	4.09	3.99	4.02	6.1	3.8	3.93	3.87	3.86	3.88	7.85
76	11.62	11.62	7.4	12.43	10.74	12.31	11.27	8.33	10.44	5.18	11.18	6.11	5.19	3.9	3.83	3.88	3.89	5.37	3.8	3.71	3.77	3.88	3.8	5.52
77	14.84	10.73	8.29	12.25	10.26	12.16	10.41	9.11	10.9	7.23	11.23	3.76	3.84	3.88	3.77	3.92	3.77	6.34	3.83	3.85	3.9	3.88	3.91	7.88
78	14.66	11.21	7.64	11.65	11.2	11.85	9.52	7.85	9.67	7.6	9.78	4	3.88	4.01	3.79	3.91	3.82	6.17	3.79	3.85	3.73	3.85	3.83	8.79
79	14.57	10.68	8.45	11.15	10.92	12.16	9.96	10.17	11.03	5.79	11.08	3.81	3.71	3.92	3.94	3.77	3.75	6.5	3.81	3.78	3.74	3.73	3.91	9.94
80	13.47	13.2	8	11.49	10.72	13.12	9.98	10.43	10.63	6.58	9.72	3.58	3.75	3.91	3.85	3.87	4.04	5.57	3.71	3.94	3.72	3.71	3.93	8.37
81	14.61	10.59	10.48	11.17	8.49	12.54	10.27	7.86	10.06	5.11	10.94	3.73	3.89	5.16	3.73	4.06	3.89	6.42	4.05	4.18	3.68	3.86	3.81	8.72
82	15.52	10.42	9.59	10.79	10.36	11.65	11.13	10.18	9.33	5.57	9.28	3.54	3.68	5.89	3.93	3.82	3.79	6.48	3.99	3.73	3.92	3.84	3.97	8.18
83	14.94	9.82	9.98	10.32	9.39	12.19	10.54	7.81	11.24	5.17	9.24	3.07	3.86	5.61	3.93	3.78	3.81	4.95	3.78	3.82	3.83	3.84	3.87	9.84
84	14.33	9.99	9.98	10.28	10.09	11.95	10.47	8.49	10.71	5.36	11.42	3.62	3.86	5.51	3.91	4.01	3.85	5.97	3.72	3.87	3.84	3.91	3.79	9.08
85	15.1	12.9	8.83	9.98	10.13	11.55	10.35	7.44	11.98	6.29	11.48	3.36	3.94	3.94	3.94	3.86	3.9	5.9	3.87	3.77	3.81	3.92	3.74	9.81
86	14.26	12.5	9.61	12.31	10.13	10.6	11.56	6.36	12.1	5.9	10.16	3.83	3.93	3.93	3.9	3.8	3.67	6.35	3.82	3.84	3.79	3.73	3.75	8.01
87	13.79	11.78	9.58	11.27	11.43	11.04	9.91	8.5	9.53	5.55	10.13	3.57	3.87	3.77	3.96	3.83	3.84	6.01	3.96	3.76	3.81	3.94	3.91	9.98
88	14.44	12.67	9.29	11.76	10.33	10.96	10.75	7.04	12.57	6.69	11.75	3.87	3.87	4.76	3.87	3.87	3.82	6.45	3.92	6.42	3.84	3.77	3.86	11.45
89	13.43	12.1	9.82	10.32	10.75	10.92	12.14	7.41	13.85	8.26	12.55	3.94	3.9	3.89	3.81	6.1	3.84	5.56	3.73	6.29	3.62	3.82	3.73	9.67
90	13.47	10.18	9.93	11.35	10.66	9.89	9.53	5.64	12.9	6.93	9.13	3.59	3.91	3.79	3.92	3.84	3.82	5.75	3.81	6.07	3.75	3.79	3.9	8.78
91	14.04	9.27	10.06	10.13	10.83	10.78	9.97	3.92	12.98	5.42	10.2	3.64	3.78	5.82	3.89	3.8	3.8	6.06	3.86	6.79	3.86	3.82	3.93	9.76
92	14.17	10.84	11.28	9.44	10.56	12.3	10.5	3.73	11.26	6.76	10.24	3.12	3.87	5.8	3.76	3.87	4.07	6.42	3.71	6.77	3.85	3.84	3.97	8.69
93	13.66	8.48	10.73	10.16	11.14	12.33	10.22	3.76	11.79	7.02	10.2	3.19	3.91	6	3.77	6.74	3.56	5.63	3.95	6.41	3.84	4	3.79	9.16
94	13.33	8.62	11.46	11.67	9.98	10.75	10.14	5.01	12.98	6.36	11.31	3.58	3.79	4.83	3.89	3.82	3.68	5.55	3.86	7.76	3.83	3.94	3.73	7.6
95	13.88	8.51	11.32	10.05	9.61	9.5	9.36	3.95	12.87	7.65	11.15	3.46	3.79	6.4	3.83	3.82	3.89	6.33	3.75	7.28	3.77	3.76	3.82	8.02
96	13.63	9.6	11.54	10.35	10.16	8.5	10.06	3.53	13.73	8.29	11.07	3.96	3.82	5.5	3.82	3.84	3.87	5.4	3.88	7.98	3.82	3.8	3.68	7.94
97	13.69	7.28	11.53	10.04	8.65	10.67	10.17	4.77	13.53	9.21	9.72	3.28	3.75	5.59	3.82	4.06	3.85	5.84	3.84	6.38	3.6	3.84	3.84	7.74
98	13.82	8.86	9.34	11.21	9.67	10.13	10.65	4.04	13.97	8.85	10.86	7.56	3.82	5.2	3.98	3.82	3.77	5.88	3.88	7.31	3.85	3.92	3.78	5.41
99	14.21	10.59	9.61	11.98	9.54	12.4	10.6	5.1	12.74	9.23	10.34	3.64	3.87	5.74	3.8	3.87	3.95	6.32	3.64	6.3	3.62	3.76	3.83	8.84
100	14.03	8.85	11.88	12.84	10.49	12.97	9.89	3.46	12.05	8.73	8.57	3.64	3.75	5.69	3.91	3.73	3.85	5.4	4.14	7.51	3.76	3.85	3.98	7.62
101	16.44	7.03	10.81	11.79	10.62	12.21	10.95	3.28	14.03	10.11	10.03	3.79	3.67	7.49	3.75	3.77	3.94	5.46	3.9	8	3.83	3.71	3.94	8.58
102	13.39	8.79	9.79	10.46	9.04	12.65	9.67	5.75	12.58	9.01	8.99	3.36	3.92	5.65	3.77	4.03	3.98	5.87	3.9	6.26	3.69	3.79	3.79	7.67
103	14.82	8.27	12	10.55	9	12.98	10	3.92	12.55	10.78	8.23	3.2	3.85	5.94	3.68	4	3.8	5.22	3.89	8.43	3.85	3.88	3.85	8.46
104	14.82	7.56	10.65	10.17	7.98	11.86	10.25	3.33	12.59	9.48	6.99	3.36	3.91	5.97	3.9	3.69	3.77	6.37	3.7	7.46	3.85	3.97	3.74	7.44
105	14.51	8.37	10.6	10.86	9.46	13.05	9.75	4.54	12.47	8.68	9.29	3.18	3.81	6.36	3.76	3.79	3.75	5.77	3.91	6.49	3.96	3.81	3.83	8.17
106	13.62	8.81	10.55	10.53	9.97	12.87	11.1	4.96	13.22	8.99	11.83	5.65	3.91	5.49	3.89	3.82	3.9	6.08	3.88	6.13	3.73	3.75	3.73	5.59
107	12.76	8.84	11.22	12.6	9.55	12.93	10.95	5.31	12.36	9.21	10.11	6.85	3.94	5.84	4.02	3.83	3.76	5.35	3.8	3.85	3.85	3.94	3.82	5.79
108	14.03	10.75	9.37	10.87	9.55	13.47	10.46	5.29	13.21	7.24	11.5	7.35	3.7	5.16	3.83	3.82	3.92	6.12	3.73	3.75	4.03	3.82	3.89	6.89
109	14.55	11.73	9.76	10.62	10.49	12.62	11.75	8.45	11.51	8.34	11.13	7.39	3.35	6.35	4.06	3.9	3.84	7.31	3.93	3.94	4.04	3.76	3.71	7.12
110	14.05	11.33	7.91	10.68	8.72	12.24	11.32	6.77	12.17	8.62	10.82	8.48	3.29	3.76	3.93	3.96	4.04	5.52	4.03	3.85	3.78	3.88	4.04	7.68
111	14.06	9.69	8.14	12.05	10.02	13.77	11.82	8.97	12.09	7.31	11.1	8.26	3.6	3.89	3.8	3.73	3.92	3.79	3.84	3.87	3.69	3.87	4.15	6.89
112	12.95	9.81	8.5	10.57	10.52	13.68	9.64	7.51	11.63	8.87	10.9	9.4	3.65	3.81	3.82	3.85	3.75	3.98	3.72	3.95	3.83	3.77	3.99	5.13
113	13.72	7.48	9.07	10.24	10.54	14.06	7.57	7.39	13.87	10.15	10.77	8.81	3.75	3.85	3.89	4.01	3.88	3.89	3.77	3.73	3.85	3.74	3.86	4.31
114	13.94	8.03	9.67	12.02	9.97	13.95	9.01	9.06	14.66	10.03	10.09	7.66	3.92	3.84	3.91	3.86	3.81	3.77	3.92	3.89	4.05	3.95	3.96	6.14
115	13.37	7.67	10.03	10.79	10.12	12.59	9.76	6.22	16.25	10.96	10	9.71	3.84	3.75	3.72	3.93	3.84	4	3.76	3.96	3.91	3.96	3.73	5.37
116	13.66	9.84	7.87	11.36	9.8	13.23	9.78	5.49	14.28	9.22	10.04	11.11	3.77	3.9	3.78	3.6	4.11	3.87	3.7	3.89	3.84	3.77	3.76	5.56
117	13.33	9.27	9.58	11.19	10.1	13.65	7.99	5.85	13.79	9.96	13.05	9.49	3.85	3.79	3.83	3.85	3.71	3.92	3.71	3.75	3.87	4.09	3.72	6.09
118	13.79	10.2	9.55	10.78	9.11	14.17	9.61	6.76	14.99	8.6	11.03	9.17	3.85	3.98	3.86	3.83	3.86	3.9	3.75	3.76	3.7	3.91	3.65	5.77
119	13.8	10.03	9.74	11.21	8.18	14.01	9.18	7.56	14.23	8.19	10.79	9.96	3.75	3.88	3.98	3.8	3.87	3.73	3.73	3.81	3.77	3.87	3.86	5.68
120	13.37	9.55	8.97	10.77	9.47	14.18	10.1	6.39	14.83	7.26	11.11	8.6	3.85	3.77	3.9	3.8	3.87	3.77	3.97	3.68	3.96	3.98	3.91	5.94
121	13.03	9.31	8.78	10.7	11.21	13.39	7.9	3.33	14.62	7.87	10.2	8.01	3.91	3.93	3.89	3.94	3.83	3.88	3.8	6.11	3.95	3.78	3.93	5.91
122	13.32	7.94	10.54	11.68	10.77	13.82	8.99	7.47	14.74	8.48	10.81	8.08	3.98	3.89	3.94	3.92	3.83	3.76	3.82	3.65	3.96	3.94	3.85	6.03
123	13.73	8.73	9.88	11.49	10.3	13.39	10.85	7.31	13.69	8.02	10.91	7.71	3.77	3.85	3.92	4.01	3.76	5.94	3.82	3.8	3.84	3.87	3.75	5.75
124	12.84	7.89	7.53	10.25	10.34	13.03	10.31	3.67	13.28	8.63	11.17	8.05	3.82	3.84	3.79	3.93	3.82	5.69	3.61	6.06	3.97	3.97	3.73	6.05
125	12.89	9.92	10.83	10.89	9.88	12.55	7.42	8.23	14.57	8.47	10.11	7.58	3.94	3.69	3.93	3.76	3.75	3.73	3.75	3.86	3.89	3.83	3.97	6.43
126	13.37	8.7	9.69	11.06	9.51	12.85	9.26	3.21	14.36	9.17	9.19	7.97	3.75	3.79	3.87	3.78	3.99	4.04	3.92	5.73	3.82	3.85	3.89	5.47
127	14.06	8.58	7.6	11.58	10.42	14.5	10.41	6.16	13.49	9.45	11.18	7.73	3.88	3.73	3.75	3.7	3.97	3.77	3.81	5.61	4.06	3.73	3.7	5.67
128	13.31	9.69	8.8	10.15	10.28	14.09	10.96	3.93	14.27	9.82	9.29	8.47	3.66	3.82	3.84	3.99	3.82	3.94	3.85	6.18	3.92	3.77	3.85	5.72
129	13.37	9.76	9.08	10.93	9.86	13.99	9.19	6.02	14.78	8.93	10.42	7.71	3.85	3.98	3.85	4.03	3.74	4.11	3.67	5.56	3.9	3.96	3.96	6.82
130	13.59	9.35	9.53	11.16	10.51	13.22	9.6	3.85	14.4	9.07	11.23	10.25	3.9	3.86	3.8	3.78	4.06	3.69	3.94	6.26	3.92	3.9	3.86	5.42
131	13.64	10.31	9.74	9.85	9.66	13.62	9.21	3.89	14.19	7.99	10.32	9.36	3.94	3.79	3.76	3.99	3.78	3.92	3.91	5.9	3.71	3.97	3.94	5.79
132	13.4	9.4	8.2	11.46	9.73	14.05	11.3	7.77	13.71	8.84	10.21	9.62	3.93	4.03	3.84	3.89	3.9	5.86	3.88	4.03	3.92	3.89	4	6.9
133	13.25	9.85	11.03	10.61	10.52	14.34	10.57	5.38	14.68	9.35	9.61	9.72	4.11	3.96	3.75	3.9	3.68	3.79	3.7	3.86	3.78	3.85	3.85	5.12
134	14.57	11.35	8.7	11.46	10.11	14.41	8.05	7.84	14.7	9	9.17	10.74	3.87	3.73	3.87	3.92	3.77	3.83	3.83	3.8	3.82	3.86	3.78	5.86
135	13.11	10	7.7	11.28	8.77	13.56	9.6	7.37	14.27	8.77	10.91	11.6	3.87	4	3.79	3.88	3.9	3.92	3.75	3.69	3.73	3.93	3.87	6.01
136	13.65	10.66	8.2	11.87	9.77	14.34	9.37	7.24	13.56	8.81	9.4	10.03	3.95	3.85	3.84	3.81	3.88	3.86	3.8	3.82	3.93	3.77	3.88	5.55
137	12.92	9.91	6.72	10.78	10.02	11.82	9.67	6.39	14.04	7.7	10.64	9.87	3.77	3.91	3.86	4.11	3.64	3.98	3.84	3.89	3.83	3.69	3.92	5.38
138	13.42	8.32	8.96	10.99	9.2	15.61	9.94	8.08	15.08	7.73	10.99	9.99	3.9	3.86	3.94	3.86	3.65	3.73	3.82	3.98	3.84	3.94	3.87	5.68
139	13.66	10.06	9.16	11.52	10.63	13.43	10.35	5.25	13.78	8.31	10.45	9.41	3.87	4.23	3.84	3.97	3.68	3.94	3.7	3.65	3.73	4.1	3.81	5.29
140	14.31	11.02	8.88	9.31	9.19	14.39	9.85	7.3	13.73	7.73	10.68	8.1	3.81	3.98	3.95	3.9	3.78	3.99	3.83	3.84	3.86	3.86	4.21	5.92
141	14.93	9.59	10.21	11.75	10.52	13.83	9.36	6.61	13.39	8.41	10.26	8.37	3.84	3.75	3.88	3.84	3.86	3.95	3.91	3.87	3.84	4.06	3.8	8.05
142	13.89	11.39	12.19	10.19	10.09	13.61	9.12	7.75	13.68	8.55	9.87	10.8	3.9	3.92	3.83	3.78	3.94	3.91	3.77	3.86	3.71	3.85	4.16	5.89
143	14.01	11.81	9.55	10.65	9.63	13.25	10.06	7.16	13.76	8.68	10.78	11.49	3.87	3.93	3.72	3.85	3.67	3.68	3.83	3.85	3.83	3.9	3.92	5.76
144	13.41	10.36	9.41	10.28	9.95	13.94	9.8	6.82	13.28	8.31	10.9	10.83	3.84	3.86	3.9	3.87	3.88	3.99	3.79	3.72	3.83	3.95	3.75	5.95
145	13.5	12.67	9.3	7.97	10.46	11.98	10.17	5.37	13.06	8.61	8.61	7.73	3.97	4.02	4.07	3.79	3.77	4.08	3.94	3.86	4.14	3.73	3.97	7.89
146	13.99	10.08	7.97	10.44	10.33	13.57	9.11	5.61	14.39	8.3	9.07	10.12	3.83	3.83	3.81	3.72	3.73	3.71	3.8	3.84	3.88	3.99	4	5.61
147	13.46	9.59	10.11	9.85	10.46	14.02	8.45	5.57	13.82	8.21	10.23	9.88	3.9	3.7	3.88	3.73	3.59	3.76	3.8	3.98	3.77	3.71	3.86	5.97
148	12.58	10.19	8.09	8.77	9.59	13.19	8.81	4.95	14.86	8.92	8.32	10.23	3.69	3.98	3.98	3.76	3.87	3.93	3.78	3.77	3.82	3.71	3.93	5.86
149	13.09	9.5	8.89	10.08	9.87	16.48	9.85	4.82	14.76	8.78	11.38	9.04	3.7	3.92	3.68	4	3.86	3.85	3.75	4.13	3.8	3.94	3.92	6.4
150	12.46	10.11	9.02	9.35	9.94	15.6	9.18	5.17	15.03	9.61	10.43	9.78	3.8	4.04	3.88	4	3.9	3.86	3.72	3.69	3.82	3.87	3.88	6.01
151	12.34	9.9	9.02	12.47	10.2	13.62	9.22	5.23	13.34	9.17	10.85	10.26	3.89	3.75	3.88	3.99	3.76	3.82	4	3.94	3.85	3.97	3.79	6.12
152	13.53	10.14	8.14	10.48	10.06	15.31	10.76	6.85	13.56	7.81	9.55	10.39	3.81	3.88	3.86	3.8	3.85	3.97	3.76	3.85	3.74	3.92	3.74	5.54
153	13.78	9.86	8.14	10.92	9.38	15.18	9.21	8.53	14.5	9.8	10.73	8.45	3.83	3.73	4.02	4.08	3.71	4.01	3.79	3.7	3.84	3.77	3.88	8.39
154	13.75	9.04	8.91	9.91	10.99	15.33	9.67	7.52	14.32	7.81	8.81	10.05	3.92	3.82	3.91	3.92	3.88	3.76	3.82	3.77	3.86	3.79	3.93	5.46
155	13.85	11.24	10.64	11.27	10.87	15.76	10.21	7.39	15.53	8.21	10.39	10.29	3.83	3.85	3.76	4.04	3.85	3.81	3.83	3.7	3.75	3.99	3.96	5.63
156	13.58	10.23	8.31	11.9	10.38	15.28	10.62	3.24	13.8	8.89	9.34	9.62	3.86	3.92	3.9	3.91	3.84	3.8	3.76	5.79	3.86	3.92	3.83	5.95
157	13.62	11.57	6.46	11.02	10.14	9.82	7.38	3.13	14.76	9.37	11.59	10.47	3.85	4.03	3.96	3.71	3.82	3.8	4	7.68	3.9	3.78	3.73	5.66
158	13.5	10.46	9.84	11.1	10.03	12.5	8.73	5.3	13.23	8.87	8.91	9.09	3.97	3.93	3.98	3.89	3.86	3.9	4.07	3.94	3.86	3.78	3.8	7.19
159	12.87	11.82	9.75	10.22	9.97	10.83	8.58	6.45	13.77	7.93	11.21	9.34	3.86	3.83	3.86	3.85	3.88	3.87	3.77	4.02	3.91	3.85	3.77	5.77
160	12.68	10.4	10.17	10.76	10.34	12.33	8.6	5.96	13.59	8.24	11.23	10.79	3.76	4.01	3.85	3.9	3.8	3.71	3.84	3.88	3.86	3.81	3.96	5.71
161	13.27	9.05	11.35	9.9	9.77	10.86	8.27	5	13.19	9.61	10.78	9.38	3.97	3.84	3.99	3.98	3.79	3.8	3.95	3.81	3.78	3.8	3.84	6.1
162	13.23	10.36	9.17	10.26	10.86	10.5	7.25	6.03	14.3	7.91	11.2	9.94	3.75	3.73	3.83	3.82	3.82	3.85	3.93	3.96	3.89	3.75	3.73	7.31
163	13.46	9.02	7.49	8.12	10.8	14.62	10.56	6.02	14.53	8.59	10.74	8.3	3.95	4.02	4.07	3.93	3.86	3.94	3.99	3.8	3.91	3.81	3.78	5.88
164	12.87	9.78	10.51	8.71	10.76	13.74	10.15	5.34	14.69	7.73	10.57	10.72	3.99	3.85	3.69	4.05	3.78	3.78	3.77	3.76	3.86	3.88	3.89	5.21
165	12.73	10.03	8.83	8.05	10.29	14.6	10.27	5.6	14.3	7.81	9.6	10.7	3.99	3.78	4.1	3.87	3.8	3.85	3.9	3.93	3.86	3.8	3.81	5.4
166	13.08	10.28	11.49	10.21	9.81	14.72	10.03	4.85	13.34	8.43	10.25	11.27	3.85	3.86	3.93	3.92	3.84	3.84	3.81	3.74	4.02	3.89	3.81	6.15
167	13.02	10.24	11.19	9.86	10.74	15.51	10.49	5.65	13.64	9.67	9.38	10.16	4.12	3.87	3.63	3.86	3.87	5.96	3.78	3.83	3.97	3.74	3.88	6.19
168	12.99	8.87	10.33	8.81	9.71	13.34	9.56	6.04	13.46	8.12	9.91	11.01	5.79	3.75	3.78	3.78	3.91	5.59	3.81	3.55	4.11	3.84	3.93	5.95
169	14.54	10.51	10.04	9.97	9.6	14.82	9.76	6.25	13.67	8.18	11.49	9.87	3.8	3.79	3.89	3.91	4.22	3.48	3.88	3.56	3.91	3.87	3.75	5.16
170	14.85	11.46	10.86	9.53	10.59	13.85	11.37	5.59	14.72	8.92	10.62	10.08	3.8	3.95	3.83	4.07	3.9	3.93	4.06	3.87	4.02	3.81	4.19	5.68
171	14.08	11.2	9.11	11.12	9.8	14.09	8.93	4.91	14.88	8.7	10.22	9.43	3.89	3.83	3.86	3.72	3.82	3.75	4.01	3.91	3.89	3.87	3.89	5.62
172	14.97	11.4	7.8	11.76	9.14	13.67	9.17	5.15	13.97	8.44	11.02	11.44	3.79	3.88	4.13	3.83	3.79	3.83	3.87	3.94	3.92	3.85	3.87	5.74
173	14.18	10.99	8.47	10.4	9.05	13.7	8.36	4.55	15.07	8.43	9.34	9.91	3.88	3.85	3.93	3.8	3.95	3.85	4.06	3.68	3.75	3.91	3.99	5.85
174	13.28	10.13	8.84	10.31	9.56	14.75	8.3	4.98	14.72	9.6	10.79	10.41	3.94	3.8	3.74	3.73	3.76	3.74	3.91	3.74	3.8	3.9	3.9	5.93
175	13.54	8.61	8.62	9.15	9.13	10.68	7.89	4.96	15.37	8.84	9.63	8.76	3.9	3.96	4.07	3.85	3.87	3.84	3.79	3.9	3.91	3.9	3.92	6.3
176	13.92	8.9	11.14	9.97	7.24	13.45	8.44	5.29	14.34	7.94	10.72	10.5	3.85	3.89	3.96	3.85	3.97	3.86	3.88	3.9	3.88	4.03	3.87	5.44
177	14.97	8.7	10.89	9.99	10.53	17.41	9.27	6.8	14.6	8.01	10.32	10.45	3.8	3.71	3.82	3.89	5.68	3.9	3.77	3.97	3.9	3.89	3.7	5.75
178	14.59	8.6	9.52	8.62	8.67	15.81	9.92	6.56	14.79	9.63	11.17	7.04	3.88	3.87	3.82	3.85	5.83	3.93	3.86	3.84	3.75	3.8	3.98	6.46
179	14.1	9.59	8.83	10.33	5.72	15.86	9.18	6.06	14	8.42	9.74	8.57	3.84	4.1	3.89	3.83	7.14	3.8	3.77	3.61	3.84	3.73	3.94	6
180	14.18	11.01	8.07	10.04	5.89	17.79	10.2	6.64	13.91	8.02	10.05	8.8	3.87	3.82	3.86	3.82	5.58	3.85	3.73	3.8	3.93	3.91	3.75	6.31
181	15.68	10.15	9.51	9.68	7.32	17.87	8.55	6.02	13.63	9.71	9.99	8.79	4.05	3.87	4	3.96	5.73	3.89	3.67	3.91	3.92	3.71	3.76	4.15
182	15.98	10.54	9.03	9.73	9.89	18.42	10.79	6.5	14.06	8.1	11.69	8.17	3.82	3.75	3.83	3.87	5.34	3.78	3.57	4.73	3.9	3.9	3.92	5.59
183	15.18	9.24	9.45	8.84	7.96	16.92	10.28	5.03	15.1	9.5	10.02	7.55	3.94	3.87	3.71	3.79	5.96	3.91	3.8	5.86	3.85	3.82	3.89	5.94
184	15.22	11.68	9.14	9.39	7.77	20.09	11.09	7.06	13.76	9.67	11.2	8.59	3.88	3.82	3.89	3.92	6.16	3.77	3.85	5.47	3.68	3.73	3.8	5.94
185	13.4	10.03	10.39	8.01	9.22	17.56	8.58	3.01	13.71	9.22	9.48	8.57	3.59	3.93	3.84	3.98	5.87	3.83	3.89	6	3.97	3.93	3.77	5.5
186	13.76	10.7	8.42	8.08	7.24	16.31	10.61	3.37	13.24	10.42	8.67	9.63	3.36	3.84	4.16	3.91	5.4	3.9	3.91	6.27	3.88	3.75	3.88	5.31
187	13.92	11.1	9.14	10.34	7.57	17.17	9.02	3.55	13.74	9.35	8.76	8.99	3.87	3.92	3.68	3.92	5.74	3.91	3.77	5.98	4.06	4.01	3.75	6.22
188	13.35	10.32	8.77	10.79	3.62	18.39	8.24	3.69	15.5	7.97	9.7	8.94	3.9	3.76	3.73	4.02	8.86	3.95	3.74	6.05	4	3.93	3.9	6.01
189	14	9.39	9.2	11.11	3.62	17.03	10.22	3.76	14.27	8.81	9.52	8.91	3.87	3.96	3.86	3.99	8.03	3.85	3.69	6.62	3.88	3.77	3.76	5.38
190	14.34	10.35	8.46	9.37	3.34	17.26	7.41	3.34	14.5	10.21	10.67	8.88	3.8	3.98	3.93	3.83	8.15	3.87	3.92	5.73	3.8	3.7	3.99	5.77
191	14.83	9.89	10.01	10.11	3.25	16.75	9.88	3.88	14.14	8.29	9.48	8.97	3.53	3.82	3.75	3.75	8.08	3.77	3.68	6.47	3.8	3.67	3.92	5.71
192	15.98	12.76	8.67	10.2	3.33	17.53	10.52	3.24	13.63	9.23	11.89	8.86	3.94	3.87	3.84	3.95	7.74	3.57	3.76	6.18	3.96	3.89	3.71	6.25
193	15.14	9.3	9.73	8.26	5.01	17.54	10.05	3.56	13.53	8.29	11.85	9.2	3.82	3.88	3.92	3.87	7.53	3.74	3.77	5.95	3.99	4.03	3.95	5.92
194	15.93	11.22	8.06	8.39	3.46	18.89	10.07	3.74	14.37	9.43	9.97	8.43	3.93	3.8	3.96	4	10.68	3.83	3.81	6.24	3.75	3.85	3.75	5.79
195	14.11	10.77	10.39	7.94	3.89	18.1	6.93	3.36	14.82	9.25	9.72	9.42	3.82	3.74	4	4.06	9.21	4.05	3.78	5.78	3.81	3.87	4.09	6.04
196	14.53	12.52	10.02	9.84	3.67	17.62	9.13	3.14	15.54	8.13	10.38	9.24	3.9	3.78	3.87	3.72	11.55	3.83	3.81	5.89	3.8	3.8	3.9	5.7
197	14.82	11.75	10.96	7.76	3.12	16.67	10.61	3.61	13.36	10.16	9	8.76	3.89	3.57	3.75	4.12	11.22	6.09	3.93	6.13	3.95	3.86	3.79	6.06
198	14.42	11.51	9.69	8.24	3.51	18.53	10.13	4.79	13.27	8.6	7.79	9.08	4.03	3.62	3.91	3.74	10.37	3.8	3.84	6.22	4.04	3.84	3.78	5.47
199	14.69	10.28	11.69	9.66	3.08	20.02	11.7	3.26	13.66	8.8	9.49	8.82	3.75	3.78	3.88	3.76	11.43	3.73	3.82	7.7	4.01	3.82	3.83	5.64
200	13.39	6.88	10.86	10.69	3.45	18.62	9.81	7.83	14.79	9.52	11.36	8.6	3.83	3.87	3.86	3.92	11.26	3.83	3.81	5.51	3.86	3.83	3.84	5.56
201	14.93	7.59	10.39	9.29	3.62	18.25	11.33	4.85	15.06	8.26	10.29	8.65	3.85	3.84	3.83	3.86	10.17	3.8	3.83	5.22	3.84	4.13	3.75	5.61
202	13.2	6.7	10.37	10.39	7.02	19.36	11.25	3.54	14.49	10.18	11.26	8.87	3.77	3.92	3.76	3.93	7.97	3.66	3.82	5.91	4.04	5.33	3.87	5.8
203	13	6.3	12.23	9.25	5.54	17.07	10.43	3.95	14.16	8.94	11.45	8.51	3.98	3.9	3.92	3.89	9.75	3.92	3.89	5.81	3.73	3.94	3.86	5.79
204	15.79	7.82	10.28	9.19	3.72	17.1	10.9	3.3	13.84	8.6	9.47	9.22	3.85	3.92	3.85	3.82	11.46	3.84	3.95	6.45	3.79	3.81	3.84	5.33
205	13.97	8.1	9.95	8.07	3.09	16.42	11.45	3.42	14.12	8.43	10.34	8.95	3.82	3.97	3.88	3.88	10.43	3.93	3.89	5.56	3.82	3.75	3.79	5.66
206	14.04	8.88	10.78	8.94	4.1	19.99	8.95	3.24	14.24	9.34	7.97	8.59	3.9	3.88	3.7	3.76	10.73	3.82	4.01	6.43	4.05	3.93	3.94	6.23
207	13.61	8.22	9.95	8.59	6.69	16.85	9.17	3.5	13.65	8.12	10.03	9.24	3.84	3.96	3.88	3.84	9.03	3.87	3.76	6.1	3.92	4	3.71	5.73
208	13.71	9.04	12.04	10.05	6.04	17.54	9.73	3.18	13.71	8.37	9.72	8.99	3.81	3.8	3.85	3.75	9.52	3.83	3.89	6.14	3.74	4.04	3.74	5.91
209	13.16	7.25	10.71	8.43	6.15	18.94	11.08	3.36	13.13	8.95	9.38	9.03	3.86	4.15	3.95	3.85	8.91	3.99	4.06	5.88	3.83	3.73	3.79	5.86
210	13.6	7.67	11.9	9.68	3.63	17.03	10.28	5.21	14.2	8.38	10.38	9.19	3.78	3.96	3.71	3.87	9.33	3.9	3.75	5.55	3.89	3.96	3.81	6.65
211	13.99	8.26	11.46	9.6	6.82	17.21	9.23	5.37	14.36	9.13	8.17	8.8	4.01	3.88	3.94	3.87	6.35	3.85	3.79	5.54	3.59	3.82	3.87	6.16
212	13.34	7.66	11.65	9.01	7.26	17.96	10.15	3.15	14.2	8.88	10.45	7.86	3.86	3.95	3.84	3.72	5.9	3.75	3.81	6.04	4.07	3.9	3.98	5.64
213	15.31	11.51	10.09	8.37	7.48	16.19	11.23	3.56	14.3	9.27	9.4	7.7	3.83	3.9	3.86	3.76	6.67	3.76	3.94	5.66	3.92	3.72	3.81	5.1
214	13.48	7.54	11.31	8.08	8.11	18.12	10.02	3.51	13.68	9.48	12.39	8.47	3.88	3.9	3.79	3.88	5.42	3.94	3.84	5.79	3.86	3.8	3.92	5.91
215	13.45	8.48	10.39	7.57	6.95	17.53	9.09	5	13.63	8.51	8.43	8	3.88	3.89	3.88	4	6.3	3.99	4.01	5.62	3.79	3.81	3.77	5.45
216	13.54	8.64	11.98	8.12	7.34	17.07	10.37	5.18	16.52	10.13	7.28	7.97	3.75	3.66	3.69	3.84	6.09	4.14	3.82	5.83	3.77	3.94	3.86	6.41
217	13.46	10.06	10.3	9.35	7.23	18.96	11.62	5.38	15.71	9.12	10.12	8.77	4.01	3.75	3.69	3.76	6.05	3.71	3.69	5.71	3.91	3.86	4.02	6.41
218	15.43	11.05	10.72	8.78	9.36	19.18	11.45	3.33	14.84	9.78	10.58	7.28	3.78	3.85	3.61	3.69	7.08	3.71	4.02	7.29	3.76	3.86	3.81	5.91
219	14.45	10.38	11.15	9.14	8.51	17.33	9.13	3.52	15.5	9	11.73	7.07	3.66	3.79	3.77	3.82	5.7	3.95	3.78	6.06	3.69	3.54	3.85	7.38
220	15.2	11.93	10.26	10.2	5.21	17.39	10.01	3.63	15	8.12	9.29	7.99	3.75	3.82	3.73	3.9	7.95	3.83	3.87	6.08	3.63	3.9	3.92	5.56
221	14.46	11.29	9.94	9.26	5.07	18.77	10.17	3.45	14.34	9.57	10.64	9.29	3.95	3.9	3.89	3.75	8.92	3.88	3.75	5.44	3.72	3.88	3.81	6.26
222	13.49	10.99	10.03	8.5	3.77	18.42	9.79	3.24	14.49	8.48	9.74	7.84	3.78	3.85	3.81	3.84	7.66	3.8	3.89	6.02	3.78	3.94	3.98	5.1
223	14.25	9.72	10	9.24	3.25	19.74	10.92	3.58	13.22	8.96	10.56	9.9	3.94	3.95	3.89	4.08	9.08	3.93	3.74	5.47	3.82	3.83	4.01	5.14
224	13.05	10.74	11.01	7.61	5.9	19.34	10.59	3.4	13.87	9.31	10.14	9.26	3.75	3.89	3.89	4.02	8.01	3.75	3.92	4.99	3.92	3.94	3.92	5.49
225	12.7	10.12	10.4	9.56	4.12	19.51	9.93	3.47	13.79	8.15	10.97	9.48	3.84	3.88	3.89	3.77	9.43	3.72	3.95	6.82	3.51	3.69	3.86	5.18
226	12.76	10.5	11.55	10.15	5.31	17.57	10.4	3.5	13.81	8.36	9.56	10.9	3.91	3.94	3.8	3.76	9.93	3.63	3.83	5.73	3.76	3.95	4.05	5.7
227	12.87	9.33	10.28	10.02	4.45	15.54	9.42	3.83	13.22	8.56	10.78	9.32	3.79	3.8	3.83	3.89	7.96	3.62	4.1	5.49	3.86	3.8	3.88	5.56
228	12.66	9.46	10.91	10.15	6.74	17.54	10.87	3.78	13.49	8.19	10.23	10.51	3.89	3.86	3.78	3.76	8.09	3.35	3.9	5.38	3.86	3.85	3.77	5.84
229	12.78	9.36	11.72	9.27	6.48	17.14	10.27	3.67	13.94	10.83	10.4	10.57	3.74	3.89	3.92	3.93	8.05	3.85	3.93	5.92	3.89	3.68	3.82	5.81
230	13.42	9.31	10.49	10.64	5.51	16.24	11.09	3.35	15.71	10.09	10.37	10.72	3.97	3.69	3.99	3.96	7.45	3.82	3.97	5.81	3.8	3.82	3.98	5.44
231	12.75	12.28	10.83	8.06	6.19	17.18	10.6	3.3	14.8	10.33	9.78	10.14	3.76	3.8	3.72	4.06	8.11	3.41	4.13	5.5	3.65	3.77	4	6.35
232	13.39	9.74	10.71	9.14	5.83	16.43	10.39	3.28	14.62	8.89	10.13	10.4	3.86	3.92	3.74	3.99	7.95	3.67	3.72	6.03	3.81	4	3.85	5.97
233	12.68	9.54	10.37	9.33	3.66	15.81	10.18	3.33	15.31	8.97	8.05	10.34	3.85	3.73	3.86	3.94	8.34	3.71	3.93	5.65	3.83	3.44	3.88	5.9
234	14.04	11.49	11.18	9.17	3.44	15.73	10.45	3.33	14.79	7.97	9.89	11.52	3.87	3.76	3.73	3.88	7.97	3.23	3.92	5.98	3.67	3.77	3.83	5.82
235	13.38	11.6	11.45	8.46	3.29	19.95	10.22	3.63	14.69	9.04	10.5	10.85	3.9	3.75	3.93	3.86	9.19	3.76	3.78	5.78	3.8	3.84	3.77	5.51
236	12.54	11.99	11.22	9.01	3.75	17.31	9.91	3.33	13.75	8.64	10.48	10.82	3.91	3.92	3.87	3.87	8.22	3.13	3.79	5.94	4.02	5.46	3.86	6.03
237	13.19	11.24	10.34	9.21	6.39	18.85	12.45	3.91	14.28	11.06	10.21	10.75	3.7	3.85	3.96	3.65	6.81	3.15	3.82	5.73	3.75	3.64	3.8	5.89
238	13.41	11.31	10.82	8.68	4.96	18.1	11.41	3.88	14.59	9.28	6.77	9.61	3.81	3.82	3.82	3.99	10.09	3.23	3.75	5.39	4.14	3.73	3.79	5.51
239	13.16	11.54	10.95	8.48	5.06	18.75	12.61	6.05	14.88	8.94	11.06	10.32	3.77	3.88	3.65	3.95	8.73	3.32	3.94	6.22	3.82	3.7	3.74	5.79
240	13.1	12	10.17	8.35	3.57	18.06	12.49	3.26	14.55	9.22	10.44	10.79	3.86	3.69	4.04	3.76	9.3	3.93	3.83	5.69	3.85	3.98	3.83	5.38
241	13.14	11.54	11.02	7.9	4.92	22.6	11.4	3.19	13.83	8.5	11.62	10.44	3.88	3.79	3.81	3.75	9.85	3.55	3.85	5.55	3.82	3.75	3.96	5.62
242	12.86	11.62	10.61	8.78	3.24	21.13	12.96	3.5	14.42	8.47	9.58	8.65	3.89	3.84	3.9	3.71	10.29	3.85	3.76	5.39	4.02	3.82	3.82	6.46
243	14.09	12.26	10.36	9.41	3.89	21.74	12.26	3.26	13.36	11.03	10.47	9.54	3.79	3.88	3.82	3.72	9.84	3.89	3.8	5.53	3.9	3.72	3.87	5.53
244	13.78	12.4	11.17	9.14	3.58	19.65	8.92	3.34	13.9	10.2	11.19	9.65	3.81	3.77	3.83	3.72	9.65	4.02	3.97	5.88	3.87	3.88	3.9	5.98
245	14.48	11.86	11.01	7.52	3.14	20.55	10.75	3.51	14.09	9.42	12.25	8.47	3.92	3.92	3.94	3.81	9.81	3.79	3.97	5.54	3.91	3.79	4.02	5.98
246	12.98	11.23	9.62	8.35	3.29	20.05	10.93	3.52	14.26	8.39	11.02	10.02	3.72	4.12	3.8	3.95	10.16	3.89	3.86	6.16	3.99	3.93	3.87	5.82
247	12.99	12.66	10.06	9.16	3.46	19.34	12.11	3.09	14.92	6.96	9.59	8.74	3.84	3.94	3.78	3.83	9.57	3.69	3.76	6.88	3.72	3.82	3.79	6
248	12.5	11.95	11.28	7.83	3.28	19.1	11.32	3.95	14.52	7	10.49	10.97	3.8	3.84	3.89	3.96	10.93	3.89	3.86	5.73	3.85	3.96	3.89	5.92
249	12.85	11.98	10.8	7.7	3.84	21.14	9.25	3.59	14.86	7.16	11.26	7.29	3.78	3.93	3.81	3.94	11.45	3.8	3.88	5.67	3.84	3.96	3.96	5.76
250	13.08	11.47	10.3	8.15	3.44	21.1	9.42	3.7	14.36	7.97	9.46	11.83	3.81	3.99	3.75	3.95	10.38	3.84	3.76	7.82	3.79	3.67	4.14	5.76
251	13.1	11.52	10.24	8.05	3.6	21.51	13.6	3.56	14.62	7.41	9.96	9.62	3.88	3.8	3.69	3.8	9.65	3.79	3.89	5.88	3.95	3.98	3.91	6.33
252	14.3	12.38	10.26	9.17	3.25	19.51	10.92	3.75	14.33	7.01	10.27	11.92	3.76	4.02	3.84	3.85	10.16	3.81	4.11	5.96	3.95	3.94	3.79	5.92
253	12.93	11.28	11.04	7.62	3.5	19.67	8.93	3.6	14.97	9.41	9.55	10.47	3.78	3.99	4.01	3.84	9.7	4.03	3.7	6.75	3.98	3.73	3.92	6.24
254	12.86	10.88	9.92	9.12	3.24	19.33	10.58	7.43	14.44	7.84	10.03	10.86	3.89	3.76	3.82	3.79	10.07	3.84	3.86	6.07	4.06	3.77	3.9	5.94
255	13.84	11.62	11.65	9.25	3.41	21.19	11.15	6.45	14.61	9.22	10.72	11.1	3.76	3.87	3.86	3.75	9.88	3.94	3.9	6.25	3.82	3.7	4.01	5.82
256	13.13	11.32	9.67	7.75	3.54	21.35	11.09	8.33	15.59	9.8	9.22	9.99	3.82	3.83	3.8	3.94	10.93	3.94	3.95	5.75	3.82	3.89	3.85	6.03
257	13.44	11.42	10.73	9.3	3.31	20.44	10.07	7.18	15.22	9.48	9.76	10.93	3.77	3.71	3.84	3.74	10.44	3.76	3.8	5.88	3.97	3.98	3.85	5.73
258	13.38	11.76	11.52	9.11	3.46	21.91	10.33	8.01	14.37	9.05	8.73	10.24	3.88	3.92	3.85	3.84	9.57	3.96	3.91	5.31	3.62	3.8	3.84	5.49
259	14.04	11.29	11.71	9.64	3.16	20.97	9.95	8.45	14.2	9.77	8.39	10.13	4.02	4.15	3.69	3.83	9.6	3.87	4.06	5.53	3.94	3.85	3.88	5.89
260	13.41	11.52	10.95	9.02	3.06	21.22	9.84	7.53	14.33	9	9.91	10.12	3.79	3.81	3.81	3.84	10.68	3.96	3.88	9.12	3.81	3.91	3.95	7.68
261	13.1	12.33	10.41	8.39	4.13	20.34	10.36	6.33	14.41	9.51	10.28	9.89	3.77	3.8	3.87	4.06	10.5	3.83	3.9	9.35	3.9	3.96	3.79	6.22
262	12.81	12.3	10.55	9.41	3.38	20.5	10.83	3.44	14.52	10.82	9.69	9.51	3.9	3.82	3.67	3.49	11.54	3.82	3.85	9.96	3.8	3.84	3.87	5.87
263	12.95	10.84	10.73	9.97	4.52	19.94	9.88	3.3	14.83	8.17	10.11	9.22	3.85	3.78	4.02	3.8	7.64	3.86	3.77	9.16	3.78	3.85	3.76	6.52
264	13.92	10.46	9.76	8.39	3.58	17.66	10.06	3.72	14.95	9.09	11.71	9.38	3.72	3.71	3.79	3.85	9.96	3.81	3.8	5.87	3.71	3.78	3.73	5.81
265	13.91	11.67	10.3	10.18	3.27	18.91	9.41	3.27	14.83	6.83	10.04	9.98	3.92	3.86	3.78	3.87	12.25	3.8	3.82	8.26	3.84	3.86	3.89	5.55
266	12.75	11.87	11.18	11.06	3.29	18.81	9.35	3.29	14.11	6.75	10.68	8.7	3.82	3.79	4.03	3.72	11.8	3.83	3.79	6.31	3.93	3.83	3.97	6.2
267	13.72	12.07	10.72	8.42	3.17	18.42	9.61	3.57	14.55	9.02	11.35	9.86	4.07	3.96	3.76	3.86	8.67	3.86	3.66	5.97	3.78	3.82	3.87	5.54
268	13.35	11.46	9.71	9.11	3.18	18.54	8.24	3.59	14.41	9.96	10.98	8.49	4.01	3.81	3.85	3.81	8.66	3.77	3.69	5.68	3.79	3.92	3.99	6.16
269	13.17	11.57	10.24	9.35	3.39	19.85	7.71	3.71	13.92	7.19	10.25	8.15	3.85	3.9	3.8	3.8	8.83	4.01	3.96	5.65	3.75	3.84	3.78	6
270	13.46	11.19	9.33	8.95	3.19	17.56	11.73	3.27	13.34	5.78	9.98	7.01	3.92	3.95	3.94	3.79	9	3.84	3.88	5.52	3.8	3.96	3.97	5.79
271	13.49	11.3	10.99	9.76	4.97	17.11	10.03	3.2	13.66	7.53	10.97	8.82	3.84	3.82	3.86	3.86	10.41	3.8	3.85	6	3.63	3.92	3.81	5.94
272	13.6	10.43	9.63	9.06	3.38	19.64	11.4	4.89	13.74	7.52	11.34	10.03	3.96	3.85	3.91	3.88	9.56	3.7	3.76	5.79	3.78	3.9	4.06	5.55
273	14.33	11.59	10.75	9.09	3.31	17.32	8.41	3.89	13.79	6.35	10.74	10.83	3.82	3.93	3.71	3.79	9.96	3.87	3.95	6	3.73	4.04	3.89	6.24
274	13.15	11	11.01	9.94	3.5	18.42	10.74	3.22	13.94	9.29	11.13	9.62	3.98	3.94	3.77	3.78	9.57	3.89	3.85	5.66	3.83	3.83	3.77	6.65
275	14.47	11.37	11.01	9.91	3.45	20.22	10.17	3.32	14.45	8.53	11.25	9.56	3.74	3.97	3.76	3.76	12.85	3.97	3.85	4.98	3.9	3.9	3.87	7.24
276	13.41	11.39	10.64	9.12	3.35	19.72	9.11	3.23	13.92	9.36	10.66	10.12	3.85	4	3.8	3.79	11.37	3.84	3.87	5.36	3.71	3.73	3.84	5.77
277	12.8	10.4	10.14	9.43	3.13	17.2	11.93	3.75	13.66	7.81	10.7	10.23	3.9	3.95	3.86	3.76	10.26	3.89	3.75	5.2	3.9	3.87	3.83	6.4
278	12.63	10.47	10.47	9.41	3.69	18.7	9.47	3.75	13.85	8.27	11.85	9.77	3.88	3.96	3.81	3.81	9.18	3.87	3.83	5.88	3.77	3.75	3.75	5.89
279	13.45	10.43	10.73	8.61	3.36	16.74	8.9	3.63	13.7	7.86	10.63	10.91	3.75	3.9	3.72	3.56	8.96	3.75	3.96	5.56	3.93	3.94	3.86	4.91
280	13.27	11.33	10.21	8.44	3.86	19.82	11.99	3.74	14.87	8.32	10.72	8.85	3.84	3.85	3.88	3.93	9.56	3.81	3.84	5.67	3.87	3.73	3.84	5.97
281	13.59	10.68	10.67	8.24	4.06	21.6	10.79	3.53	16.4	8.99	15.16	10.05	3.59	4.08	3.7	4.23	10.76	3.88	4.03	5.12	3.82	3.83	3.74	5.41
282	13.36	10.46	9.21	8.13	3.86	19.88	11.05	3.2	15.52	7.48	14.31	9.7	3.85	3.76	3.9	3.79	9.21	3.91	3.9	5.32	3.75	5.26	3.93	6.23
283	12.9	10.97	10.59	8.96	3.25	17.22	10.94	3.11	14.69	7.58	10.79	7.24	3.89	3.76	3.88	3.78	10.57	3.96	3.89	5.55	3.78	4.05	3.96	6.16
284	14.05	11.38	9.58	9.87	3.5	18.67	11.37	3.51	13.63	8.76	10.67	8.8	3.96	3.8	3.91	3.75	9.51	3.91	3.85	7.2	3.75	3.84	4.13	6.58
285	13.48	11.32	9.85	8.44	3.14	19.38	11.92	3.77	15.58	7.01	10.93	11.59	3.82	3.99	3.71	3.81	10.63	3.88	3.91	7.58	3.84	3.92	3.94	5.5
286	13.33	10.93	10.43	10.1	3.39	20.97	12.97	4.85	14.51	8.79	10.96	9.41	3.82	3.77	3.95	3.74	9.34	3.86	3.79	5.74	3.67	4.03	3.93	5.25
287	14.04	11.11	10.69	9.73	3.16	20.75	12.27	3.74	13.63	6.47	10.99	10.16	3.93	3.78	3.72	3.81	10.13	3.69	3.88	5.98	3.84	3.93	3.85	5.64
288	13.99	12.28	10.38	10.08	3.42	19.95	10.86	4.56	14.67	7.67	11.32	7.94	3.81	3.79	4.01	3.85	10.39	3.79	3.87	3.65	3.75	3.96	3.86	5.98
289	13.14	11.28	10.01	9.56	3.48	21.27	12.11	5.18	14.9	7.13	10.95	9.73	3.86	3.78	3.61	4.08	9.89	3.92	3.82	3.86	3.7	3.69	3.73	6.38
290	13.18	11.39	9.97	8.39	3.45	22.84	11.23	6.85	15.41	6.73	9.96	10.47	3.87	3.89	3.83	3.78	10.73	3.87	3.76	3.9	3.88	3.98	3.91	5.56
291	13.17	12.35	9.49	8.15	3.92	21.19	12.48	6.35	14.54	7.52	11.02	11.36	3.82	3.76	3.75	3.86	11.37	3.88	3.8	3.75	3.84	3.79	3.79	5.36
292	13.24	11.56	9.48	9.73	3.93	19.08	11.22	4.95	13.47	6.99	10.98	10.76	3.86	3.98	3.87	3.82	8.6	3.82	3.77	3.7	3.83	3.87	3.83	5.81
293	13.74	11.37	8.8	8.1	3.45	21.7	12.13	5.52	14.18	4.91	10.77	10.7	3.89	3.9	3.93	3.84	9.86	3.75	3.71	3.83	3.93	3.86	3.72	5.68
294	12.44	10.47	9.96	9.15	3.65	19.24	11.95	7.52	14.98	5.94	9.54	11	3.93	3.81	3.93	3.76	9.61	3.85	3.76	3.84	3.82	3.87	3.82	5.67
295	13.4	10.78	9.47	8.19	3.84	18.72	12.08	4.94	13.49	7.5	11.76	10.77	3.76	3.89	3.81	3.84	8.62	3.66	3.8	3.88	3.82	3.79	3.89	5.31
296	13.75	10.68	9.82	8.63	4.61	17.37	10.86	5.96	14.07	5.97	10.99	10.73	3.77	4.02	3.78	3.81	7.89	3.74	3.79	3.91	3.78	3.76	3.82	5.93
297	13.35	11.73	10.21	8.13	4.16	17.26	11.43	6.87	14.61	5.81	10.37	9.17	3.89	3.93	3.79	3.79	8.3	3.84	3.83	3.87	3.72	3.76	3.82	5.67
298	13.92	10.69	10.09	9.85	3.69	16.86	13.33	5.82	14.6	4.99	11.38	8.03	3.85	3.8	3.79	3.75	8.27	3.96	3.87	5.99	3.74	3.88	3.92	7.7
299	13.56	10.93	10.8	9.35	3.67	16.74	13.06	3.2	13.56	7.6	11.89	9.49	3.87	3.86	3.82	3.76	7.77	3.95	3.9	6.7	3.78	3.81	3.65	5.57
300	13.6	11.38	9.76	10.15	3.84	18.71	13.22	3.84	13.23	8.63	11.76	9.44	4	3.89	3.83	3.76	9.48	3.83	3.77	6	3.95	3.8	3.79	5.44
301	13.1	11.49	10.43	8.46	3.36	18.74	12.04	3.34	13.76	8.24	11.85	10.3	3.9	3.79	3.78	3.84	8.68	3.62	3.82	6.07	3.82	3.86	3.85	5.7
302	13.59	13.37	10.59	8.5	3.2	19.73	12.01	3.41	13.69	7.43	11.28	10.51	3.84	3.8	3.73	3.81	9.56	3.78	3.88	6.29	3.84	3.91	3.85	5.96
303	12.9	10.66	10.61	8.35	3.66	17.31	10.54	3.94	14.43	7.8	9.88	10.47	3.82	3.8	3.49	3.91	9.07	3.81	3.95	5.94	3.68	3.85	3.83	5.78
304	12.98	10.44	9.8	7.46	3.75	20.28	11.96	3.29	14.36	9.45	11.2	10.35	3.8	3.87	3.75	3.8	8.75	3.84	3.68	5.95	3.92	4	3.93	5.53
305	13.6	11.39	10.19	7.32	3.87	17.88	12.82	3.68	14.11	10.17	11.64	11.19	3.74	3.75	3.79	4	9.66	3.95	3.88	5.81	3.8	3.81	3.78	5.81
306	13.06	11.62	10.68	8.04	3.54	18.81	12.32	3.87	14.43	8.43	10.95	11.84	3.72	3.85	3.91	3.9	8.52	3.78	3.97	5.19	3.76	3.96	3.78	5.3
307	13.74	10.97	10.41	7.17	3.82	16.96	8.57	3.33	13.56	9.18	11.31	10.31	3.84	3.77	3.74	4.29	7.7	3.81	3.8	5.4	3.77	3.78	3.73	6.03
308	13.44	10.42	9.87	8.01	3.85	17.73	8.73	3.47	13.86	7.39	12.23	7.52	3.78	3.83	3.64	3.97	11.42	3.93	3.77	5.81	3.9	3.67	4	7.46
309	13.08	10.86	9.7	8.62	3.16	15.85	9.22	3.43	14.62	10.23	11.21	7.74	4	3.79	3.81	3.84	9.73	3.82	3.84	5.32	3.76	3.78	3.77	6.37
310	12.83	10.71	10.49	7.71	3.88	20.63	8.74	3.24	13.92	10.19	11.51	9.26	3.87	3.88	3.86	3.84	10.01	3.94	3.92	5.79	3.86	3.83	3.73	6.15
311	13.03	11.28	10.04	8.02	3.52	16.71	11.77	3.25	15.2	9.65	10.79	8.91	3.95	3.83	3.59	3.9	8.78	3.7	3.8	6.33	3.94	3.65	3.79	5.92
312	13.01	11.81	11.11	8.84	3.5	17.26	10.65	3.83	15.45	9.44	11.66	7.29	3.72	3.99	3.72	3.9	7.81	3.77	3.97	5.96	3.84	3.86	3.86	9.62
313	12.93	11.28	10.08	9.53	3.51	17.1	11.71	3.25	14.94	7.76	12.01	5.14	3.87	3.87	4	3.93	8.52	3.82	3.83	6.54	3.78	3.87	3.98	6.02
314	13.7	11.39	10.53	6.7	3.72	18.58	9.77	3.32	15.4	8.29	11.2	3.19	3.82	3.94	3.84	3.91	9.53	3.74	3.85	5.67	3.79	3.9	4.09	6.03
315	13.22	10.79	10.01	10.07	3.6	17.47	9.18	3.48	13.76	10.66	12.82	3.89	3.93	3.92	3.91	3.83	8.17	3.83	3.78	5.19	3.82	3.86	3.88	6.41
316	13.42	11.67	8.98	10.32	3.58	18.03	11.06	3.88	15.48	9.06	12.58	3.99	3.72	3.98	3.84	3.8	8.6	3.81	5.04	6.08	3.85	3.91	3.82	5.76
317	13.09	10.56	9.87	10.48	3.03	16.25	11.65	3.73	14.43	8.39	12.83	3.78	3.89	3.82	4.01	3.74	7.57	3.83	3.74	6.44	3.76	3.83	4.02	5.38
318	14.32	11.48	9.89	10.14	3.08	18.23	9.15	3.55	13.94	8.95	11.6	3.37	3.85	3.9	3.87	3.7	8.21	3.92	4	6.36	3.77	3.88	4.02	5.92
319	13.21	11.37	9.85	8.47	3.58	17.13	12.1	3.36	15.51	9.54	11.03	3.55	3.95	3.86	3.88	3.82	8.64	3.87	4.17	6.16	3.84	3.77	3.89	5.63
320	13.56	11.25	10.67	9.8	3.84	18.04	10.64	3.57	15.3	8.64	11.15	3.85	3.89	3.84	3.86	3.88	7.89	3.94	3.85	6.38	3.73	3.88	3.93	6.01
321	12.82	11.01	9.67	9.65	3.56	17.88	11.22	3.79	15.08	7.5	10.84	3.04	3.77	3.88	3.93	3.84	9.37	3.9	3.81	5.74	3.83	3.98	3.78	5.97
322	13.52	11.21	10.48	9.06	3.55	16.76	11.79	3.2	14.88	7.21	11.64	3.47	3.82	3.76	3.85	3.91	7.85	3.9	3.9	6.74	3.86	3.78	3.83	5.84
323	12.99	11.75	10.47	9.4	3.16	18.15	10.86	3.92	13.81	9.05	10.67	3.37	3.86	3.77	3.75	3.7	9.66	4.01	3.76	6.06	3.78	3.81	3.81	5.72
324	13.56	11.44	11	8.95	3.54	16.37	7.4	3.22	13.8	7.59	15.14	4.4	3.7	3.71	3.96	3.79	9.17	3.96	3.82	5.47	3.65	3.85	3.72	7.31
325	13.15	10.77	10.18	7.78	3.08	16.63	11.76	3.61	13.96	8.22	12.86	3.63	4.06	3.77	3.76	3.75	9.33	3.87	3.76	6.03	4.11	3.96	3.74	8.56
326	13.1	11.39	10.65	8.94	3.36	17.78	11.54	3.48	13.59	7.21	10.65	3.76	3.9	3.84	3.78	3.8	8.64	3.89	3.88	6.06	4.06	3.72	3.83	8.4
327	13.13	12.09	9.78	10.28	3.66	18.05	11.77	3.42	13.47	7.64	10.41	3.72	3.78	3.76	3.76	3.8	8.01	3.83	3.86	6.37	3.9	3.82	3.75	7.42
328	13.62	11.49	10.89	8.8	3.63	17.93	11.71	3.16	15.36	9.26	12.25	3.08	3.9	3.92	3.67	3.82	8.97	3.78	3.82	5.69	3.93	3.79	3.96	7.06
329	14.02	14.39	9.45	7.92	3.88	17.82	12.39	5.39	14.72	7.99	10.24	3.46	3.76	3.93	3.84	3.88	8.63	3.7	3.74	5.07	3.87	4.08	3.99	7.81
330	13.03	11.72	10.9	9	3.65	16.33	10.96	3.88	14.61	8.52	10.17	3.3	3.8	3.78	3.91	3.96	9.14	3.94	3.86	5.78	3.92	3.86	3.9	6.18
331	13.86	10.6	10.41	7.13	3.39	18.7	8.88	5.63	14.78	8.15	12.95	3.67	3.83	3.82	3.75	3.93	7.66	3.9	3.85	5.62	3.95	3.89	3.51	6.96
332	13.95	11.02	9.92	8.87	3.66	17.98	10.56	3.68	14.96	7.83	11.71	3.63	3.98	3.86	3.82	3.77	8.88	3.82	3.72	5.7	3.94	3.74	3.82	7.17
333	12.82	11.18	10.11	7.93	3.58	18.84	11.77	3.78	14.8	9.75	11.67	3.14	3.86	3.85	3.99	3.73	11.03	3.9	3.77	5.55	4	3.95	3.84	6.92
334	13.65	11.43	9.23	9.16	3.43	17.2	11.26	3.41	14.08	7.3	12.75	3.67	3.71	3.8	3.96	3.85	9.15	3.96	3.76	5.76	4.03	3.83	4.05	9.55
335	13.08	11.16	9.65	8.47	3.62	18	11.44	3.73	15.53	6.76	10.93	3.74	3.82	3.99	3.76	3.91	8.95	3.81	3.93	5.81	3.74	3.85	4.04	7.25
336	13.13	10.84	9.89	10.3	3.3	18.22	10.31	5.14	15.14	7.27	11.35	3.83	3.8	3.92	3.97	3.9	10.54	3.81	3.9	5.79	3.84	3.83	3.8	8.93
337	14.02	10.89	9.53	7.87	3.22	17.9	8.82	7.61	15.29	6.18	11.13	6.03	3.87	3.84	3.75	3.83	9.52	3.99	3.97	5.37	3.81	3.82	3.69	8.13
338	13.41	10.8	9.32	7.12	4	17.89	10.17	7.84	13.67	5.73	10.95	7.32	3.98	4.05	3.7	3.84	9.02	3.86	3.84	5.58	3.75	3.86	3.88	6.77
339	13.69	10.77	9.38	8.74	3.08	16.08	9.48	5.26	16.62	7.72	9.57	3.97	3.75	3.97	3.91	3.76	8.31	3.9	3.69	5.35	3.82	3.89	3.84	7.46
340	13.42	11.42	10.92	8.89	3.37	17.5	10.82	4.68	14.72	5.42	10.89	6.58	3.96	3.91	3.95	3.93	10.89	3.73	3.85	5.1	3.8	3.9	3.84	5.89
341	13.2	11.49	10.88	7.43	3.54	16.97	12.64	5.03	13.53	8.41	11.42	6.92	3.65	3.87	4.02	3.74	9.64	3.85	3.91	5.73	3.93	3.88	3.79	6
342	14	11.43	10.94	7.26	3.18	17.91	8.54	3.68	13.61	6.85	10.59	6.1	3.99	3.91	3.82	3.87	8.07	3.95	3.7	6.43	3.72	3.78	3.87	5.86
343	14.16	10.6	9.67	8.55	3.27	17.25	8.26	3.41	13.84	8.81	11.79	7.09	3.71	3.94	3.83	3.96	9.29	3.95	3.99	6	4.01	3.73	3.86	5.8
344	13.84	11.41	10.44	9.18	3.61	17.41	12.17	3.79	13.88	8.65	12.46	8.24	3.86	3.77	3.91	3.9	8.88	3.8	3.87	5.97	3.89	3.84	3.93	5.58
345	13.28	11.45	11.27	8.05	4.17	18.62	11.22	4.83	13.91	8.32	11.43	6.42	3.8	3.58	3.87	4.06	8	3.81	3.89	6.15	3.97	3.78	3.83	6.08
346	14.01	12.1	11.04	9.64	3.96	17.36	10.36	4.99	14.09	8	11.48	6.78	3.78	3.7	3.76	3.95	8.02	3.88	3.93	6.26	3.81	3.8	3.71	6.29
347	13.82	11.46	10.03	7.3	4.42	19.87	10.86	6.13	14.08	9.63	10.57	8.21	3.75	3.61	3.74	3.94	7.88	3.86	3.76	6	3.83	3.98	3.88	6.13
348	12.94	11.14	10.04	9.29	3.08	18.3	11.04	7.79	15.17	9.16	11.05	8.93	3.76	3.9	3.8	3.77	9.31	3.81	3.83	5.29	3.95	3.76	3.82	5.29
349	13.72	11.56	10.03	8.44	3.13	19.27	10.03	6.39	14.97	8.9	10.77	7.02	3.76	3.77	3.83	3.9	10.26	3.92	3.92	5.49	3.67	3.88	3.89	5.84
350	12.92	10.05	10.77	9.52	3	18.36	10.68	5.36	14.6	7.4	10.46	8.38	3.79	3.83	3.69	3.8	8.69	4.21	3.78	6.14	3.73	4.1	3.92	5.95
351	14.02	12.04	10.53	8.39	3.47	18.04	7.88	5.95	14.71	8.97	11.04	7.27	3.9	3.9	3.89	3.94	9.79	3.76	4.22	5.47	3.97	3.86	4.99	5.4
352	14.61	11.24	10.2	9.06	3.22	15.73	8.56	5.79	15.39	7.27	12.29	8.23	3.75	3.79	4.26	3.71	6.33	3.71	4.03	5.81	3.88	3.94	3.87	6.06
353	12.54	10.49	9.44	8.69	3.16	16.41	9.78	3.51	14.42	9.02	10.8	7.8	4.07	4.04	3.9	3.83	8.11	3.66	3.83	6.09	3.82	3.99	3.7	5.81
354	13.45	10.87	9.96	9.57	3.72	17.1	10.72	3.3	14.66	8.6	11.08	8.37	3.83	3.76	3.82	3.79	8.52	3.66	3.93	8.19	3.77	3.85	3.94	5.88
355	13.67	11.02	10.58	7.94	3.79	14.93	6.93	6.07	14.06	7.33	11.18	8.06	3.61	3.86	3.78	3.88	7.79	3.94	3.89	5.2	3.81	3.9	3.97	5.89
356	12.97	10.84	9.34	7.12	3.19	16.04	10.04	5.15	13.84	9.18	11.94	9.13	3.87	3.87	3.9	3.89	9.37	3.9	3.8	5.91	3.79	3.9	3.76	5.13
357	13.03	11.73	9.62	7.26	3.88	15.61	9.06	5.71	13.05	9.47	10.25	8.15	3.96	3.87	3.8	3.89	8.31	3.81	3.82	5.71	3.85	3.79	5.63	6.19
358	13.67	10.68	10.15	10.76	3.48	16.18	9.19	5.22	14.83	8.13	13.54	9.63	3.86	3.84	3.88	3.86	8.61	3.93	3.86	5.3	3.7	4	3.89	3.71
359	13.73	10.81	9.69	8.5	3.6	17.87	9.64	3.34	14.21	7.54	10.53	8.88	3.86	3.93	3.74	3.83	8.37	3.84	3.76	8.31	3.7	3.77	3.93	3.86
360	12.3	10.6	10.11	9.81	4.19	16.22	8.45	3.15	15.16	9.14	11.19	9.28	3.91	3.92	3.82	3.72	8.23	3.8	3.89	7.87	3.88	3.96	3.9	3.74
361	12.95	11.21	9.92	9.71	3.58	18.47	9.48	5.05	15.13	9.76	10.95	8.62	3.88	3.92	3.75	3.99	8.74	3.78	3.98	5.82	3.85	3.99	3.74	3.81
362	12.1	10.73	10.51	9.98	3.79	17.25	10.96	5.49	15.64	7.84	11.12	9.01	3.8	3.85	3.87	3.87	9	3.88	3.89	5.43	3.8	4.19	3.87	3.92
363	12.89	10.11	10.19	10.28	3.7	16.67	8.3	5.81	13.96	7.48	11.62	10.86	3.82	3.91	3.82	3.83	10.27	3.8	3.93	5.78	3.89	3.79	3.79	3.92
364	13.23	10.98	10.15	9.31	3.31	18.21	8.41	5.91	15.17	7.32	11.22	9.8	3.95	3.96	3.82	3.87	8.98	3.91	3.7	5.75	3.91	3.83	3.75	3.84
365	11.99	10.1	9.31	7.3	3.76	19.31	9.24	5.92	14.83	6.28	11.35	9.19	3.97	3.72	3.84	3.78	9.27	3.92	3.89	5.34	3.71	3.99	3.92	3.87
366	13.81	10.16	9.81	9.48	3.05	18.51	8.37	5.2	15.31	6.23	11.8	9.97	3.97	3.87	3.81	3.95	10.52	3.77	3.92	5.42	3.8	3.9	3.82	3.78
367	13.8	10.11	10	9.82	5.81	17.25	8.72	3.96	15.09	5.46	11.27	8.67	3.92	3.77	3.79	3.74	9.44	3.84	3.75	5.68	3.74	3.68	3.74	3.88
368	13.84	10.74	10.22	8	3.87	18.73	8.06	4.6	14.93	7.44	11.22	9.56	3.78	3.84	3.88	3.94	8.88	3.97	3.78	5.76	3.71	3.86	4.25	4.06
369	13.03	10.01	9.2	9.26	3.87	17.18	7.92	3.72	14.67	7.37	10.9	8.66	4.02	3.82	3.9	3.84	8.32	3.8	3.83	5.73	3.82	3.8	3.86	3.89
370	13.27	10.96	9.83	8.78	4.97	16.64	7.31	4.72	15.38	9.24	11.52	8.77	3.85	3.77	3.74	3.87	11.03	3.81	3.8	6.13	3.96	3.86	3.82	3.92
371	12.07	10.05	9.51	8.52	4.88	17.58	7.03	4.03	13.37	8.88	11.19	9.31	3.74	3.79	3.81	3.93	10.59	3.82	3.9	6.42	3.72	3.71	3.86	3.86
372	12.92	10.91	9.69	10.15	9.72	16.71	8.27	5.1	14.36	8.31	10.3	8	3.74	4.04	3.86	3.95	7.17	3.91	4.15	6.01	3.75	3.95	3.81	3.71
373	12.36	10.87	10.29	12.01	7.81	18.35	11.37	3.7	13.76	8.54	11.44	9.38	3.86	3.86	3.93	3.71	8.71	3.82	4.4	5.56	3.69	3.88	3.82	3.91
374	13.01	10.84	10.75	9.46	9.52	17.97	6.96	3.67	13.59	9.95	11.74	9.5	3.93	3.89	3.83	3.98	8.09	3.88	3.8	5.69	3.82	3.85	3.87	3.97
375	12.99	12.05	11.37	11.21	8.3	15.96	10.15	3.98	14	9.61	10.72	7.67	3.98	3.66	3.99	3.92	6.07	3.86	3.8	6.49	3.73	3.84	3.72	3.84
376	13	10.58	9.42	10.03	3.05	15.74	9.66	3.23	13.81	10.27	11.2	9.6	3.87	3.82	3.8	4.17	8.32	3.79	4.03	7.59	3.85	3.79	3.83	3.9
377	12.6	11.25	8.65	8.93	3.28	17.79	8.64	3.99	14.13	9.54	10.93	9.8	3.86	3.99	3.76	3.76	9.07	3.81	3.84	5.87	3.99	3.82	3.91	3.59
378	12.99	10.26	9.18	9.57	3.86	17.67	8.79	3.97	13.96	9.39	11.48	9.86	4.09	3.93	3.82	3.84	11.4	3.83	3.77	6	3.95	3.73	3.88	3.74
379	12.46	10.63	9.63	12.69	3.78	15.23	7.41	3.64	14.69	10.07	10.94	9.17	3.97	3.78	3.84	3.84	7.06	3.73	3.84	5.9	3.96	3.96	3.85	3.8
380	13.14	10.5	10.1	11.55	3.72	15.56	9.97	3.62	13.43	9.07	10.71	8.98	3.96	3.76	3.87	3.78	8.1	3.85	4	5.27	3.91	3.91	3.88	3.91
381	12.27	11.34	10.72	11.75	3.44	16.07	11.73	3.72	14.22	9.1	11.25	9.65	3.93	3.82	3.8	3.71	10.12	3.92	3.87	5.67	3.69	3.91	4.02	3.88
382	12.74	10.54	8.93	11.24	3.94	16.82	10.09	3.79	14.65	10.01	10.72	9.69	3.93	3.94	3.88	3.78	8.15	3.75	3.79	5.42	3.94	3.9	3.91	3.87
383	13.48	7.83	9.13	7.8	5.51	16.57	10.7	3.81	14.44	10.38	11.16	9.64	3.84	4.26	3.95	3.84	8.74	3.81	3.81	5.84	3.76	3.92	3.9	3.86
384	13.99	7.29	9.09	9.36	3.13	17.2	8.29	5.54	13.89	10.71	12	9.56	3.71	3.81	3.79	3.86	10.76	3.81	3.7	5.57	3.66	3.86	3.78	3.74
385	13.07	10.23	7.93	12.86	3.56	15.47	9.29	3.28	15.35	9.92	10.88	8.63	3.87	3.71	3.84	3.77	8.51	3.74	3.87	6.56	3.94	3.73	3.75	3.73
386	14.6	11.44	8.91	10.15	3.65	14.72	8.94	6.05	15.03	9.99	10.97	9.29	3.94	3.72	4	3.8	7.53	3.95	4.04	5.73	3.84	3.83	3.66	3.94
387	13.44	10.39	9.82	10.37	3.72	17.86	9.99	4.86	14.64	11.24	10.83	8.8	3.87	3.8	3.79	3.81	10.43	3.91	3.83	5.37	4	3.83	3.97	3.81
388	13.72	10.52	10.25	10.95	3.58	15.52	9.49	3.34	13.98	9.77	10.68	8.82	3.85	3.82	3.83	3.81	9.42	3.87	3.82	6.06	3.72	4.01	3.89	3.68
389	13.57	10.56	9.55	11.08	3.79	15.95	8.45	5.68	14.44	10.08	11.01	8.93	3.89	3.91	3.89	3.98	9.59	3.77	3.77	4.79	3.92	3.81	3.95	3.84
390	14.06	10.69	9.8	8.98	3.9	16.69	7.44	3.64	15.33	10.37	11.39	7.5	3.84	3.89	3.86	3.94	9.58	3.88	3.9	8.88	3.71	3.82	3.94	3.81
391	13.86	10.99	10.12	7.74	3.64	15.98	9.44	4.65	13.95	8.5	10.11	7.73	3.78	3.89	3.85	3.86	10.65	3.86	3.83	5.91	3.9	3.98	3.75	3.73
392	15.05	11.09	10.46	10.75	3.34	17.08	7.83	3.81	14.47	7.23	11.35	7.3	3.75	4.08	3.88	3.83	9.58	3.82	3.68	5.96	3.87	3.87	3.7	3.77
393	13.8	11.84	11.07	9.53	3.67	16.96	7.63	3.33	13.96	9.15	10.65	9.24	3.74	3.91	3.74	3.72	9.98	3.75	3.82	6.37	4.02	3.81	4.11	3.95
394	13.39	11.36	9.84	9.8	3.7	18.62	11	6.27	15.79	8.32	11.42	9.89	3.72	3.83	3.96	3.76	10.69	3.82	3.83	5.48	3.7	4.04	4	3.78
395	13.72	12.04	9.73	9.47	3.67	17.1	10.44	3.58	14.95	9.36	10.42	10.36	3.9	3.94	3.72	3.9	10.36	3.93	3.9	6.41	3.91	3.83	3.82	3.83
396	13.56	10.68	9.47	9.91	3.67	16.73	8.37	3.56	14.68	10.06	11.36	10.22	3.88	3.63	3.82	3.89	10.39	3.73	3.8	5.91	3.7	3.76	3.59	4.05
397	13.16	10.6	11.22	10.7	3.54	16.67	10.12	3.47	14.55	7.37	10.18	9.68	3.9	3.96	3.73	4.08	10.46	3.75	3.76	6.75	3.82	3.79	3.67	3.89
398	12.7	10.13	8.51	10.1	5.64	17.94	8.97	3.57	15	9.96	11.33	9.5	3.87	3.78	3.95	3.93	9.25	3.9	3.82	6.76	3.86	3.88	3.85	3.76
399	12.92	10.99	10.02	11.14	4.02	15.96	9.52	3.57	13.62	8.38	11.35	10.9	3.81	4.06	3.81	3.85	8.02	3.86	3.88	7.71	3.9	3.64	3.94	3.86
400	13.08	10.55	9.49	10.06	3.67	19.1	9.49	3.78	13.71	9.51	10.47	9.62	3.8	3.83	3.76	3.86	9.74	3.98	3.92	5.5	3.9	3.73	5.69	3.75
401	13.5	10.22	10.18	8.69	3.75	16.9	9.01	5.93	14.84	9.07	11.42	10.58	3.81	3.97	3.84	3.94	10.28	3.91	3.89	5.69	3.92	3.79	4.9	3.68
402	13.05	10.72	9.08	8.03	3.78	17.06	11.28	5.96	14.14	8.76	10.45	10.12	3.8	3.73	3.89	3.96	11.22	3.85	3.87	5.74	3.72	3.88	5.73	3.94
403	13.39	10.47	10.02	9.75	3.84	15.33	10.27	5.89	13.68	7.3	11.38	7.62	3.8	3.91	3.87	3.93	8.9	3.82	3.96	5.26	4	4.1	3.84	3.92
404	14.22	10.71	9.83	9.57	3.73	19.01	10.08	5.42	15.07	6.4	11.08	10.5	3.78	3.92	3.85	4.02	9.29	4.07	5.66	6.2	3.92	3.85	3.8	3.81
405	13.41	10.53	9.83	9.51	3.61	18.23	9.95	7.84	15.27	7.39	10.7	9.35	3.83	3.72	4.17	3.82	7.93	3.82	5.05	5.77	3.96	3.88	3.82	3.86
406	13.69	11.02	11	9.21	3.42	17.47	10.35	6.07	15.15	5.99	11.81	10.22	4.06	3.76	3.82	3.8	7.96	3.86	3.91	5.86	3.78	3.93	3.84	3.89
407	14.27	10.6	10.39	10.67	3.59	18.52	11.34	5.45	14.39	8.38	11.05	9.54	3.83	3.78	3.69	3.84	8.63	3.98	3.92	5.73	3.71	3.85	3.87	3.75
408	15.63	10.76	10.54	10.04	3.62	16.39	9.35	6.61	14.54	9.37	11.21	9.51	3.84	3.9	3.8	3.77	8.54	3.74	3.85	5.44	3.47	3.58	3.64	4.02
409	12.11	10.94	10.68	8.47	3.33	15.43	10.21	4.66	14.72	11.36	12.18	9.69	3.9	3.85	4	3.98	8.69	4	3.8	6.58	3.79	3.9	3.85	3.64
410	13.06	10.28	9.06	8.93	3.39	17.86	12.19	6.43	14.81	10.37	11.08	8.55	3.99	3.83	3.74	3.84	8.13	3.91	3.95	5.06	3.86	3.84	3.79	3.82
411	12.73	10.74	9.97	8.87	3.58	16.4	10.91	3.26	14.19	6.82	11.08	9.8	3.75	3.86	3.9	3.71	8.34	3.74	3.69	6.53	3.76	4.02	3.97	3.79
412	12.83	10.93	9.08	9.01	3.36	18.16	11.28	4	13.7	9.98	11.04	9.47	3.78	4.03	3.76	3.98	8.23	3.64	3.93	6.86	3.78	3.83	3.94	3.79
413	13.04	10.44	9.3	9.46	3.17	18.47	7.85	4.52	14.56	8.42	11	10.17	3.87	3.86	3.79	3.84	7.87	3.86	3.91	5.38	3.78	3.89	3.91	3.72
414	13.44	10.88	10.65	10.31	3.22	16.7	9.46	5.19	14.07	9.28	10.83	8.77	3.76	3.87	3.86	3.81	7.59	3.81	4	5.7	3.86	3.81	3.85	3.83
415	13.83	10.34	9.93	9.32	3.24	19.04	9.01	3.37	13.95	6.2	10.51	9.67	3.83	4.01	3.97	4.08	8.17	3.9	3.85	5.86	3.82	3.94	3.76	3.91
416	12.82	11.02	9.94	10.84	3.57	17.83	8.12	5.31	16.75	7.49	10.55	10.11	3.79	3.73	3.8	3.75	8	3.89	3.92	3.86	3.81	3.94	3.82	3.95
417	13.7	11.09	10.43	9.43	3.53	17.43	10.49	5.67	13.7	9.29	10.61	9.39	3.92	3.82	3.81	3.83	7.31	3.82	3.86	3.86	3.79	3.94	3.93	3.75
418	13.05	10.27	10.35	10.07	3.06	16.71	11.79	5.37	13.82	8.78	11.3	9.58	3.82	3.75	3.73	3.74	7.19	3.91	3.68	3.89	3.74	3.86	3.83	3.85
419	13.34	10.49	8.91	12.03	3.22	16.4	11.78	4.99	13.62	8.68	11.43	10.99	3.75	3.6	3.88	3.77	8.51	3.73	3.71	3.93	3.72	3.76	3.65	3.71
420	13.68	10.43	10.21	10.7	3.29	19.04	11.36	7.14	15.11	9.05	10.69	10.8	3.81	3.91	3.77	3.73	7.58	3.91	3.92	3.94	3.87	3.73	3.67	3.81
421	13.56	10.38	9.97	9.62	3.23	17.66	10.39	3.61	14.7	9.18	9.38	8.46	3.83	3.6	3.76	3.93	8.44	3.81	3.79	5.5	3.76	3.84	5.51	6.48
422	13.15	10.66	8.72	10.39	3.37	18.71	8.67	5.15	14.56	9.27	10.27	7.95	3.79	3.83	3.83	3.89	8.28	3.94	3.89	6.38	3.83	3.85	6.03	6.25
423	13.98	10.81	8	9.78	3.21	17.73	10.44	5.71	15.66	10.53	10.9	9.43	3.83	3.86	3.78	3.7	8.02	4	3.91	6.39	3.81	3.86	5.27	6.7
424	12.7	10.66	9.93	8.61	3.17	19.42	11.38	8.24	14.7	7.77	10.5	8.14	3.81	3.94	3.81	3.9	7.51	3.87	3.86	5.78	3.79	4.02	5.56	6.34
425	12.81	10.58	9.97	10.23	3.12	18.03	10.05	3.71	13.87	8.61	10.59	8.04	3.85	3.88	3.75	3.7	7.77	4.4	3.85	6.65	3.78	4.05	5.67	6.17
426	14.05	10.96	9.67	9.14	3.11	16.83	9.5	6.15	13.62	9.1	9.95	9.93	3.77	3.99	3.95	3.83	7.84	3.95	3.86	5.45	3.86	3.94	5.55	5.13
427	13.25	10.98	10.99	9.59	3.37	18.58	11.48	5.91	13.63	8.73	9.91	7.59	3.85	3.93	3.8	3.77	7.17	3.71	3.9	5.42	3.8	3.83	5.45	7.57
428	13.05	10.3	10.35	7.67	3.49	16.88	12.12	3.58	13.46	8.71	9.68	9.76	3.87	4.14	3.79	3.85	8.17	3.92	3.91	7.07	3.9	3.98	5.59	5.33
429	13.37	10.54	11.31	9.97	3.23	17.77	12	4.6	14.94	7.88	11.08	7.45	3.82	3.97	3.83	3.84	8.04	3.72	3.83	6.31	4.01	3.79	3.3	6.94
430	12.79	10.33	9.95	9.54	3.33	20.26	11.36	5.8	15.05	9.32	10.74	7.92	4	3.92	3.82	3.85	6.19	3.82	3.72	5.85	3.97	3.9	3.82	6.48
431	13.9	11.23	10.33	9.44	3.27	16.78	11.01	3.88	14.88	8.41	11.71	7.46	3.91	3.88	3.75	3.94	5.87	3.84	4.07	5.6	5.14	3.75	3.76	6.71
432	13.04	10.41	10.89	8.95	3.19	19.89	12.31	6.16	14.77	8.41	10.75	8.56	3.95	3.87	4.05	3.94	8.59	3.88	3.74	5.73	3.7	3.87	3.93	3.82
433	12.39	10.65	8.12	9.38	3.33	16.74	10.19	3.5	14.26	9.04	11.1	8.75	3.73	3.72	3.96	3.9	7.41	3.74	3.88	5.05	4.11	3.82	3.86	3.95
434	12.86	10.7	9.75	8.19	3.15	17.63	11.74	3.32	14.6	8.72	11.26	8.25	3.81	3.81	3.92	3.7	7.28	3.86	3.77	6.59	3.74	3.83	3.83	3.86
435	13.57	10.56	9.71	10.88	3.95	15.35	11.06	5.34	15.11	9.24	10.5	9.1	3.81	3.86	3.85	3.94	5.75	3.88	3.73	5.42	3.76	3.84	3.87	3.83
436	13.28	9.36	9.2	10.55	5.04	18.88	8.68	3.1	15.09	7.57	10.59	9.72	3.83	3.89	3.94	3.8	6.78	3.82	3.9	8.51	3.88	3.84	4	3.81
437	13.09	9.45	9.3	11.46	3.25	16.1	8.34	3.5	14.99	7.4	11.17	9.56	3.76	3.87	3.81	3.81	7.8	3.91	3.76	5.8	3.9	3.88	3.96	3.83
438	12.79	10.32	9.11	9.74	3.23	16.65	8.58	4.2	15.44	6.92	11.32	8.07	3.93	3.96	3.83	3.82	7.95	3.78	4.13	5.12	3.75	4.05	3.81	3.71
439	13.69	11.4	9.75	9.27	3.89	19.27	9.8	5.41	13.86	6.5	10.54	8.54	3.86	3.87	3.81	3.86	7.65	3.85	3.72	5.56	3.87	3.75	3.86	5.5
440	14.54	9.46	9.91	9.99	3.08	17.4	9.83	3.95	13.69	6.4	11.29	6.85	3.84	3.99	3.69	3.84	6.27	3.77	3.72	5.67	3.83	3.78	3.94	5.3
441	13.62	10.81	10	9.7	3.75	18.7	8.42	3.68	14.03	6.6	10.68	6.69	3.92	3.87	3.84	3.94	7.34	3.82	4.05	5.55	3.83	3.72	3.97	5.87
442	13.28	11.32	9.87	10.52	3.22	16.73	11.74	3.86	13.48	6.78	11.13	7.34	3.83	3.69	3.79	3.95	7.61	3.81	3.81	7.83	3.93	3.94	3.92	5.46
443	14.19	10.89	10.62	10.42	3.63	16.34	11.07	6.76	13.93	6.34	11.29	7.91	3.79	3.86	3.83	3.93	7.79	3.65	3.7	5.33	3.92	3.82	3.86	5.72
444	15.03	11.89	10.8	9.68	3.13	16.87	9.46	3.32	14.04	6.1	10.31	6.23	3.81	3.81	3.81	3.73	7.52	3.84	3.88	5.8	3.93	3.78	3.88	5.33
445	13.25	10.55	10.27	9.99	3.21	17.65	10	3.28	14.68	8.09	12.42	7.34	3.85	3.7	3.83	3.97	7.36	3.79	3.84	6.07	3.89	3.95	3.86	6.87
446	12.84	10.91	10.62	9.56	3.65	19.17	10.01	3.76	14.01	7.19	11.3	8.3	3.78	3.85	4.01	3.89	7.97	3.65	3.75	5.79	3.74	3.93	3.82	3.83
447	14.42	11.78	10.45	10.53	3.33	15.55	10.34	3.87	14.75	7.57	10.83	7.44	3.89	3.82	3.78	3.76	7.19	3.99	3.79	5.58	3.92	3.88	3.84	3.84
448	13.7	10.81	10.58	10.74	4.16	18.12	13.99	5.97	14.87	6.34	11.28	6.86	3.97	3.92	3.82	3.78	5.91	3.88	3.79	5.71	3.76	4.04	3.83	3.92
449	13.56	11.03	10.94	10.5	3.64	18.85	12.07	3.45	14.75	8.52	11.66	7.55	3.95	4.31	3.86	3.74	8.01	3.83	3.84	6.06	3.81	3.85	3.87	3.8
450	13	10.29	10.71	9.36	3.48	17.36	12.54	3.78	14.62	7.6	11.47	6.97	3.81	3.95	3.87	3.9	8.11	3.76	3.76	5.92	3.86	3.92	3.89	3.87
451	13.85	11.18	10.72	9.89	3.1	16.39	12.47	5.59	14.66	6.02	10.43	5.92	3.74	3.9	3.82	3.77	7.34	3.74	3.84	5.69	3.91	4.02	3.94	5.73
452	14.11	11.19	9.76	10.03	3.48	18.09	10.57	5.96	14.99	5.03	10.78	5.58	3.73	3.72	3.95	3.75	7.36	3.77	3.81	5.45	3.84	3.84	3.75	5.73
453	13.24	11.52	10.69	10.57	3.62	17.43	9.13	6.11	14.83	8.06	12.21	6.39	3.8	4.07	3.99	3.9	7.81	3.79	4.08	5.52	4.78	3.83	3.79	5.67
454	14.05	11.41	9.65	10.1	3.34	18.19	10.95	7.25	14.97	9.12	11.83	6.14	3.68	3.78	3.81	3.87	7.74	3.82	3.6	5.93	5.67	3.74	3.96	5.27
455	15.62	10.88	10.49	9.83	3.84	19.29	9.36	6.26	14.75	6.61	11.23	6.82	3.94	3.87	3.89	3.79	7.81	3.9	3.82	5.41	3.78	3.96	3.88	5.85
456	15.67	10.64	10.6	10.27	5.49	17.87	9.3	5.3	15.2	5.91	11.72	5.61	3.75	4.27	3.85	4.08	8.22	3.84	3.85	5.36	3.91	3.82	3.85	5.91
457	12.21	10.8	10.4	8.79	4.99	17.01	11.84	5.45	15.01	6.51	11.3	5.59	3.79	3.89	4.04	4.07	7.58	3.77	4.02	6	4.09	3.98	4.05	5.8
458	12.51	10.71	11.08	10.94	6.11	19.54	10.15	3.26	14.91	6.41	11.19	5.64	3.93	3.87	3.69	3.69	8.59	3.79	3.8	6.45	4.81	3.73	3.95	6.21
459	13.43	11.48	10.1	8.78	8.8	21.08	12.08	3.28	15.34	7.59	10.63	6.06	3.74	3.98	4	3.97	7.71	3.83	3.97	6.1	3.88	3.8	3.92	5.66
460	13.33	11.55	9.29	7.91	8.02	19.5	10.03	3.46	15.61	7.12	11.09	4.73	3.89	3.87	3.83	3.96	5.92	3.86	3.88	5.35	3.87	3.94	3.84	5.5
461	14.21	11.63	9.88	8.2	8.24	15.15	9.69	3.9	15.65	7.63	11.61	4.58	3.78	3.76	3.82	3.87	5.33	3.74	3.86	6.44	3.85	3.85	3.73	5.92
462	14.43	10.82	9.3	8.14	5.81	15.71	9.62	4.92	16.34	7	11.19	4.86	3.91	3.92	3.75	3.93	5.86	3.82	3.86	5.96	3.95	3.76	3.78	6.55
463	13.66	11.66	10.27	8.82	6.63	19.03	11.34	6.13	15.18	7.51	11.37	7.14	3.9	3.92	3.82	3.95	7.35	3.85	3.61	5.46	3.9	3.83	3.73	5.66
464	14.54	11.28	9.69	9.12	3.49	20.93	10.6	4.82	15.03	7.53	10.95	9.37	3.76	3.95	3.96	3.73	11.91	3.71	3.72	5.26	3.94	3.93	4.09	4.96
465	14.53	10	9.09	10.24	3.82	20.82	9.1	5.41	15.67	7.44	11.15	9.63	3.78	3.97	3.89	3.74	9.11	3.45	3.8	5.35	3.88	3.82	3.81	6.05
466	13.75	10.46	9.78	9.83	3.99	20.66	7.32	3.32	15.26	6.76	11.9	8.63	3.81	3.92	3.77	3.88	8.95	3.81	3.96	5.76	4.02	3.82	3.89	5.76
467	13.78	9.92	9.63	9.18	3.43	18.98	7.98	6.02	14.6	4.94	8.86	9.05	3.86	3.96	3.86	4	11.14	3.92	3.79	4.9	3.81	4.04	3.77	5.25
468	14.04	10.21	8.49	10.31	5.45	19.83	9.49	5.6	13.42	5.34	12.84	9.07	3.87	3.93	3.87	4.29	7.29	4.01	3.73	5.68	3.8	3.94	3.9	5.63
469	12.91	10.34	9.47	10.08	3.37	20.65	7.9	5.3	14.04	5.72	12.12	9.4	3.77	3.89	3.99	3.9	9.85	3.82	4.07	5.97	3.89	3.95	4.48	3.84
470	13.93	11	9.99	8.67	3.23	19.02	8.04	5.89	14.39	5.57	11.68	7.58	3.89	3.65	3.87	3.91	8.47	3.88	3.91	5.47	3.84	3.75	3.84	5.75
471	14.69	9.45	9.63	8.45	3.45	16.98	9.61	6.03	13.62	6.07	12.48	8.93	3.9	3.93	3.71	3.79	7.8	3.8	3.78	5.48	5.21	3.72	3.7	5.75
472	14.35	10.96	8.17	6.85	4.72	21.35	7.81	5.64	11.54	6.31	11.53	8.86	3.88	3.72	3.84	3.92	8.12	3.84	3.88	5.59	3.96	3.85	3.82	5.64
473	14.6	10.71	9.18	9.27	5.77	19.58	7.76	3.72	13.41	6.53	12.8	5.62	3.64	3.79	3.89	3.79	8.66	3.87	3.96	6.02	3.81	3.86	3.95	8.9
474	14.33	11.34	9.79	10.15	4.74	16.43	9.81	6.03	10.83	6.84	11.12	6.73	4.11	3.72	3.87	3.87	8.51	3.6	3.78	6.07	3.76	3.76	3.79	6.2
475	14.59	11.19	9.57	9.36	3.4	19.93	10.76	6.89	10.95	8.55	11.38	6.02	3.75	4.02	3.82	3.89	7.72	3.66	3.83	6.28	3.85	3.92	3.72	5.91
476	15.16	10.78	8.84	9.07	3.77	18.63	10.65	6.33	11.95	6.96	9.77	8.69	4.05	3.79	3.73	3.96	10.54	3.83	3.86	7.12	3.74	4.03	6.23	3.8
477	14.43	11.84	9.65	8.81	3.33	16.99	11.03	3.34	10.82	7.15	9.2	7.66	3.67	3.77	3.77	3.86	9.1	3.77	3.93	6.17	5.62	3.72	3.88	3.83
478	14.17	11.21	10.29	9.91	3.36	21.37	9.6	3.57	12.34	6.74	11.06	4.84	3.8	4.04	3.92	3.8	9.45	3.8	4.01	6.75	3.72	3.77	3.87	6.22
479	13.31	10.18	9.83	9.17	3.8	17.77	12.8	3.28	11.59	6.42	11.74	6.18	3.77	3.8	3.76	3.96	9.06	3.84	3.84	6.17	3.89	3.88	3.83	5.74
480	13.73	12.66	9.82	9.69	3.47	18.06	11.94	3.52	12.28	6.85	11.24	5.82	3.79	3.88	3.7	3.9	9.6	3.68	3.91	6.35	3.85	3.97	3.83	5.55
481	14.03	10.42	9.56	9.6	3.16	17.37	11.41	3.37	12.85	6.7	10.7	5.18	3.73	4.01	3.95	3.73	7.89	3.6	4	6.19	3.56	4.01	3.86	5.89
482	14.62	11.77	10.41	9.07	3.22	17.71	12.51	3.76	10.49	8.57	11.31	5.7	3.98	3.92	3.72	4.06	8.47	3.97	3.81	7.11	3.91	4.15	3.81	5.5
483	14.53	11.66	10.72	8.74	3.43	16.88	11.2	3.29	11.91	8.74	11.58	5.2	3.67	3.92	3.98	3.79	7.29	3.79	3.89	6.24	3.9	3.87	3.79	6.95
484	16.74	11.38	9.9	9.88	3.37	18.49	11.26	3.24	11.95	8.79	10.23	5.04	3.86	3.91	3.84	3.86	7.37	3.85	3.92	5.88	3.87	4.02	3.79	5.94
485	15.2	13.09	11.77	9.14	3.02	18.58	12.74	3.52	12.65	9.67	10.98	5.01	3.93	3.9	3.66	4.03	9.33	3.64	3.98	5.96	3.82	3.77	3.99	6.2
486	13.66	11.52	10.66	9.25	3.16	19.04	11.62	3.16	11.73	8.83	10.09	3.43	3.84	3.73	4.13	3.93	10.19	3.75	3.79	6.23	3.88	3.93	3.94	7.46
487	14.14	10.74	10.8	9.63	3.13	19.66	12.97	3.59	11.71	9.42	10.68	6.35	3.88	4.09	3.88	3.87	8.66	3.95	3.83	5.76	3.78	3.79	4.07	6.2
488	14.27	11.55	10.34	9.81	3.19	19.3	13.21	3.39	13.17	10.62	11.45	4.82	3.89	3.86	3.77	3.77	8.89	3.97	3.75	5.49	3.73	3.74	3.93	5.53
489	13.77	10.72	10.14	9.13	3.29	19.41	13.37	3.2	13.52	9.16	12	5.12	3.79	3.8	3.87	3.83	9.97	3.86	3.88	7.06	3.82	4.02	3.77	6.15
490	14.28	11.42	9.95	9.55	2.99	17.09	13.04	3.89	11.24	8.74	11.38	5.09	3.78	3.78	4.01	3.85	8.53	3.67	3.82	5.89	3.89	3.85	3.87	6.01
491	14.06	11.28	10.8	8.56	3.16	16.06	10.98	3.44	11.63	8.98	11.13	4.31	3.78	4	3.94	3.9	9.13	3.87	3.91	6.43	4	3.81	3.85	5.96
492	13.91	11.16	9.83	10.91	6.27	17.93	12.51	3.24	11.67	10.26	10.78	7.41	3.77	3.91	3.79	3.93	5.62	3.98	3.91	7.51	3.83	3.9	3.86	6.4
493	13.83	10.16	9.76	9.56	4.29	19.45	12.63	3.05	12.48	9.06	10.55	8.23	3.78	3.91	3.85	3.94	5.92	3.91	3.9	7.42	3.98	3.85	3.94	5.48
494	13.7	11.06	10.31	10.83	4.8	18.59	12.09	3.46	11.08	8.93	10.2	7.27	3.83	3.77	3.79	3.96	7.92	3.79	3.72	7.35	4.11	3.84	3.82	5.94
495	14.32	11.37	11	10.46	5.46	18.15	12.08	3.75	12.98	9.34	10.52	7.56	3.79	3.84	4.11	3.92	5.22	3.76	3.97	5.71	3.72	3.75	3.95	5.16
496	14.85	10.77	10.16	10.27	3.35	18.22	11.64	3.47	13.52	9.42	10.62	8.43	3.86	3.66	3.84	3.76	11.15	3.94	3.99	6.78	3.7	3.99	3.64	6.33
497	14.78	10.6	9.19	10.91	3.9	17.61	12.37	3.43	11.62	9.24	7.92	7.99	3.72	3.86	3.88	3.81	7.71	3.98	3.93	6.71	4.03	3.83	5.67	5.34
498	13.61	10.67	9.58	9.92	4.83	15.23	14.75	3.21	11.64	9.03	11.26	8.18	3.81	4.15	3.84	3.94	7.84	3.77	3.84	7.69	3.86	3.92	3.86	6.15
499	13.5	11.56	10.13	10.38	3.03	17.01	12.09	3.39	12.53	9.71	10.89	6.36	3.77	3.62	3.93	3.87	7.85	3.99	3.87	6.28	3.76	3.82	3.99	6.14
500	14.54	11.02	10.55	10.16	3.32	19.8	11.4	3.34	11.51	9.51	10.96	7.9	3.92	3.82	3.87	3.94	8.62	3.85	6.51	6.63	4.04	3.8	3.82	5.71
501	14.24	10.44	9.51	9.71	3.69	19.41	11.41	3.37	8.58	8.93	7.93	6.57	4.07	3.9	3.99	3.73	8.32	3.92	3.89	6.35	3.99	3.87	6.03	6.3
502	13.29	11.59	10.47	9.44	3.32	18.04	9.5	3.45	11.52	8.86	9.85	6.75	3.83	3.76	3.76	3.88	8.2	3.92	3.75	6.25	4.02	3.83	5.76	7.26
503	13.61	11.44	9.76	11.06	3.67	18.82	8.75	3.29	12.79	8.79	10.22	7.82	3.96	3.94	3.65	3.85	8.23	3.82	3.99	6.36	3.77	3.98	5.88	7.01
504	13.13	11.23	10.05	10.3	3.58	17.65	9.21	3.24	12.68	8.95	10.76	7.05	3.86	3.79	3.77	3.76	8.73	3.9	3.95	5.81	3.89	3.84	3.89	6.07
505	13.24	10.17	9.51	8.66	3.59	19.22	9.18	3.31	10.97	7.96	11.84	7.92	4	3.93	3.65	3.91	10.8	3.77	3.92	6.17	3.93	3.86	3.75	6.19
506	14.27	11.57	9.59	9.81	4.68	18.67	11.26	3.49	11.71	9.41	10.28	7.52	3.78	3.78	3.88	3.92	10.02	3.92	3.78	6.04	3.76	3.84	3.85	5.72
507	14.32	11.07	8.58	9.12	5.91	19.65	11.59	5.7	12.49	9.4	10.84	8.16	3.81	3.81	3.72	4.05	8.89	3.83	3.84	4.57	3.76	3.83	3.94	5.63
508	13.36	10.55	9.88	8.91	3.37	16.5	12.98	3.55	12.21	10.41	12.06	8	3.77	3.92	3.76	3.7	7.66	3.85	3.85	5.64	3.85	3.82	3.8	6.32
509	13.75	11.25	10.42	9.44	3.38	19.12	12.07	3.79	11.43	9.76	10.97	8.21	3.82	3.8	3.83	3.94	8.72	3.83	3.79	5.84	4.06	3.87	3.79	5.44
510	13.24	12.52	10.15	9.59	3.61	17.41	10.05	3.83	11.16	10.06	10.66	9.44	3.74	3.74	3.84	3.81	8.12	3.74	3.83	5.31	3.88	3.86	3.84	5.38
511	12.78	10.76	9.89	8.91	3.64	19.71	9.91	3.35	12.08	10.25	11.04	7.86	3.86	3.78	3.88	3.79	8.16	3.89	3.75	6.51	3.83	3.81	3.86	6.32
512	13.37	10.84	9.63	8.92	3.36	18.21	10.39	3.99	11.56	9.48	10.77	7.89	3.78	3.74	3.9	3.89	9.44	3.79	3.89	6.67	3.84	3.86	3.73	5.91
513	14.13	12.35	9.17	9.57	6.72	17.71	11.82	3.68	12.74	8.98	11.2	9.49	4.01	3.98	3.97	3.86	6.57	3.93	3.86	5.46	3.83	3.92	3.8	5.94
514	13.56	10.05	10.22	10.26	4.34	18.55	11.61	6.21	11.27	7.25	10.37	9.78	3.91	3.83	3.9	3.83	7.21	3.82	3.56	5.24	3.79	3.71	3.74	5.9
515	14.03	11.41	9.63	8.42	3.71	18.82	10.99	7.25	10.58	8.1	10.12	9.48	3.98	3.84	3.79	6.51	9.16	3.88	3.86	5.72	3.93	3.71	3.78	5.59
516	14.23	12.33	10.22	8.4	4.41	19.74	10.38	8.7	11.34	7.38	10.58	7.13	3.85	3.71	3.93	5.61	8.11	3.95	3.85	5.47	3.66	3.79	3.86	6.44
517	12.68	11.04	10.84	8.55	4.8	17.73	9.37	6.95	12.55	7.53	9.53	6.46	4.02	3.86	3.58	5.02	7.46	3.68	3.99	5.94	3.83	3.94	3.89	6.25
518	12.56	10.17	10.09	9.99	3.14	19.3	9.52	7.14	11.57	8.61	10.77	6.01	3.93	3.86	3.86	3.73	9.66	3.82	3.98	5.91	3.9	3.99	3.81	6.23
519	13.74	11.3	9.91	11.1	3.14	19.8	11.45	8.48	10.98	7.6	12.16	7.65	3.99	4.03	4.03	3.77	9.69	3.87	3.82	3.87	3.75	3.85	3.86	5.16
520	13.47	11.28	10.62	8.76	3.17	20.34	10.68	9.5	8.93	7.07	12.32	7.53	3.77	3.67	3.96	3.82	7.97	3.92	3.7	3.44	3.84	3.89	3.86	6.72
521	15.16	10.33	10.54	9.69	3.17	17.06	10.88	7.96	10.57	8.61	12.22	7.57	3.79	3.75	3.9	3.81	9.57	3.92	3.83	3.81	3.78	3.92	3.81	5.66
522	14.71	11.02	10.5	8.48	5.01	17.54	12.36	10.79	10.07	7.22	11.83	7.91	3.79	3.7	3.74	3.88	9.03	4.13	3.8	3.81	3.8	3.88	3.93	6.01
523	14.07	10.92	9.86	10.02	3.4	17.4	11.95	11.32	8.59	7.67	11.43	7.36	3.85	4.13	3.75	3.98	8.5	3.8	3.9	3.86	3.72	3.7	3.89	6.49
524	14.09	11.11	9.41	10.56	3.35	16.38	11.91	10.37	10.63	9.17	10.85	7.44	3.86	4.06	3.83	3.87	8.05	3.88	3.74	3.85	3.8	3.7	3.91	5.62
525	13.37	10.98	10.51	9.31	5.31	15.82	10.41	9.89	8.56	7.97	11.08	7.52	3.78	3.82	3.69	4.02	7.68	3.79	3.89	3.83	3.62	3.79	3.8	5.97
526	13.34	11.67	9.78	9.03	3.3	18.88	12.21	11.45	10.34	8.61	11.37	8.29	3.84	3.74	3.99	3.83	8.57	3.78	3.91	3.78	3.77	3.81	4.02	5.05
527	13.37	11.09	9.11	7.83	3.27	18.6	10.72	9.86	10.86	7.96	11.47	7.22	3.76	3.65	4.77	3.71	8.27	3.93	4.05	3.81	3.91	3.68	3.79	6.37
528	13.41	11.31	9.25	8.68	3.27	18.74	11.17	8.96	10.51	7.76	11.41	9	3.85	3.97	3.77	3.86	8.54	3.69	4	3.89	3.63	3.62	3.89	3.85
529	13.86	11.22	9.75	10.81	3.77	17.74	9.52	9.1	11.15	8.96	11.16	9.15	3.75	3.88	3.87	3.87	7.94	3.81	3.86	3.76	3.62	3.75	3.88	3.79
530	13.13	10.76	10.05	11.21	3.58	19.41	10.7	9.91	10.81	8.39	11.13	7.34	3.74	3.85	3.77	3.77	6.93	3.8	3.94	3.82	3.89	3.98	3.95	3.92
531	13.24	10.95	9.87	10.63	3.61	17.28	9.58	10.41	10.93	9.26	12.15	8.17	4.03	3.96	3.83	3.83	7.9	3.83	6.54	3.8	3.78	3.9	3.59	3.86
532	13.14	10.7	10.66	10.19	3.71	16.83	9.23	10.17	11.69	7.6	10.9	7.29	3.82	4.87	3.87	4.03	8.32	3.76	8.44	3.8	3.72	3.88	3.64	3.89
533	13.05	10.51	9.7	9.47	4.06	17.84	9.87	10.59	11.7	5.39	12.2	7.71	3.77	3.96	3.97	3.7	6.54	3.8	6.16	3.98	3.83	3.9	3.89	4.06
534	13.23	10.79	9.26	9.18	5.12	18.02	10.42	9.44	10.22	6.84	13.85	9.25	3.99	3.91	3.78	3.77	6.44	3.75	3.72	3.78	3.88	3.85	3.87	3.84
535	13.51	10.97	9.49	10.77	5.73	22.5	11.31	9.12	11.83	7.75	11.37	9.14	3.82	3.7	3.88	3.8	5.59	3.89	3.79	3.9	3.77	4	3.84	3.82
536	14.01	11.34	10.31	9.53	3.65	20.83	10.85	8.71	10.74	7.37	11.27	10.08	3.94	3.87	3.89	4.09	7.87	3.91	3.88	3.9	3.72	3.8	3.99	3.65
537	15.08	11.36	10.3	10.82	3.54	20.11	11.78	9.2	10.27	6.29	11.01	8.3	3.88	3.87	3.86	3.82	8.54	3.88	3.88	4.17	3.89	3.85	3.76	3.82
538	14.27	10.69	9.89	9.67	4.8	18.6	10.21	8.85	10.95	7.5	11.58	8.91	3.94	3.76	3.89	3.75	8.19	3.73	3.88	3.84	3.87	3.89	3.91	3.8
539	15.07	10.74	10.06	9.62	3.66	19.8	11.87	9.73	11.1	7.63	10.26	10.49	3.76	3.87	3.79	3.82	8.64	3.96	3.75	4.05	3.82	3.81	3.9	3.61
540	14.01	10.45	9.48	9.47	5.69	16.71	10.77	9.82	10.61	7	11.38	9.61	3.76	3.88	3.81	3.74	5.45	3.63	3.91	3.93	3.48	3.84	3.85	3.8
541	13.63	11.29	9.34	10.38	3.43	16.39	11.77	9.7	11.07	7.27	10.81	8.68	3.78	3.92	3.81	3.76	7.69	3.79	3.93	3.69	3.96	3.88	3.81	3.8
542	13.47	10.72	10.12	9.96	3.91	16.26	9.93	10.52	10.45	7.51	12.73	9.48	3.77	3.87	3.77	3.87	7.81	3.63	3.81	3.87	3.93	3.82	3.85	3.81
543	14.87	10.44	8.42	9.41	3.81	19.6	10.99	8.52	11.86	7.85	11.21	9.76	3.78	3.91	3.79	3.82	9.1	3.72	3.79	3.77	3.82	3.91	3.77	3.87
544	13.8	10.84	9.43	10.89	4.61	17.85	10.71	9.68	11.22	7.28	11.19	8.1	3.75	3.79	3.8	3.76	8.19	3.77	4.05	3.79	3.81	3.84	3.96	3.82
545	14.64	10.9	9.82	10.71	6.76	16.77	11.25	9.78	10.89	7.77	9.93	9.66	3.83	3.84	3.83	3.76	5.8	3.87	4	3.78	3.79	3.77	6.5	3.79
546	13.79	10.75	10.24	8.05	8.11	15.25	9.89	8.35	11.39	8.82	10.76	9.98	3.86	3.84	3.77	3.76	5.76	3.97	3.88	3.88	3.98	3.97	5.22	4
547	15.14	10.32	9.7	10.29	7.46	16.47	11.61	9.4	11.53	8.37	11.63	7.51	3.86	3.92	3.89	3.84	5.6	3.82	3.76	3.97	3.86	3.69	3.86	6.1
548	12.62	11.57	10.28	10.43	7.72	17.25	11.04	8.63	11.37	7.94	11.7	6.89	3.85	3.77	3.84	3.7	5.91	3.86	3.87	3.92	3.73	3.94	3.76	6.31
549	13.75	11.12	10.01	9.53	8.08	13.89	10.59	8.3	11.46	7.8	11.84	7.31	4.09	3.9	3.95	3.78	5.74	3.73	3.73	3.86	3.93	3.88	3.8	6.27
550	14.75	10.26	9.92	9.97	8.77	13.96	10.73	9.68	11.1	7.55	10.05	6.97	3.82	3.94	3.91	3.93	5.23	3.91	3.66	3.86	3.9	4	3.57	6.11
551	13.91	11.38	9.72	10.51	8.38	15.63	10.43	8.84	11.2	8.03	10.47	6.95	3.79	3.72	3.89	3.88	5.45	3.82	3.93	3.96	3.75	3.78	3.59	5.56
552	14.82	10.94	9.58	10.02	8	16.27	10.88	9.7	10.67	7.54	10.88	6.83	3.88	4.03	3.84	3.94	5.63	3.66	3.91	3.96	3.69	3.8	3.76	6.31
553	12.88	11.47	10.28	10.68	8.36	15.61	10.94	9.02	11.78	6.74	11.34	7.59	3.89	3.82	3.85	3.9	5.64	3.81	3.95	3.9	3.76	3.75	3.77	5.92
554	13.9	11.01	10.27	9.92	7.64	16.79	11.1	9.76	11.51	7.95	10.55	7.04	3.86	3.76	3.91	3.92	5.32	3.5	3.9	3.78	3.79	3.83	3.83	5.78
555	14.28	10.71	9.5	11.09	9.56	15.51	10.27	7.55	11.17	7.69	11.39	6.27	3.88	3.98	3.85	3.82	6.04	3.82	3.77	3.89	3.77	3.85	3.75	5.94
556	13.71	10.29	9.12	9.99	7.65	13.11	10.69	10.07	10.16	6.83	10.97	7.22	3.97	3.82	3.86	3.81	5.9	3.81	4.01	3.97	3.84	3.87	3.85	6.1
557	12.56	11.01	9.57	8.9	7.19	17.85	10.4	9.15	11.42	7.33	11.02	7.19	3.83	3.8	3.88	3.89	5.58	3.86	3.87	3.77	3.8	4.05	4.05	6.01
558	13.29	11.07	9.74	9.42	8.75	14	10.52	7.79	11.16	7.77	11.11	7.09	3.71	3.74	3.83	3.75	5.51	3.88	3.86	3.93	3.73	3.74	3.76	5.48
559	13.73	11.99	9.52	7.31	8.81	15.47	10.74	10.31	11.38	6.98	11.2	7.54	3.79	4.08	3.71	3.78	3.73	3.8	3.88	3.79	3.71	3.92	3.9	5.89
560	14.05	10.8	10.07	9.85	8.6	13.97	10.48	8.5	11.59	7.1	11.71	7.82	3.86	3.76	3.83	3.89	3.78	3.92	3.96	3.81	3.84	3.79	3.89	5.79
561	14.16	10.72	10.79	10.55	8.52	13.69	10.01	10.43	10.91	7.38	11.08	7.28	3.88	3.2	3.83	3.77	3.83	3.92	3.94	3.94	3.84	3.76	3.63	5.39
562	14.09	10.86	10.07	9.69	9.8	13.76	10.12	8.39	10.39	7.14	10.59	6.52	3.85	3.57	3.85	3.8	3.72	3.71	3.84	4.04	3.93	3.81	3.75	6.16
563	13.52	12.76	11.24	10.33	9.78	13.91	10.91	8.6	11.49	7.64	10.89	4.84	3.87	3.85	3.75	4.04	3.83	4.21	3.84	3.92	3.81	3.83	3.86	8.52
564	13.47	10.4	10.4	9.49	8.86	14.01	10.91	9.67	11.1	7.19	11.73	4.84	3.92	5.86	3.81	3.99	3.79	3.76	3.87	3.81	3.76	3.8	3.92	10.14
565	13.76	11.05	11.03	11.38	9.45	15.14	9.83	9.75	11.14	6.77	10.57	5.01	3.8	3.91	3.96	3.85	3.84	3.67	3.91	3.8	3.84	4.07	3.92	8.14
566	13.32	10.78	10.4	10.12	10.16	14.81	9.66	8.73	11.01	6.96	10.89	3.59	3.87	3.88	3.89	3.96	3.87	3.94	4.07	3.95	3.7	4.03	3.88	11.46
567	12.74	10.73	9.39	10.34	9.37	17.92	10.75	8.65	10.7	7.13	11.08	3.53	3.89	3.84	3.89	3.87	3.85	4.11	3.89	3.9	3.86	3.73	4.01	9.4
568	13.66	9.85	11.51	10.77	9.64	15.75	10.01	7.67	11.55	9.45	10.51	5.94	4.02	6.95	3.81	3.99	3.81	3.94	3.95	3.85	3.81	3.89	3.73	6.8
569	13.21	10.93	10.6	9.78	8.29	15.02	11.09	9.42	8.47	6.8	10.77	6.36	3.92	3.88	3.59	3.76	3.83	3.92	3.8	3.83	4	3.83	3.91	6.21
570	13.27	11.29	10.31	10.32	8.99	14.33	10.85	8.47	10.4	7.95	10.81	5.4	3.8	4.07	3.8	3.96	3.89	3.72	3.77	3.83	3.93	3.88	3.96	5.45
571	13.81	11.22	10.37	9.67	10.26	15	10.61	9.29	10.23	8.38	11.5	5.27	3.84	3.9	3.92	3.83	3.86	3.99	3.9	3.74	4	3.9	3.96	6.16
572	13.86	10.86	10.49	9.76	10.48	16.31	10.61	10.11	9.97	8.14	11.42	4.45	3.95	3.63	4.03	3.96	3.77	3.88	3.92	3.73	4.8	3.9	3.9	9.69
573	13.52	10.61	10.08	9.57	10.26	16.32	9.92	9.21	10.22	8.46	11.98	4.55	4.03	3.38	3.87	3.84	3.9	3.85	4.3	4.05	3.87	3.94	3.95	6.86
574	13.98	11.03	9.59	10.39	9.29	14.25	9.96	9.77	10.37	8.62	9.25	4.55	3.73	3.67	3.87	3.93	3.93	3.8	3.78	4	3.77	3.83	5.89	6.63
575	13.94	10.6	9.22	9.26	9.71	14.73	10.8	8.95	9.45	7.94	9.79	3.93	4.03	3.96	3.96	3.84	3.89	3.66	4.05	3.93	4.86	3.78	6.37	8.74
576	13.87	11.66	11.46	9.27	9.55	14.78	10.19	9.53	10.83	8.5	7.63	4.06	3.85	3.39	3.9	3.81	3.74	3.68	3.81	3.91	3.84	3.8	6.81	8.23
577	13.65	11.16	10.09	9.81	9.97	15.11	10.67	7.65	10.69	7.95	9.52	6.58	3.83	3.92	3.98	3.89	3.89	3.87	3.81	4.06	3.65	3.92	5.43	5.67
578	13.33	9.95	10.73	10.06	9.21	16.71	10.35	9.08	10.65	9.33	9.51	8.76	3.94	5.34	3.9	3.87	3.7	3.82	3.74	3.75	3.57	3.79	6.01	5.82
579	13.36	11.33	9.57	10.67	10.32	14.13	11.76	8.8	11.27	9.73	10.69	8.22	3.84	3.78	3.81	3.73	3.82	3.77	3.82	3.98	3.89	3.83	5.88	6.41
580	12.84	10.97	9.91	9.62	9.96	14.47	11.86	9.11	10.18	8.04	10.34	9.03	3.84	3.89	3.79	3.92	3.75	3.65	3.81	3.77	3.96	3.77	5.68	5.34
581	13.43	10.87	10.95	10.46	10.19	14.54	11.03	9.43	10.32	9.26	10.29	8.24	3.85	3.96	3.76	3.87	3.81	3.61	3.79	3.84	4.26	3.86	5.81	6.51
582	13.56	10.77	9.77	10.8	9.98	13.62	10.82	10.1	10.45	7.89	9.56	7.04	3.84	3.98	3.93	3.85	3.74	3.98	3.93	3.79	3.73	4.03	6.16	6.66
583	13.48	10.17	10	10.28	10.13	15.27	9.41	11.26	10.92	8.7	9.98	9.35	3.75	3.75	3.88	3.76	3.82	3.87	4.14	3.77	3.69	4.07	6.07	3.97
584	14.37	10.7	10.32	10.95	9.56	15.18	5.44	11.16	9.87	8.5	9.38	10.39	3.88	3.96	3.85	3.91	3.8	3.92	3.74	3.96	3.85	4.05	6.39	3.99
585	13.21	11.3	10.87	10.85	9.96	13.4	5.61	10	9.61	8.91	10.06	10.89	3.89	3.9	3.81	3.95	3.85	3.76	3.83	3.85	3.97	3.71	5.58	3.87
586	14.49	10.91	9.65	10.29	7.48	15.12	6.11	11.32	9.79	8.69	10.68	7.57	3.85	3.96	3.74	3.98	4.02	3.91	3.89	3.93	3.84	3.95	5.44	6.72
587	14.55	11.53	10.86	11.38	9.63	14.47	8.07	12.04	10.84	9.4	9.95	7.9	3.73	3.79	3.92	3.86	3.84	3.85	3.87	3.77	3.89	3.96	6.07	6.65
588	14.69	10.99	9.89	10.37	9.94	10.42	5.59	10.27	10.03	8.5	10.63	10.13	3.87	3.9	3.77	3.84	3.76	3.72	3.97	3.86	3.87	3.84	5.74	3.82
589	15.12	10.93	9.52	9.71	10.33	10.7	5.17	10.09	10.64	8.46	10.45	9.57	3.93	3.85	3.92	3.9	3.86	3.66	3.8	3.77	3.8	3.73	5.45	3.85
590	14.44	12.34	11.14	10.33	9.25	11.5	6.7	10.7	9.4	7.66	10.41	7.04	3.79	3.92	3.89	3.82	4.12	3.79	3.85	3.66	3.74	4.11	5.82	6.2
591	14.98	12.1	10.01	9.97	10.13	9.67	5.83	9.79	10.04	7.88	9.71	7.66	3.72	3.81	3.93	3.77	3.96	3.96	3.92	3.89	3.9	3.81	6.01	6.14
592	14.14	12.2	10.41	9.69	10.53	12.27	5.52	11.77	11.2	7.88	11.04	7.52	3.76	3.93	3.79	3.78	3.73	3.91	3.87	3.84	3.85	3.84	5.11	3.23
593	14.39	11.97	10.7	9.17	9.16	11.14	5.42	11.85	11.03	8.24	10.13	9.05	3.84	3.81	3.74	3.86	3.87	3.9	3.79	3.83	3.75	3.89	5.58	3.78
594	14.12	11.83	10.66	9.49	9.87	11.59	5.18	11.72	9.58	8.48	9.61	9.94	3.8	3.93	4.06	3.79	3.91	3.81	3.7	3.94	3.77	3.8	5.79	3.94
595	15.01	10.68	10.72	10.68	7.78	9.01	4.79	11.19	10.55	8.69	9.75	9.28	3.82	4.51	3.75	3.88	3.97	3.85	4.01	3.81	3.93	3.97	5.91	3.91
596	12.89	11.72	10.68	10.23	9.42	9.76	5.38	11.73	10.92	8.43	9.86	7.9	3.99	3.62	3.91	3.73	3.82	3.86	3.85	4.02	3.75	3.91	6.41	5.83
597	12.6	11.63	9.25	10.64	7.51	9.35	5.3	12.48	9.63	7.16	10.5	10.16	3.73	3.68	3.92	3.65	4.02	3.87	3.83	3.79	3.89	3.94	5.95	4.17
598	13.02	11.03	9.5	9.5	7.73	10.12	5	13.66	10.15	7.22	11.19	9.89	3.69	3.82	3.83	3.91	3.98	3.78	3.85	3.95	3.89	3.86	5.15	3.71
599	13.16	12.18	9.6	9.27	9.26	9.37	5.48	11.45	10.15	7.69	10.39	9.43	3.82	3.95	3.7	3.94	3.8	3.89	3.82	3.69	3.86	3.86	6.12	3.89
600	14.55	11.62	9.14	10.87	9.22	9.49	5.38	11.94	9.25	8.15	9.89	9.67	3.71	3.73	4.01	3.85	4	3.72	3.86	3.87	3.81	3.94	5.91	3.78
601	14.35	10.39	10.01	8.84	9.65	8.93	5.26	11.9	9.8	7.15	10.88	9	3.8	3.88	3.9	3.89	3.64	3.96	3.86	3.86	3.75	3.97	4.62	3.94
602	13.74	11.42	9.58	10.54	9.79	9.31	4.89	11.12	10.46	8.39	9.61	10.82	3.98	3.84	3.78	3.8	3.8	3.84	3.95	4.02	3.87	3.9	6.53	3.82
603	12.56	11.19	10.5	10.45	9.81	14.21	5.35	11.41	10.99	8.89	9.29	10.01	3.81	3.78	3.82	3.84	3.97	3.85	3.76	3.93	3.86	3.73	6.22	3.78
604	12.92	11.43	10.18	10.85	9.47	11.57	5.2	11.86	10.43	7.82	10.91	8.42	3.93	3.82	3.99	3.9	3.8	3.96	3.85	3.81	3.72	3.95	4.89	3.81
605	13.07	11.52	9.96	9.25	9.91	9.22	5.23	11.14	9.43	8.1	10.4	10.02	3.9	3.81	3.89	3.82	3.82	4.05	3.77	3.91	3.9	3.86	5.63	3.75
606	13.44	10.29	9.64	9.67	10.2	9.21	5.49	12.06	11.37	8.65	11.17	10.84	3.81	3.99	3.93	3.94	3.96	3.81	3.79	3.84	3.87	3.84	6.28	3.91
607	13.31	10.7	9.65	9.85	9.67	10.51	4.84	12.06	11.68	9.4	10.87	9.79	3.85	3.96	3.83	3.95	3.82	3.88	3.84	3.74	3.69	3.8	6	4.01
608	13.66	10.54	9.5	9.92	9.92	12.91	5.52	10.79	10.36	9.55	11.17	11.08	3.73	3.99	4.1	3.92	3.84	3.83	3.84	3.81	3.72	3.91	5.93	3.82
609	13.31	10.79	9.28	10.62	9.72	11.26	5.65	11.64	10.41	8.95	11.5	8.47	3.86	3.79	4.08	3.83	3.91	3.78	3.81	3.86	3.84	3.97	3.85	3.84
610	13.48	11.22	9.72	10.94	9.24	12.75	4.9	11.3	9.83	10.28	10.93	9.73	3.69	3.82	4.03	3.85	3.94	3.73	3.92	3.9	3.81	3.81	3.85	3.85
611	13.36	10.63	10.61	10.59	9.69	15.18	7.68	11.9	10.02	7.48	11.03	9.6	3.69	3.94	3.88	3.95	3.72	3.75	3.77	3.81	3.79	3.93	3.93	3.9
612	14.17	9.2	9.31	10.72	8.03	12.44	6.47	11.13	9.51	9.56	11.35	9.75	3.74	3.95	3.93	3.88	3.82	3.85	3.74	3.84	3.86	3.77	3.92	3.84
613	12.2	11.17	9.59	9.68	8.42	14.98	5.21	11.32	9.99	8.07	11.32	9.29	3.7	3.85	3.83	3.88	3.87	3.72	4.01	4.02	3.82	3.82	3.98	3.87
614	11.85	10.63	10.01	9.95	9.77	11.96	5.41	10.88	9.53	9.24	11.1	9.98	3.92	3.95	3.92	3.94	3.83	3.87	3.9	4.08	3.73	3.89	4.03	4
615	13.69	9.68	8.87	10.37	9.73	13.83	7.2	11.57	10.24	8.21	11.8	9.47	3.76	3.97	3.89	3.87	3.78	3.99	3.88	3.85	3.94	3.76	3.79	3.67
616	12.45	9.82	10.29	10.76	9.08	14.63	8.72	11.58	10.87	9.44	11.49	9.04	3.77	3.82	3.9	3.73	3.77	3.82	3.86	3.73	3.73	3.8	3.94	3.84
617	12.34	10.81	9.93	10.6	7.48	13.58	8.21	11.02	9.29	9.42	11.6	10.17	3.79	3.79	3.94	3.66	3.97	3.57	3.85	4.12	3.92	3.86	3.78	3.78
618	12.14	11.4	9.48	10.56	8.18	13.29	7.55	9.23	10.75	10.44	11.36	9.71	3.79	3.8	3.84	3.55	3.74	3.84	4.02	3.98	3.76	3.89	3.8	3.99
619	11.75	9.28	10.15	10.46	10.23	11.98	6.16	11.17	11.01	9.1	11.02	10.09	3.74	3.83	3.87	3.89	4.02	3.91	3.78	3.78	3.9	3.84	3.78	3.79
620	12.36	9.42	10.26	9.09	7.55	13.05	6.07	11.26	10.75	7.73	10.99	9.53	3.77	3.8	3.86	3.83	3.79	3.76	3.91	3.87	3.72	3.84	3.84	3.93
621	13.25	10.11	9.69	9.92	8.17	15.46	7.63	12.15	10.74	9.8	11.1	10.21	3.85	3.85	3.79	3.78	3.89	3.75	3.87	3.88	3.66	3.82	3.91	3.88
622	13.26	10.42	10.56	10.86	7.08	13.71	6.82	12.39	9.66	9.41	10.92	9.26	3.7	4.05	3.74	3.85	3.91	3.9	3.8	3.9	4	4.02	3.91	3.89
623	11.03	9.48	10.51	9.94	8.84	13.39	8.08	10.01	10.39	7.85	10.52	9.37	3.79	3.86	3.74	3.79	3.72	3.76	3.9	4.08	3.93	3.88	3.88	3.88
624	12.68	9.73	10.72	10.36	7.13	14.85	8.09	11.37	9.96	9.16	10.33	9.4	3.78	3.8	3.93	3.81	3.77	3.82	3.83	3.92	3.88	3.78	3.86	3.8
625	14.02	10.7	9.54	9.85	8.24	14.03	7.46	10.67	10.35	8.88	10.99	8.81	3.84	3.76	4.04	3.95	3.85	3.96	3.91	3.88	3.82	3.87	3.89	3.89
626	14.33	9.5	9.7	12.57	8.13	14.02	7.93	10.69	9.38	7.74	12.26	9.46	3.91	3.84	3.92	3.92	3.87	3.75	3.9	3.85	5.34	3.77	3.91	3.78
627	13.72	10.05	10.31	10.06	8.24	13.23	10.18	10.88	10.03	8.68	11.88	9	4.01	3.99	3.88	4.15	3.87	3.88	3.87	3.8	3.85	3.91	3.98	3.77
628	13.81	8.73	10.07	9.96	8.08	13.83	8.07	11.26	9.83	7.11	10.8	9.61	3.67	3.81	3.89	3.8	4.09	3.9	3.85	3.92	3.91	3.93	4.11	3.98
629	13.93	10.02	9.94	10.87	8.22	14.23	8.43	12.17	9.93	7.49	10.85	10.53	3.7	3.8	3.9	3.81	3.88	3.83	3.87	3.95	3.79	3.9	3.79	3.81
630	14.25	11.41	10.72	9.81	8.8	13.33	9.27	10.22	7.81	9.11	10.78	8.46	3.73	4.03	3.84	3.83	3.9	3.8	4	3.82	3.81	3.82	3.78	3.82
631	13.72	9.59	10.22	10.63	7.42	13.96	8.43	12.08	9.51	10.25	10.64	8.3	3.7	3.82	3.87	3.9	3.95	3.88	3.73	3.89	3.81	3.81	3.85	3.99
632	13.4	9.62	10.54	10.26	8.78	13.77	7.69	11.2	10.68	10.41	10.37	7.74	3.85	3.83	3.83	3.88	3.65	3.88	3.93	3.86	3.8	3.84	3.82	3.89
633	13.26	9.16	10.75	8.75	9.4	13.19	7.86	10.35	9.29	8.56	10.41	9.17	3.93	3.7	3.78	3.85	3.74	3.76	3.93	3.72	3.86	3.71	3.95	3.94
634	13.86	9.49	10.57	9.39	8.54	12.49	5.68	10.15	9.67	7.73	10.12	8.61	3.87	4.1	3.81	3.8	3.78	3.82	3.77	3.76	3.92	3.92	3.74	3.82
635	13.5	9.49	9.62	9.92	7.28	13.09	9.97	9.61	10.1	8.01	11.3	9.54	3.71	3.63	4.01	3.83	3.97	3.87	3.74	3.84	3.74	3.74	3.8	3.53
636	13.51	9.7	10.15	10.15	7.88	13.17	10.28	9.65	10.34	8.07	11.09	9.88	4.07	3.87	3.78	3.8	3.79	3.95	3.97	3.69	3.89	3.83	4.09	3.75
637	14.28	10.16	9.54	10.25	8.51	11.95	9.92	8.53	9.83	7.83	11.43	9.38	3.73	3.81	3.94	3.74	3.86	3.86	3.83	3.82	3.81	4.02	4.2	3.8
638	12.55	9.6	9.4	11.57	9.75	14.36	9.44	11.28	8.62	10.66	10.04	10.52	3.81	3.79	3.95	3.81	3.78	3.96	3.9	3.88	3.74	3.82	3.96	3.86
639	13.3	9.23	10.56	8.99	11	13.91	8.41	11.06	10.11	10.4	10.34	9.85	3.86	4.01	3.86	3.88	3.9	3.71	3.77	3.81	3.76	3.96	3.98	3.75
640	13.99	9.27	9.89	10.24	9.16	14.12	4.74	11.57	9.67	9.37	10.12	10.21	3.77	3.8	3.81	3.86	3.8	3.8	3.72	3.89	4.17	3.95	5.95	3.72
641	13.56	8.09	9.32	11.77	8.27	12.9	5.19	11.4	10.81	8.28	10.53	9.89	3.85	3.76	3.85	3.74	3.8	3.81	3.95	3.9	3.79	4.04	4.8	3.94
642	13.38	10.18	10.48	9.91	8.9	13.01	6.12	11.07	7.68	10.07	12.43	9.57	3.81	3.8	3.87	3.85	3.81	3.8	3.85	3.8	3.91	3.72	3.77	3.8
643	13.1	8.59	9.86	9.45	9.57	13.74	5.46	10.82	9.65	9.12	11.18	9.75	3.89	3.87	3.84	3.77	3.74	4.03	3.81	3.79	3.81	3.89	3.85	3.96
644	12.47	9.93	9.66	8.93	9.13	11.54	5.78	11.73	11.37	8.22	11.2	9.38	3.89	3.86	3.86	3.92	3.79	3.81	4.01	3.83	3.9	3.8	3.8	3.84
645	13.4	9.92	7.84	9.89	8.96	10.97	5.15	11.6	9.72	9.76	11.45	9.56	4.08	3.89	3.84	3.74	3.77	3.85	3.8	3.92	3.84	3.84	3.89	3.77
646	13.56	9.51	10.85	8.82	8.74	12.82	5.07	10.66	8.83	9.48	11.25	9.6	4.01	3.7	3.86	4.1	3.95	3.79	3.81	3.96	3.66	3.81	3.84	3.7
647	13.41	9.18	10.21	10.22	9.02	14.08	5.4	11.62	8.06	9.26	10.75	9.07	3.72	3.64	3.89	3.81	3.87	3.93	3.92	3.88	3.77	3.81	3.82	3.82
648	12.78	10.78	10.9	9.37	9.56	13.09	4.92	11.81	7.48	9.89	11	9.76	3.92	3.74	3.81	3.75	4.8	3.9	3.91	3.86	3.82	3.84	3.76	3.92
649	14.57	10.99	10.97	9.32	10.18	13.3	5.23	10.53	9.07	10.19	11.36	9.71	3.56	3.85	3.92	3.87	3.84	3.77	3.82	3.84	3.77	4.01	3.79	3.7
650	13.79	10.65	10.5	8.48	9.43	12.52	4.85	11.31	11.03	9.01	11.03	10.49	3.77	3.85	3.83	4.03	3.78	3.91	3.92	3.7	3.68	3.83	3.72	3.87
651	13.66	8.33	10.72	9.81	9.34	13.79	4.71	11.35	8.76	9.84	11.21	8.74	3.7	3.76	3.9	3.83	3.86	3.79	3.95	4.01	3.83	3.76	3.9	4.02
652	14.1	9.46	10.78	9.56	9.87	16.38	5.27	11.1	9.04	9.82	12.13	9.81	3.78	3.84	3.71	3.93	3.86	3.75	3.78	3.94	3.75	3.81	3.87	3.86
653	13.19	8.5	10.23	8.46	8.12	17.56	6.12	10.96	9.37	9.11	9.97	10.41	3.84	4.08	3.86	3.84	3.76	3.75	3.72	3.93	3.81	3.86	3.72	3.66
654	14.87	9.05	9.22	9.4	8.46	15.86	4.8	11.71	9.81	10.26	11.39	8.99	3.97	3.88	3.78	3.82	4.02	3.78	3.81	3.88	3.81	3.89	4.02	3.82
655	15.39	9.07	10.03	9.42	8.63	14.48	5.59	10.94	10.58	10.24	11.24	10.74	3.73	3.84	3.76	3.8	3.74	3.91	3.79	3.9	3.97	4.15	4.03	3.7
656	14.88	9.66	11.18	10.25	8.29	15.32	7.94	11.23	9.48	11.27	11.21	9.36	3.94	3.81	3.88	3.79	3.71	3.97	3.99	3.79	3.7	3.69	3.74	4
657	14.08	9.5	8.75	10.04	8.63	14.84	7.6	11.52	10.22	8.59	11.94	9.73	3.66	4.02	4.02	3.72	3.84	3.79	3.78	3.99	3.82	3.97	3.92	3.75
658	13.01	8.98	9.15	9.4	10.19	14.08	5.64	11.02	9.73	9.86	9.84	9.2	3.93	3.83	3.91	3.87	3.81	3.79	3.89	3.89	3.77	3.98	3.81	3.82
659	14.15	10.28	9.67	10.26	9.22	13.19	5.51	10	8.04	9.46	11.34	9.72	3.78	3.93	3.88	3.96	3.73	3.81	3.76	3.86	3.91	3.91	3.64	3.94
660	14.07	9.72	9.4	10.47	9.77	14.4	6.5	10.19	8.85	9.41	11.27	8.4	3.91	4	3.98	3.81	3.71	3.81	3.64	3.83	3.72	3.91	3.8	3.88
661	13.57	10.1	9.88	10.41	9.88	14.21	5.1	10.89	9.4	11.08	11	9.31	3.74	3.77	3.82	3.91	3.96	3.86	3.82	3.88	3.89	4.11	3.78	3.81
662	14.72	10.12	9.27	9.77	9.4	13.49	7.99	11.23	8.46	9.88	11.44	9.7	3.87	3.73	3.89	3.87	3.88	3.92	3.83	3.89	3.94	3.63	3.51	3.97
663	13.34	8.62	9.81	10.49	9.22	14.26	8.08	11.21	8.17	10.36	10.58	8.78	3.83	3.96	3.91	3.89	3.79	3.81	3.96	3.97	3.88	3.9	4.11	3.98
664	14.05	8.65	9.31	10.11	9.05	14	5.27	10.33	7.42	9.94	10.01	7.7	3.72	3.88	3.78	3.75	3.99	3.84	3.81	3.89	3.77	3.83	3.97	4.09
665	14.58	10.12	10.12	8.53	8.3	14.34	5.11	9.32	7.38	10.46	10.84	8.27	3.87	3.81	3.84	3.88	3.75	3.82	4.01	3.76	3.77	3.9	3.8	3.82
666	14.04	8.76	9.56	10.56	9.73	14.91	5.07	11.18	8.73	9.01	10.76	9.05	3.87	3.92	3.86	3.78	3.83	3.83	3.83	3.9	3.84	3.83	3.89	3.91
667	12.14	9.59	8.81	9.03	7.73	13.37	5.8	11.31	9.98	7.83	11.47	9.51	3.83	3.91	4.25	3.87	3.94	3.71	3.68	3.85	3.86	4	3.65	3.84
668	13.24	9.23	9.68	9.71	9.5	13.99	5.09	10.26	10.28	10.3	10.43	8.97	3.92	3.93	3.84	3.71	3.92	3.83	3.84	3.89	3.74	3.96	3.81	3.98
669	13.38	8.69	9.12	9.87	9.79	14.21	4.62	9.4	9.77	8.76	11.26	9.29	3.77	3.74	3.75	3.87	3.84	3.7	3.95	3.89	3.91	3.88	3.79	3.81
670	14.08	10.08	9.5	9.88	11.32	13.77	5.7	10.14	9.92	7.43	10.83	8.2	3.93	3.86	3.99	3.8	3.81	3.72	3.73	3.95	3.98	3.92	3.72	3.99
671	13.66	8.74	8.99	10.16	7.95	14.5	4.64	10.62	9.6	9.21	11.28	8.41	3.7	3.81	3.81	3.89	3.74	3.88	3.94	4.02	3.93	3.77	3.88	3.81
672	13.63	9.5	9.52	9.64	8.29	13.59	4.86	12.1	9.94	7.48	10.85	8.44	3.69	3.78	3.67	3.81	3.81	3.72	3.83	3.73	3.71	3.75	3.94	3.78
673	13.85	9.42	9.7	10.06	8.54	13.35	4.73	10.93	10.4	9.49	9.75	7.78	3.73	3.76	3.77	3.91	3.96	3.78	3.85	3.83	3.82	3.95	3.74	3.77
674	14.15	9.77	8.99	8.67	9.25	14.38	5.02	10.94	9.15	7.63	11.03	7.66	3.67	3.88	4	3.85	3.78	3.66	3.88	3.93	3.86	3.76	3.66	3.76
675	14.13	7.93	10.51	10.48	9.11	14.05	5.24	10.83	8.11	7.73	10.6	9.09	3.7	3.94	3.9	3.77	3.86	3.81	3.86	3.98	4.08	3.91	3.9	3.76
676	14.06	9.1	10.28	9.24	8.44	14.21	5.16	10.7	9.04	8.39	10.94	8.72	3.93	3.79	3.72	3.97	3.73	3.86	3.97	3.84	3.81	3.81	3.78	3.83
677	13.39	9.1	9.28	9.28	10.27	14.28	5.38	10.81	8.37	7.87	11.66	8.61	3.93	3.76	3.93	3.82	3.83	3.73	3.83	3.96	3.81	3.8	3.78	4.03
678	13.21	9.95	9.35	8.94	9.66	14.23	4.89	10.68	8.59	9.36	11.65	9.36	3.75	3.69	3.83	3.85	3.72	3.81	4.03	3.98	3.96	3.73	3.88	3.78
679	12.98	9.25	9.44	9.13	9.48	13.57	5.65	12.16	10.04	8.4	11.35	9.25	3.66	3.96	3.97	3.72	3.72	3.89	3.9	3.85	3.75	3.84	4.26	4.02
680	13.78	9.65	9.77	7.65	8.52	15.26	4.96	9.13	10.56	7.38	11.46	9.39	3.85	3.92	3.93	3.88	3.92	3.87	3.94	3.89	3.82	3.83	3.78	3.86
681	13.42	9.41	10.41	9.25	7.39	14.63	5.34	10.78	10.97	6.58	10.19	8.73	3.75	4.1	3.88	3.76	3.8	3.89	3.94	4.36	3.73	4.05	3.89	3.89
682	14.01	9.05	11.82	9.59	8.7	13.67	5.49	11.09	9.41	7.4	10.43	7.91	3.78	3.83	3.88	3.85	3.88	3.77	3.94	3.9	3.84	3.9	3.85	3.85
683	13.16	5.79	10.36	9.92	9.69	14.02	5.45	9.86	10.22	7.42	8.97	9.63	3.85	3.86	3.82	3.9	3.82	3.64	3.85	3.68	3.76	3.9	8.01	3.93
684	13.73	8.76	11.18	11.17	9.74	14.13	4.98	11.24	9.42	8.86	9.33	8.56	3.66	3.85	3.82	3.87	3.95	3.76	3.95	3.72	3.77	3.9	6.15	3.77
685	14.18	8.89	11.04	8.22	11.09	13.77	5.42	10.95	9.91	9.5	9.66	9.62	3.73	3.92	3.77	3.83	3.75	3.85	3.77	3.85	3.9	3.79	6.65	3.72
686	12.55	7.4	11.35	9.75	8.97	14.51	4.61	11.32	9.14	7.88	11.4	10.27	3.79	3.79	3.76	3.78	3.84	3.86	3.76	3.91	3.8	3.8	6.11	3.89
687	13.53	8.53	11.43	9.71	9.46	13.95	5.52	10.51	9.9	8.17	10.16	9.37	3.76	3.85	3.81	3.84	3.86	3.83	3.79	3.77	3.91	3.77	6	3.84
688	13.76	8.72	10.76	9.51	9.38	13.95	4.33	10.73	7.44	8.82	10.06	8.8	3.89	3.81	3.87	3.83	3.75	3.87	4.03	3.85	3.71	3.85	6.25	3.8
689	13.87	9.53	10.5	10.05	9.8	14.35	6.29	10.65	10.3	8.72	11.13	9.31	3.84	3.94	3.89	3.83	3.89	3.73	3.47	3.92	3.75	3.84	3.8	3.93
690	14.13	8.82	11.15	8.86	7.93	13.71	3.69	11.09	9.03	9.76	11.3	9.46	3.66	3.8	3.92	3.89	3.95	3.7	6.26	3.77	3.79	3.85	3.94	3.72
691	13.16	7.97	10.22	8.99	9.32	14.24	3.68	10.42	7.71	8	11.08	9.14	3.85	3.9	4.07	3.87	3.79	3.59	7.02	3.89	3.81	3.93	3.92	3.76
692	13.98	9.1	12.73	8.11	8.86	13.78	3.82	11.73	8.71	7.41	10.41	8.57	3.85	3.76	3.81	3.86	3.94	3.89	6.22	3.87	3.89	3.99	5.85	3.82
693	15.31	10.16	10.2	8.61	9.25	14.01	3.96	10.29	9.07	7.68	11.14	9.77	4.13	3.8	3.96	3.78	3.71	3.9	5.4	3.77	3.89	3.78	6	3.67
694	13.48	8.09	10.97	9.3	9.27	13.19	3.63	11.22	9.09	7.39	11.16	7.67	3.83	3.89	3.82	3.85	3.56	3.79	5.77	3.8	3.82	3.95	3.89	3.79
695	12.46	6.18	8.96	8.23	9.18	14.54	3.15	10.39	8.09	7.6	10.61	8.11	3.76	3.93	3.83	3.65	3.69	3.69	7.3	3.84	3.85	4.12	3.84	3.75
696	13.46	5.66	10.17	9.85	9.72	14.36	3.58	11.14	8.77	8.09	11.75	9.21	3.77	3.99	4.02	3.77	3.68	3.77	5.84	3.95	3.82	3.9	3.73	3.79
697	13.93	5.49	9.73	10.11	8.22	14.31	3.65	10.72	9.97	8.96	11.53	10.21	3.65	3.68	3.89	3.88	3.93	3.71	6.06	3.87	3.7	3.97	3.84	3.88
698	13.94	5.16	11.13	8.62	11.24	14.63	3.84	10.24	7.06	7.67	11.72	10.26	3.99	3.87	3.89	3.84	3.89	3.9	5.98	3.84	3.82	3.98	3.87	3.78
699	12.72	6.22	10.35	9.41	7.94	14.71	3.88	10.43	9.03	8.42	11.07	9.3	3.87	3.85	3.82	3.95	3.94	3.79	6.05	3.85	3.89	3.79	3.99	3.97
700	13.05	5.62	10.54	9.67	8.47	13	3.81	10.05	9.76	7.34	11.43	8.56	3.9	3.86	3.97	3.96	3.73	3.8	4.97	3.92	3.83	3.88	4.01	3.71
701	12.96	8.23	12.92	10.42	8.87	13.38	3.59	10.76	9.84	7.92	11.24	9.12	3.81	3.91	3.95	3.78	3.76	3.82	8.48	3.84	3.8	3.73	3.98	3.84
702	14.29	8.27	11.23	9.04	9.24	13.44	3.3	11.4	8.28	7.79	10.95	9.3	3.81	3.74	3.91	4.07	3.68	3.82	6.04	3.79	3.85	3.83	4.01	3.77
703	13.49	8.16	9.66	11.26	9.03	13.17	4.66	11.12	9.18	8.84	10.84	8.71	3.8	3.79	3.8	3.68	3.97	3.69	6.28	3.76	3.96	3.77	3.81	3.83
704	12.8	6.01	10.97	9.92	9.73	14.21	3.82	10.59	9.25	7.86	11.88	9.11	3.86	3.87	3.81	3.91	3.78	4.04	5.34	3.95	3.79	3.87	3.88	3.92
705	13.82	8.08	10.36	9.01	8.43	13.9	3.75	10.25	8.04	7.73	10.66	8.49	3.78	3.87	3.8	3.82	3.79	3.63	6.18	3.89	4.18	3.86	3.74	3.87
706	13.41	8.5	10.47	10.59	8.11	14.63	3.76	10.36	10.69	8.51	11.49	8.47	4.11	3.82	3.78	3.86	4.04	4.02	5.76	3.84	3.73	4.03	3.8	3.91
707	12.46	5.81	10.43	9.18	8.3	13.63	3.98	10.18	9.92	8.44	11.43	8.62	3.72	3.81	3.8	3.95	3.93	3.68	5.47	3.74	3.74	4.02	3.77	3.9
708	13.5	7.64	10.37	9.63	8.73	13.99	6.13	9.95	8.98	8.92	10.16	8.64	3.86	3.86	3.66	3.82	3.62	4.02	3.65	3.82	3.84	3.92	6.66	3.82
709	12.19	8.11	11.36	10.21	8.08	14.15	3.93	10.68	9.43	9.09	10.37	9.79	3.89	3.83	3.41	3.65	3.73	3.84	5.88	3.85	3.81	3.61	5.93	3.7
710	12.7	5.4	9.96	9.46	7.8	14.23	3.79	10.03	9.02	9.8	10.86	10.36	3.7	3.84	4.03	3.85	3.91	3.85	6.11	3.94	4.02	4.06	6.08	3.84
711	12.79	7.45	10.96	9.92	8.47	14.26	3.4	11.09	9.79	8.56	8.94	9.6	3.79	3.74	3.86	3.94	3.85	3.86	6.25	3.87	3.75	4.03	6.44	3.86
712	13.99	5.25	10.32	9.35	9.02	14.1	3.48	11.23	7.79	10.1	11.01	8.91	3.98	3.93	3.87	3.79	3.92	3.87	5.86	3.78	3.79	3.73	3.92	3.99
713	14.05	5.39	11.09	8.33	8.46	14.05	3.15	10.01	6.55	9.33	10.27	9.4	3.81	3.88	4	3.96	3.84	3.88	6.31	3.92	3.71	3.79	3.78	3.9
714	13.5	5.82	10.38	7.64	8.67	14.49	3.74	9.2	6.92	10.03	10.78	8.32	3.7	3.83	3.87	4.01	3.83	3.91	5.27	3.9	4.09	4.08	3.94	3.89
715	13.68	5.94	10.21	8.25	11.23	13.65	4	11.5	8.46	9.89	10.48	9.16	3.75	3.82	3.7	3.8	3.9	3.88	5.95	3.99	3.91	3.88	3.96	3.77
716	12.58	6.08	11.02	7.44	9.99	13.48	3.33	9.79	9.32	8.05	10.6	9.17	3.92	3.88	3.95	3.9	3.78	3.75	6.46	3.92	3.94	3.98	3.93	3.77
717	14.15	5.76	11.94	6.88	8.77	13.64	3.73	9.41	8.06	10.67	10.47	9.19	3.82	3.87	3.79	3.83	3.81	3.51	5.73	3.95	3.61	3.88	3.9	3.94
718	13.66	5.69	11.7	7.72	9.96	13.46	3.59	10.88	8.29	9.78	11.12	9.11	3.89	4.02	3.83	3.84	3.86	3.77	6.14	3.78	3.69	3.91	3.9	3.89
719	13.92	5.73	11.09	7.74	7.29	14.24	3.63	10.72	11.22	9.74	9.99	9.36	3.83	3.81	3.93	3.88	3.85	3.9	5.53	3.88	3.93	3.8	3.85	3.82
720	13.71	5.18	11.66	7.03	6.31	13.98	3.36	10.05	7.61	9.47	11.28	8.96	3.84	3.83	3.79	3.74	3.75	3.88	5.95	3.92	3.83	3.98	3.86	3.87
721	13.48	5.78	11.09	9.32	6.02	13.74	3.41	10.66	6.98	10.77	10.2	8.28	3.71	3.72	3.9	3.84	3.92	3.93	7	3.88	3.91	3.72	3.89	4.02
722	14.14	6.71	10.5	7.6	8.23	13	3.4	11.2	7.31	11.72	11.76	10.02	3.74	4.07	3.87	3.56	3.79	3.87	5.35	3.88	3.76	3.84	3.83	3.86
723	13.8	6.08	11.21	9.92	9.7	13.24	3.14	10.3	5.95	10.59	11.07	8.53	4.1	3.83	3.85	3.84	3.84	3.9	6.09	3.9	3.82	3.62	3.84	3.81
724	13.36	6.1	11.07	9.63	8.76	13.6	3.26	10.56	7.78	11.72	10.71	8.63	3.78	3.74	3.82	3.78	3.82	3.8	5.81	3.84	3.92	3.74	5.6	3.82
725	14.21	6.23	11.59	9.02	9.52	13.5	3.89	10.06	6.72	11.38	9.82	8.72	3.73	3.97	3.93	3.97	3.87	3.91	6.66	3.93	3.77	3.9	6.04	3.91
726	13.48	5.51	10.24	9.88	8.47	13.87	3.16	10.39	6.48	11.08	11.11	8.93	3.63	4.02	3.89	3.83	3.81	3.77	5.75	4.09	3.71	3.92	3.95	3.73
727	13.54	5.79	11.86	9.19	8.56	13.45	3.39	9.67	8.43	10.29	11.91	11.01	3.73	3.8	3.92	3.9	3.86	4.02	5.77	3.91	3.79	3.81	3.85	3.82
728	12.93	5.48	11.16	9.75	8.05	13.21	3.41	11.05	8.44	11.13	10.98	9.77	3.87	3.91	3.82	3.86	3.83	3.81	5.39	3.89	4	3.91	4.2	3.99
729	12.98	6.38	11.04	9.79	6.56	13.91	3.46	11.71	6.59	10.48	10.82	10.39	3.74	3.68	3.98	3.88	3.92	3.76	5.51	3.89	3.9	3.78	3.95	3.56
730	13.39	6.55	11.85	10.47	8.92	14.09	3.2	10.66	3.77	11.04	10.13	9.33	3.66	3.91	4.07	3.87	3.85	3.8	5.72	3.84	5.41	3.79	3.84	3.95
731	13.92	9.04	11.03	9.22	8.33	14.19	3.54	11.51	3.2	10.21	11.63	8.48	3.72	3.75	3.94	3.89	3.77	3.66	7.08	3.78	6.66	3.81	3.66	3.76
732	13.22	10.14	9.69	10.03	8.19	13.42	3.21	11.51	3.51	9.7	10.89	8.71	3.83	3.71	3.93	3.84	4	3.79	5.27	3.71	7.01	3.96	3.91	3.79
733	14.55	9.97	10.63	9.32	6.56	14.15	3.26	9.28	4.12	11.66	10.96	9.69	3.69	3.53	3.77	4.06	3.81	4.04	6.22	4.07	6.34	3.9	3.99	3.74
734	14.67	9.4	10.28	9.28	8.54	14.09	3.73	10.04	3.72	11.02	12.02	9.18	3.86	3.94	3.97	3.77	3.84	3.85	7.14	3.84	6.43	4.07	3.84	3.92
735	13.25	9.43	10.53	10.48	9.21	13.23	3.7	9.28	3.9	10.9	10.88	10.63	3.79	3.78	3.78	3.74	3.7	3.81	7.06	4.08	6.3	3.64	3.9	3.88
736	14.78	10	9.43	9.62	8.2	13.5	3.3	12.35	3.42	9.77	10.48	9.38	3.82	4.06	3.74	3.78	3.99	3.89	7.88	3.77	5.63	3.95	3.88	3.81
737	14.68	7.46	9.87	8.69	8.88	13.77	3.33	11.44	3.68	9.34	10.88	10.48	3.8	3.88	3.83	3.98	4	3.91	8.37	3.84	6.55	3.81	3.84	3.77
738	14.31	9.73	9.86	9.51	8.79	13.55	3.76	11.22	5.35	9.76	11.18	9.35	4.9	3.91	3.87	3.81	3.8	3.82	7.45	3.82	5.77	3.91	3.97	3.98
739	12.9	9.2	10.46	9.7	9.76	13.94	3.37	10.58	3.59	10.04	10.62	9.72	3.72	3.77	3.84	3.91	4.01	3.83	5.52	3.69	5.73	3.95	3.99	3.8
740	12.67	8.94	10.72	8.84	9.54	14.14	3.69	9.67	3.14	10.16	10.93	9.39	3.82	3.86	3.86	3.74	4.02	3.68	6.3	3.94	6.17	3.93	3.85	4
741	13.7	9.71	9.68	9.24	8.53	13.58	4.1	10.87	3.39	10.61	10.49	9.15	3.9	3.82	3.88	4.07	3.83	3.78	7.84	3.87	6.15	3.84	3.84	3.95
742	13.17	8.25	9.5	9.99	7.66	13.52	3.28	9	3.84	11.04	10.48	8.01	3.76	3.91	3.78	3.84	3.77	3.82	5.78	3.9	6.04	3.85	3.91	3.92
743	12.4	8.11	9.15	9.05	7.59	12.6	3.21	10.97	3.88	10.72	9.84	8.01	3.92	3.92	3.79	3.82	3.77	3.74	7.24	3.77	6.18	3.75	3.93	4
744	13.89	10.66	10.62	8.66	7.89	13.27	3.59	10.01	3.62	10.08	10.98	9.13	3.87	3.73	3.76	3.89	3.92	3.92	5.39	3.94	6.54	3.79	3.8	3.86
745	14.08	9.25	9.83	10.57	8.01	13.55	3.23	10.74	3.67	9.88	10.78	9.26	3.84	3.74	3.85	3.76	3.86	3.85	5.98	3.82	5.13	3.77	3.86	4
746	13.56	8.94	9.86	9.82	9.48	13.09	3.27	11.42	3.67	10.96	11.38	9.25	3.75	3.75	3.94	3.86	3.87	3.74	6.38	3.72	6.35	3.81	3.87	3.8
747	14.8	9.38	9.33	8.71	7.99	13.64	3.04	11	3.45	10.24	10.74	9.6	3.92	3.89	4	3.69	3.85	3.82	6.78	3.69	6.35	3.78	3.79	3.85
748	12.14	8.99	9.94	10	8.15	13.11	3.62	11.29	3.89	11.17	10.41	8.56	3.89	4.06	3.95	3.79	3.81	3.73	5.77	3.85	5.94	3.83	3.8	3.77
749	13.47	10.4	9.67	10.2	9.18	13.23	3.38	9.98	4.81	11.4	11.28	8.8	3.9	3.82	4.03	3.82	3.82	3.88	5.64	3.89	5.88	3.69	3.72	3.8
750	14.26	11.14	10.02	10.5	9.69	13.68	3.11	9.35	4.1	10.41	11.65	8.71	3.74	3.89	3.79	3.72	3.73	3.87	4.08	3.95	5.42	3.95	3.87	3.93
751	14.62	9.1	10.14	10.02	9.86	12.88	3.45	10.57	3.89	10.73	11.13	8.52	3.76	3.69	3.86	3.84	4.05	3.76	6.11	3.94	6	3.86	3.93	3.91
752	14.25	7.94	10.02	10.04	9.66	13.29	3.52	10.81	5.52	10.01	10.23	9.18	3.82	3.96	3.95	3.78	3.85	3.76	5.89	3.76	5.69	3.87	4.05	3.84
753	13.36	8.1	9.3	9.6	8.38	13.43	3.31	10.42	3.97	9.55	11.04	9.37	3.75	3.78	3.85	4.05	4.2	3.79	5.51	3.79	6.19	3.83	3.88	3.92
754	14.21	9.2	10	9.6	8.29	13.53	3.17	11.38	3.76	10.41	10.25	8.65	3.75	3.82	3.71	3.89	3.7	3.88	7.89	3.88	5.96	3.84	3.94	3.8
755	13.68	9.16	9.15	9.44	9.12	12.53	3.61	9.1	3.67	9.66	10.03	9.01	3.94	3.8	3.82	3.87	4.04	3.91	5.68	3.84	6.15	3.8	3.96	3.86
756	13.99	8.46	9.8	9.35	9.19	13.69	4.52	11.08	3.23	10.59	10.83	9.84	3.78	3.8	4.17	3.96	3.89	3.86	5.61	3.89	6.19	3.91	3.74	3.88
757	13.64	8.44	10.07	9.47	8.84	14.09	3.39	11.79	5.39	9.31	10.45	9.43	3.76	3.94	3.89	3.93	3.89	3.87	6.31	3.79	5.58	3.78	3.83	3.93
758	13.86	9.63	9.73	9.97	8.71	13.87	3.61	12.36	3.42	10.46	10.56	9.55	3.84	3.86	3.75	3.78	4.05	4.06	6.62	3.87	7.03	3.78	3.73	3.7
759	12.95	9.62	10.12	9.95	9.8	14.07	3.41	11.4	3.12	10.93	10.48	8.16	3.9	3.91	3.75	3.74	3.84	3.4	6.05	3.74	6.03	3.81	3.78	3.81
760	13.6	8.87	10.05	9.01	8.41	14.19	3.41	11.9	5.06	11.08	10.8	8.48	3.85	4.05	3.94	3.92	3.82	3.84	6.09	3.56	6.5	3.93	3.78	4.06
761	12.95	8.8	9.92	10	9.98	14.23	3.64	10.73	3.81	10.12	10.86	7.94	3.77	3.88	3.77	3.76	3.85	3.84	5.15	3.79	5.31	3.88	3.76	3.89
762	13.13	9.51	9.65	9.05	9.52	14.77	3.71	10.54	5.05	11.17	10.9	8.69	3.77	3.97	3.85	3.81	3.66	3.76	6.28	3.87	5.44	3.95	3.93	3.85
763	13.12	9.12	9.79	9.86	9.57	14.03	3.33	10.76	6.72	8.74	11.19	9.54	3.79	3.86	3.89	3.84	4.03	3.88	6.65	3.86	3.71	3.93	3.97	3.83
764	14.34	8.55	8.84	10.57	6.68	13.62	5.16	10.6	5.93	10.83	10.58	9.94	3.83	3.84	3.78	3.71	3.91	3.83	5.37	3.8	3.83	3.85	3.8	3.86
765	14.04	10.16	10.07	9.13	9.11	13.91	5.3	13.14	7.64	10.8	10.35	9.51	3.82	3.86	3.83	3.87	4.19	3.92	5.76	3.84	3.74	3.84	3.43	3.88
766	10.76	10.65	11.07	9.67	8.51	13.68	3.71	10.84	4.99	8.96	12.42	11.2	3.87	4.01	3.88	3.96	3.99	3.89	5.48	3.81	4.14	3.89	3.99	4.09
767	11.27	9.22	10.46	10.19	8.08	13.93	3.82	11.81	5.14	10.66	10.72	10.01	3.93	3.88	3.77	3.81	3.77	3.87	5.86	3.72	3.76	3.8	3.86	3.89
768	11.59	10.01	10.65	9.94	9.04	14.26	4.08	8.03	4.74	10.52	11.79	9.43	3.7	3.96	3.91	3.69	3.72	3.88	5.93	3.96	3.88	3.84	4.3	3.84
769	10.52	9.95	10.01	9.09	9.45	11.99	6.04	11.23	6.11	10.45	10.78	11.19	3.85	3.76	3.89	3.72	3.9	3.81	6.12	3.82	3.93	4.04	3.72	3.98
770	11.14	9.26	9.36	8.79	10.03	12.57	5.53	9.93	7.86	11.44	10.78	9.23	3.76	3.79	3.83	3.79	4.07	3.82	5.49	5.07	3.8	3.79	3.89	3.85
771	8.75	9.76	9.65	10.47	10.53	13.27	5.22	10.76	7.68	9.75	10.65	11.35	3.74	3.8	3.8	3.84	3.96	3.84	5.23	3.93	3.81	3.71	6.18	3.91
772	8.51	9.98	9.27	9.95	10	12.96	5.19	11.56	8.19	10.32	9.28	10.12	3.92	3.89	3.77	3.7	3.96	3.68	5.88	4.03	3.76	3.79	6.05	3.96
773	10.26	9.35	9.98	10.51	9.93	11.83	7.01	13	8.83	10.18	9.92	8.96	3.78	3.89	3.9	3.83	3.98	3.83	5.93	3.81	3.77	3.89	5.68	4.01
774	9.67	9.64	8.57	10.2	10.55	12.26	6.15	11.71	8.18	9.81	10.08	9.65	3.73	3.82	3.87	3.88	3.95	3.87	6.19	3.77	3.68	3.96	5.75	3.85
775	9.96	9.16	10.8	10.97	9.68	12.21	7.34	11.16	8.19	11.09	10.78	9.27	3.91	3.7	3.98	3.94	3.99	3.92	5.9	3.78	3.87	3.81	5.38	3.85
776	10.07	8.81	9.84	10.75	9.68	11.14	5.69	11.65	9.22	9.68	10.57	9.83	3.96	3.76	3.86	3.95	3.76	4.03	6.09	3.79	3.67	3.81	5.2	3.84
777	11.55	10.06	10.66	9.48	9.9	12.89	5	10.89	8.21	10.14	9.9	8.52	3.93	3.75	3.96	3.87	3.88	3.66	5.66	3.89	3.77	3.87	5.63	3.78
778	10.41	9.99	11.3	9.81	10.92	13.17	8.39	9.69	8.46	8.67	10.12	8.31	3.92	3.73	3.75	3.76	3.95	3.91	4.07	3.88	3.97	3.82	5.64	3.93
779	11.11	10.11	10.74	10.92	9.84	12.56	7.62	11.09	8.63	9.81	11.5	9.75	3.98	3.49	3.89	3.88	3.92	3.71	3.63	3.76	3.86	3.95	3.95	3.75
780	9.78	10.74	9.97	8.74	11.63	11.4	9.1	9.5	7.65	11.15	11.46	9.04	3.79	3.92	3.74	3.85	3.84	3.91	3.79	3.97	3.81	3.84	4.08	3.74
781	10.54	10.15	9.63	9.07	8.22	14.24	8.92	10.38	7.16	10.21	11.37	9.37	3.84	4.01	3.79	3.85	3.79	3.76	3.89	3.94	3.83	3.88	3.8	3.87
782	9.79	9.6	10.78	9.78	6.38	14.14	8.45	10.07	8.41	10.9	10.12	8.06	3.8	3.95	3.94	3.84	3.84	3.95	3.88	3.97	3.87	3.85	3.86	3.9
783	9.81	10.49	10.26	9.62	8.29	12.86	8.51	9.4	8.71	10.46	11.06	8.88	3.94	3.91	3.89	3.86	3.86	3.68	3.82	3.83	3.79	3.68	3.77	3.89
784	10.46	9.51	10.58	8.18	8.73	12.4	8.71	10.05	9.71	10.46	11.54	8.87	3.85	3.86	3.87	3.88	3.74	3.81	3.75	3.91	3.8	3.76	3.91	3.97
785	10.07	9.67	9.71	8.54	6.83	11.98	9.26	10.17	9.18	10.5	11.21	9.37	3.74	3.78	3.79	3.91	4.23	3.78	3.77	3.8	3.94	3.95	3.79	3.78
786	10.85	10.05	9.73	8.68	7.71	12.85	9.1	11.19	8.12	10.98	10.67	9.17	3.79	3.67	3.78	3.97	3.89	3.96	3.95	3.9	3.86	3.97	3.92	3.95
787	9.65	9.4	9.15	10.76	6.76	12.36	7.91	10.35	8.94	10.52	11.31	9.34	3.94	3.74	3.85	3.7	3.62	3.78	3.79	3.88	3.99	4.04	3.83	3.82
788	9.09	10.51	9.39	9.54	7.41	13.44	8.04	10.49	8.19	10.37	11.35	10.07	3.89	3.86	3.79	3.76	3.84	3.78	3.73	3.87	3.72	4.12	3.86	3.86
789	9.57	9.88	10.01	9.64	7.64	13.37	9.86	10.06	9.34	9.92	10.88	8.76	3.88	3.77	3.78	3.8	3.82	3.81	3.74	4.06	3.65	3.88	3.73	3.74
790	12.05	9.5	9.46	9.63	7.37	15.42	8.53	9.62	9.96	9.31	11.66	6.93	3.73	3.78	4.01	3.87	3.82	3.88	3.87	3.95	3.69	3.9	3.86	3.84
791	11.75	8.98	9.02	8.68	7.06	18.94	9.53	12.45	10.06	9.97	9.32	8.56	3.81	3.93	3.86	3.78	5.35	3.9	3.89	3.91	3.86	3.88	3.97	3.71
792	10.76	9.58	10.11	10.56	7.16	17.45	8.12	10.2	9.73	8.38	10.91	10.4	3.71	3.87	3.9	3.79	5.69	3.85	3.92	3.87	3.7	3.81	6.01	3.8
793	11.04	8.86	9.77	10.34	4.09	18.88	8.46	10.84	8.14	8.36	12.02	11.64	3.83	3.75	3.85	3.67	6.63	3.74	3.79	3.8	3.81	3.9	5.71	3.79
794	9.54	9.62	9.39	9.07	5.97	18.33	8.34	10.36	9.66	9.74	10.88	9.73	3.96	3.81	3.85	3.85	5.95	3.84	3.97	3.62	3.81	3.81	3.91	3.77
795	10.79	9.91	10.42	9.65	5.61	16.5	7.68	12.41	9.77	9.09	10.79	9.67	3.77	3.68	3.77	3.69	5.38	3.91	3.91	3.91	3.9	3.93	3.88	3.86
796	9.95	9.73	9.34	9	3.33	16.82	9.06	10.74	9.42	8.28	11.83	10.59	3.77	3.95	3.67	3.97	7.26	3.83	3.85	3.72	3.69	3.88	4.13	3.92
797	10.77	9.42	10.57	9.67	3.41	16.91	7.8	11.64	9.9	11.41	10.84	7.88	3.82	3.75	3.89	3.93	5.82	3.71	3.95	3.86	3.8	3.76	3.75	3.89
798	10.46	9.52	9.58	8.43	3.29	19.53	8.14	9.8	9.97	7.61	12.35	10.34	3.73	3.83	3.84	3.86	7.11	3.93	3.97	3.8	3.95	3.93	3.96	3.84
799	10.16	10.98	9.84	8.16	3.77	19.81	6.36	11.55	9.72	8.24	11.74	8.64	3.86	3.73	4.05	3.98	9.53	3.98	5.86	3.89	3.8	3.74	3.89	3.92
800	11.19	8.74	11	11.09	3.18	19.91	8.88	9.39	11.8	9.3	11.84	8.67	3.78	3.68	3.93	3.75	7.14	3.78	3.88	3.71	3.79	3.85	4.11	3.92
801	10.55	10.53	10.65	9.8	3.53	20.42	6.73	11.14	11.1	6.96	13.55	9.28	4.05	3.87	3.98	3.93	7.03	3.95	5.33	3.8	4.07	3.88	3.85	3.95
802	10.57	9.74	10.7	9.83	3.56	16.59	8.99	8.63	9.87	5.71	12.36	8.89	3.88	3.84	4.08	3.87	6.25	3.88	5.79	5.42	3.72	3.93	3.74	4.25
803	10.41	8.87	9.76	9.68	3.21	16.65	6.19	10.89	11.05	7.96	12.26	9.56	3.94	3.91	3.76	3.84	5.1	3.72	6	3.75	3.84	3.79	3.74	3.8
804	10.67	10.91	10.4	10.83	5.39	15.35	8.14	11.03	10.56	7.25	11.8	9.31	3.83	3.69	3.82	3.8	3.43	3.84	5.53	3.81	3.77	3.85	4.01	3.92
805	8.65	11.92	9.59	9.75	3.14	17.81	7.47	11.77	11	5.82	11.58	9.71	3.92	3.89	3.89	3.91	5.71	3.88	6.24	3.76	3.89	3.88	4.04	3.63
806	10.59	10.26	10.6	9.17	3.26	15.79	7.75	10.16	14.27	6.07	10.27	9.62	3.95	3.89	3.92	3.84	6.7	3.72	3.96	3.75	3.94	3.85	3.79	3.87
807	10.42	9.35	9.5	10.85	3.2	18.71	8.07	11.21	13.85	6.5	10.19	8.3	3.75	3.87	3.83	3.82	6.42	3.75	3.66	3.95	3.78	3.84	3.88	3.92
808	10.85	8.07	10.23	9.62	6.59	17.13	8.96	8.51	12.52	8.46	11.54	9.03	3.83	3.71	3.87	3.76	5.52	3.75	6.23	3.82	3.78	3.91	3.85	3.76
809	10.86	7.84	9.96	9.76	6.98	17.73	9.5	11.01	13.35	7.75	10.23	8.8	3.79	3.8	3.85	3.98	5.49	3.73	5.05	3.71	3.76	4.03	3.87	3.8
810	10.63	7.59	10.64	10.31	6.41	17.64	10.09	10.74	12.92	8.07	11.11	8.77	3.76	3.76	3.93	3.91	8.13	3.81	5.48	3.99	3.77	3.95	3.9	3.81
811	10.8	8.19	9.82	10.2	6.11	18.97	8.5	11.63	14.06	8	10.75	9.33	3.76	3.84	3.88	3.94	8.16	3.95	5.35	3.95	3.76	3.75	3.85	3.71
812	10.2	8.74	9.5	10.68	6.41	17.36	8.45	10.43	12.16	6.62	10.7	9.6	3.87	3.87	3.99	3.79	5.95	3.98	5.66	3.9	3.84	3.93	3.78	3.83
813	10.95	7.71	12.31	12.71	8.46	16.7	8.26	10.5	12.39	7.77	11.08	9.78	3.76	3.94	3.8	3.83	3.6	3.82	5.85	3.83	3.97	3.9	3.77	3.81
814	11.68	8.08	11.35	10	5.42	18.06	9.4	11.53	13.39	7.64	11.04	10.15	3.64	3.91	3.94	3.99	3.68	3.92	5.78	4.02	3.74	3.85	3.73	3.76
815	11.24	8.26	10.72	8.35	3.99	16.02	8.02	11.06	12.75	6.71	10.47	8.9	3.93	3.9	3.9	3.82	5.57	3.66	6.16	3.76	3.85	3.95	3.98	3.69
816	9.68	8.72	10.49	10.53	5.07	17.61	9.04	9.87	12.1	6.43	10.82	9.88	3.95	3.7	4.04	3.76	5.67	3.84	5.72	3.65	3.81	3.9	3.84	3.81
817	10.52	10.42	9.85	10.71	5.64	17.13	8.45	11.63	13.15	8.12	11.78	9.62	3.76	3.82	3.85	3.94	5.41	3.7	3.94	3.77	3.75	3.86	3.83	3.99
818	10.23	8.72	10.3	9.48	3.13	18.16	8.55	11.3	13.66	7.59	10.8	9.47	3.86	3.94	3.96	3.73	5.96	4.03	3.9	3.82	3.87	3.86	3.99	3.72
819	10.84	10.24	10	10.05	4.91	19.55	8.29	11.01	13.32	8.13	11.42	8.57	3.93	3.79	3.85	3.75	5.77	3.75	3.82	3.84	3.83	3.73	3.75	3.97
820	10.44	9.28	9.42	9.78	3.43	19.29	10.85	10.44	13.43	7.94	11.94	9.41	3.74	3.89	4.13	3.81	7.47	3.95	3.85	3.82	3.74	3.97	3.94	3.94
821	10.46	10.22	10.86	10.33	3.24	17.02	10.31	9.82	12.78	7.82	12.71	8.56	3.92	3.95	4	3.77	5.91	3.83	3.85	3.95	3.79	3.69	4	3.9
822	10.28	9.39	9.67	10.19	3.19	16.36	9.77	11.17	12.26	7.11	11.76	9.98	3.9	4.01	3.88	3.96	5.63	3.93	3.94	3.95	3.84	3.89	3.85	3.81
823	10.38	9.94	8.91	10.47	3.21	15.31	8.9	9.1	11.76	6.93	11.51	9.55	3.82	4.04	3.9	3.73	5.48	3.58	3.98	3.71	3.73	3.7	3.7	3.86
824	10.3	9.83	9.13	9.76	3.29	17.42	10.82	9.79	11.34	7.83	10.74	9.7	3.85	3.86	3.82	3.89	5.64	3.74	3.79	3.81	3.72	3.84	3.9	3.71
825	10.7	9.88	9.13	10.67	3.39	18.38	8.49	8.7	12.57	8.14	12.39	9.01	3.75	4.05	4.05	3.84	5.47	3.85	3.78	3.82	3.69	3.84	3.79	3.96
826	10.54	9.54	10.32	11.14	3.53	15.56	9.91	11.08	11.92	7.91	11.98	10.01	3.87	3.97	3.94	3.83	6.05	3.92	3.86	3.97	3.69	3.7	3.98	3.75
827	9.55	10.09	9.84	10.66	3.53	18.06	10.51	9.51	13.53	8.04	11.22	9.5	3.99	4.11	3.99	3.9	5.84	4.05	3.64	3.86	3.89	3.77	3.82	3.77
828	10.73	9.9	10.01	9.62	3.36	16.09	8.75	10.25	14.1	8.66	10.33	9.61	3.86	4.06	4.18	3.8	5.04	3.77	3.9	4.02	3.69	3.67	3.6	3.94
829	10.34	10.17	10.12	9.19	3.62	17.42	9.33	9.27	11.11	7.96	10.96	9.07	3.85	3.77	3.76	3.86	5.7	3.75	3.96	3.92	3.81	3.86	3.77	3.97
830	9.69	9.79	10.51	9.65	3.74	16.71	9.72	8.66	10.93	9.45	11.41	10.72	3.74	4.01	3.83	3.8	7.79	3.85	3.71	3.95	3.86	3.71	3.9	3.83
831	10.21	9.66	10.83	9.25	5.19	15.5	7.55	9.61	10.29	9.59	11.3	9.89	3.92	3.88	3.88	3.82	5.81	3.83	3.81	3.92	3.9	3.83	3.76	3.77
832	9.83	9.86	10.06	8.05	5.69	15.99	9.46	11.24	11.81	10.09	11.74	9.39	3.84	3.79	3.75	3.8	5.42	3.82	3.84	3.84	3.82	3.81	3.89	3.87
833	10.56	9.84	10.48	9.9	4.27	16.69	9.54	10.79	11.01	9.8	11.58	9.77	3.96	3.75	3.73	3.78	8.67	3.87	3.83	3.77	3.75	3.83	3.79	3.77
834	9.08	11.22	9.99	8.54	3.13	20.01	7.74	9.98	9.71	8.08	11.17	9.18	3.87	3.8	3.69	3.84	8.82	3.82	3.82	3.75	3.78	3.82	3.85	3.76
835	9.68	9.73	11.23	7.79	3.89	20.96	8.29	8.71	10.44	9.82	11.48	9.73	3.97	3.78	3.93	3.85	7.65	4.06	3.73	4.05	3.81	3.78	3.96	3.92
836	10.46	9.4	10.7	8.31	3.26	18.96	9.49	10.48	10.7	7.8	14.49	9.05	3.75	3.98	4.04	3.91	7.24	3.86	4.35	4.03	3.74	5.25	3.98	3.81
837	8.82	9.98	10.05	8.83	3.33	16.01	8.07	9.08	10.99	9.57	14.55	8.98	4.25	3.82	3.74	3.97	9	3.91	4.02	3.96	3.89	3.81	3.87	3.92
838	9.81	10.16	8.91	9.96	3.28	18.74	8.12	10.46	11	8.98	13.58	9.98	3.86	3.74	4.07	3.84	7.83	3.69	3.98	3.82	3.76	3.93	3.85	3.7
839	9.93	10.07	9.06	8.19	3.85	17.35	9.24	9.24	10.84	8.8	14.03	10.93	3.87	3.8	3.89	3.9	10.37	3.58	3.94	3.86	3.76	4.1	3.68	3.82
840	10.18	10.72	9.32	9.11	3.23	17.43	10.13	10.87	10.47	7.38	13.03	8.91	3.91	3.92	3.73	3.77	7.99	3.75	3.84	3.86	3.86	4.03	3.86	3.8
841	10.14	9.92	9.61	10.88	3.46	16.67	10.32	10.94	10.38	8.3	14.04	9.38	3.86	3.77	3.94	3.63	6.11	3.8	3.69	3.96	3.78	3.86	3.96	3.89
842	10.33	10.62	10.02	8.35	3.22	17.23	9.33	10.23	10.92	9.65	13.02	9.04	3.77	3.96	3.91	3.95	8.16	3.79	3.95	3.68	3.83	3.84	3.78	3.8
843	10.71	10.18	10.81	9.63	3.6	16.59	11.39	11.05	12.03	8.19	12.01	9.94	3.83	3.92	3.79	4	7.48	3.67	3.82	3.83	3.92	3.77	3.81	3.8
844	10.01	8.13	10.14	9.56	3.27	18.53	7.59	9.74	11.43	9.15	13.51	10.08	3.88	3.84	3.93	3.84	7.91	3.81	3.83	3.96	3.76	6.01	3.66	3.84
845	9.98	8.98	10.17	10.81	3.6	18.93	9.16	9.48	10.47	9.32	14.37	9.89	3.84	4.03	3.91	3.86	7.64	3.81	3.87	3.74	3.84	3.86	3.82	3.97
846	11.25	9.83	9.89	10.02	3.71	16.58	10.24	10.68	10.49	9.92	11.37	7.84	3.83	3.89	3.77	3.93	7.77	3.8	3.83	3.94	3.75	3.89	3.73	3.84
847	10.65	8.22	9.96	9.77	3.54	18.22	9.2	11.78	9.67	11	7.73	8.06	3.97	3.95	3.76	3.85	7.86	3.92	3.78	3.82	4.02	3.82	3.91	3.82
848	10.83	9.49	8.63	10.34	3.72	19.39	9.8	11.44	11.32	10.83	9.1	6.8	4.06	3.81	3.91	3.8	6.87	3.96	4	3.93	3.66	4	4.01	3.94
849	11.13	8.96	9.33	9.7	4.73	20.04	10.17	11.56	9.24	9.43	12.33	7.12	3.84	3.75	3.77	3.71	6.03	3.79	3.94	3.85	3.95	3.8	3.81	3.8
850	11.64	10.19	10.31	9.29	4.23	16.41	10.7	11.69	9.32	9.59	12.5	8.98	3.88	4.01	3.84	3.99	5.99	3.93	3.81	3.84	3.84	3.8	3.73	3.67
851	11.28	8.62	9.46	9.73	3.97	18.02	10.68	11.88	11.25	9.11	10.18	7.47	3.79	3.96	3.89	3.79	7.46	3.88	3.95	3.85	3.76	3.88	3.97	3.78
852	11.57	10.14	10.64	10.32	3.44	17.44	6.98	10.98	10.82	10.32	10.94	9.21	3.9	3.78	3.69	3.74	7.49	3.8	3.77	3.85	3.79	3.78	3.86	3.85
853	10.64	10.23	10.37	9.88	3.48	18.7	10.83	11.19	10.5	9.56	9.75	7.52	4.08	3.96	3.95	3.86	7.74	3.75	3.88	3.88	3.82	3.86	3.79	3.81
854	11.17	10.05	9.74	10.14	5.2	17.04	10.06	10.56	11.27	11.2	11.14	7.4	3.67	3.79	3.89	3.79	5.58	4.03	3.85	3.93	3.71	3.75	3.86	3.99
855	10.64	10.25	9.79	9.52	5.45	22.81	9.19	10.95	11.14	7.91	11.58	7.29	3.89	3.79	3.87	3.84	6.28	4.03	3.78	3.94	4.07	3.83	3.83	3.93
856	11.86	10.3	10.09	10.33	7.98	19.81	8.73	11.03	9.28	9.34	10.38	7.09	3.77	3.76	3.65	3.92	5.24	3.8	3.83	3.88	3.8	3.82	3.8	4.03
857	11.16	9.8	10.75	9.33	6.51	17.17	8.01	12.54	9.8	9.45	10	9.19	3.61	3.83	3.59	3.99	5.66	3.89	3.83	3.86	3.9	3.77	3.9	3.89
858	10.07	10.18	10.19	10.01	3.92	19.16	10.01	10.82	9.47	9.83	10.89	10.64	3.92	3.82	3.72	3.75	5.53	3.83	3.76	3.98	3.87	3.79	3.76	3.95
859	10.06	9.91	10.2	9.17	5.9	20.86	9.59	11.16	8.06	8.47	13.1	9.14	3.73	3.96	3.85	3.86	5.31	3.83	3.79	3.77	3.94	3.74	3.98	5.03
860	10.53	9.76	10.05	10.02	6.49	21.35	9.56	11.55	9.69	7.29	13.02	10.09	3.74	3.82	3.85	3.77	5.92	3.66	3.77	3.81	3.78	3.69	3.76	3.88
861	10.08	12.2	9.74	9.49	4.96	20.05	3.9	9.11	10.85	8.77	14.74	10.26	3.78	3.81	3.83	3.86	5.92	3.77	3.85	3.89	3.88	3.86	3.52	3.73
862	9.01	9.85	9.38	8.69	7.82	19.83	7.38	10.98	11.22	7.76	13.92	11.45	3.94	3.88	4	4.11	7.41	3.91	3.76	3.92	3.79	3.81	3.6	3.86
863	10.08	10.09	9.95	8.46	3.49	19.54	9.09	9.95	10.4	8.34	11.54	8.56	3.77	3.96	3.76	3.77	6.82	3.88	3.91	4.2	3.81	3.86	3.82	3.86
864	9.68	9.66	10.28	10.37	3.41	16.96	8.27	10.81	10.87	10.86	9.61	7.94	3.78	3.91	3.81	3.79	9.22	3.88	4.02	3.8	3.69	3.93	4.01	3.88
865	11.32	9.97	9.66	8.68	3.25	17.89	9.14	11.2	10	9.93	12.54	10.52	3.56	3.9	3.77	3.82	8.66	3.83	3.84	3.81	3.74	3.82	3.78	3.77
866	10.1	9.99	9.62	9.14	3.52	15.87	8.95	11.8	10.27	10.09	10.75	9.53	3.84	3.78	3.77	3.69	9.55	3.84	3.78	3.73	3.84	3.76	3.73	3.95
867	11.11	9.46	9.78	9	3.19	16.15	10.89	11.1	9.23	9.85	9.47	10.73	4.01	3.88	3.78	3.83	7.81	3.84	3.96	3.86	3.84	4.01	3.7	3.84
868	11.83	9.67	8.56	7.93	3.99	18.27	9.33	11.51	8.8	12.67	8.79	8.76	3.94	3.92	3.83	3.79	9.02	3.82	3.88	3.72	3.97	3.89	4.01	3.86
869	9.4	9.42	8.9	8.99	6.68	17.23	10.24	11.66	10.68	12.48	9.29	7.65	3.83	4	3.98	3.82	5.65	3.86	3.73	3.86	3.77	3.73	3.8	3.98
870	9.82	10.6	9.39	8.33	3.15	18.92	9.68	11.07	10.03	12.88	10.29	7.4	3.69	3.85	3.89	3.82	6.64	3.94	3.71	3.8	3.84	3.8	3.76	3.96
871	10.35	9.4	10.38	10.82	5.28	19.6	8.31	11.77	9.93	11.41	7.93	9.11	3.71	3.81	3.75	3.93	6.15	3.79	3.74	3.88	3.91	5.34	3.75	4.18
872	10.67	8.1	10.42	8.89	3.32	19.51	7.85	10.98	10.11	12.1	9.24	9.96	3.73	4.01	3.8	3.95	8.04	3.83	3.92	3.96	3.88	3.77	3.79	3.73
873	10.8	9.65	10.06	9.91	6.16	19.54	8.54	11.17	8.54	13.21	10.28	8.08	3.97	3.74	3.85	4	5.87	3.73	4.04	3.78	3.81	3.73	4.01	3.88
874	10.22	8.99	10.08	8.81	5.92	18.9	8.62	11.19	10.28	12.47	12.96	8.92	3.62	3.88	3.81	3.9	7.13	3.83	4.01	3.89	3.94	3.81	3.9	3.71
875	10.71	8.55	8.91	8.42	3.67	17.74	5.86	9.94	10.02	10.52	8.28	7.58	3.8	3.85	3.75	3.94	7.36	3.78	3.88	3.95	3.82	4.97	3.86	3.88
876	11.41	8.79	9.7	9.35	4.4	21.09	5.49	11.02	10.68	10.53	10.69	6.61	3.97	3.82	4.02	3.85	9.41	3.79	3.87	3.93	3.64	3.75	3.89	3.9
877	11.42	7.96	10.6	9.19	6.15	20.23	8.07	11.06	10.56	10.15	12.18	8.34	3.78	3.82	3.74	3.9	9.12	3.81	3.9	3.9	3.76	4.16	3.85	3.83
878	12.06	7.58	11.13	9.74	6.21	20.18	10.68	10.64	9.96	7.79	16.31	7.48	3.91	4.03	3.88	3.99	9.35	3.79	3.76	3.98	3.92	3.69	3.73	3.7
879	11.88	10.18	10.93	8.62	6.55	18.78	6.78	10.13	9.87	7.39	11.25	8.07	3.88	3.8	3.85	4	5.98	3.76	3.64	3.79	5.2	3.91	3.83	3.91
880	10.16	10.99	9.88	8.91	5.81	22.02	8.65	10.89	9.75	7.36	8.37	8.87	3.73	3.76	3.58	3.89	7.55	3.77	3.98	3.8	3.71	3.97	3.86	3.72
881	11.19	8.23	9.38	9.37	6.91	15.97	7.4	10.02	10.93	7.26	9.77	7.74	3.65	3.86	3.94	3.78	6.14	3.93	3.84	3.94	3.88	3.9	4.14	3.93
882	9.98	10.86	10.36	9.18	8.51	16.29	8.7	9.63	9.75	7.5	12.45	7.43	3.85	3.79	4.04	3.8	6.07	3.8	3.86	3.82	3.7	3.87	3.8	3.95
883	10.47	10.4	9.67	9.13	5.6	19.24	10.78	10.69	9.61	8.35	11.75	8.77	4.01	3.85	5.41	3.78	8.5	3.86	3.97	3.83	3.83	3.85	3.84	4.27
884	10.32	8.41	10.59	9.36	6.56	17.88	8.27	9.03	10.81	8.41	8.65	8.53	3.77	3.86	3.93	3.78	6.07	3.87	3.99	4.11	3.9	3.69	3.78	3.71
885	10.4	8.49	11.27	9.5	6.76	19.8	7.62	9.86	11.49	9.81	10.47	8.69	3.85	3.85	3.9	3.93	8.04	3.98	4.04	3.92	3.92	3.91	3.85	4.07
886	10.51	8.35	9.52	8.69	5.87	19.69	7.95	10.15	10.81	9.6	7.25	7.01	3.84	3.9	3.81	3.91	8.18	3.9	4.02	3.76	3.71	3.85	3.84	3.84
887	12.37	10.06	9.61	9.92	6.34	18.57	11.08	8.84	11.46	8.46	10.2	3.58	3.82	3.93	3.98	3.63	7.18	3.82	3.8	5.38	3.85	3.63	3.75	6.39
888	12.16	9.79	8.47	8.83	5.68	19.67	9.02	10.96	11.44	7.77	10.49	3.56	3.93	3.76	3.81	3.75	9.18	3.89	3.93	3.73	3.8	3.86	3.89	6.44
889	11.62	7.47	10.22	8.82	5.96	17.42	8.87	10.48	11.33	8.6	8.49	4.07	3.66	3.91	3.88	3.82	8.82	3.86	3.87	3.83	3.93	3.97	3.66	6.48
890	11.13	9.1	8.71	9.97	8.91	16.74	10.1	10.15	10.72	9.02	9.79	3.66	3.75	3.77	4.02	3.78	7.02	3.73	3.69	3.82	4.08	3.99	3.91	5.94
891	11.96	8.02	9.58	10.27	9.92	19.79	13.09	9.91	9.63	11.59	9.88	3.62	3.77	3.86	3.77	3.87	5.71	3.85	3.77	3.84	3.95	3.78	3.85	5.92
892	11.36	8.9	9.61	7.79	7.9	18.41	10.17	9.66	10.4	9.56	9.94	3.78	3.83	3.83	3.82	3.82	5.79	3.78	3.81	3.94	3.86	3.86	3.8	5.7
893	11.07	9.16	8.96	9.15	8.27	19.26	9.79	10.51	10.29	11.07	11.17	3.17	3.88	3.94	3.81	3.8	5.9	3.8	3.83	3.83	3.9	3.89	3.99	6.19
894	11.18	8.02	8.65	8.17	4.44	16.6	8.64	8.89	10.39	11.31	12.45	3.64	3.97	3.94	3.89	3.88	8.08	3.88	3.91	3.88	3.7	3.74	3.72	5.36
895	12.12	9.72	9.21	9.53	8.02	18.45	12.43	11.09	9.56	9.9	10.18	4.7	3.78	3.58	3.73	3.85	6.06	3.81	3.81	3.87	3.81	3.79	3.87	6.42
896	12.31	9.11	9.56	8.11	5.57	16.26	9.85	10.28	11.05	9.59	9.98	3.76	3.75	3.84	3.81	3.85	9.48	3.93	3.82	3.95	3.72	3.77	3.73	6.45
897	10.8	9.32	8.94	8.1	4.61	17.87	11.3	11.16	8.71	7.15	13.46	3.34	3.61	3.76	3.73	4.07	8.39	4.01	3.88	3.85	3.89	3.86	3.86	5.96
898	12.5	9.38	10.03	7.85	6.54	15.66	10.94	10.99	9.35	9.18	11.81	3.77	3.75	3.89	3.86	3.52	8.69	3.74	3.89	3.75	3.88	3.82	3.62	5.47
899	10.12	8.24	9.32	8.6	8.24	15.82	11.71	10.75	10.9	10.68	13.44	3.77	3.78	3.85	3.89	3.82	6.8	3.65	3.77	3.8	3.77	3.86	3.8	5.38
900	13.65	9.13	10.38	7.81	8.6	17.6	10.48	10.16	11.95	9.39	12.25	3.6	3.64	3.81	3.75	3.81	5.94	3.73	3.77	3.81	3.77	3.94	3.82	5.7
901	11.92	9.08	9.47	10.15	7.33	17.45	11.75	10.45	10.37	8.99	12.47	3.84	3.68	3.87	3.82	3.72	6.39	3.81	3.85	4.11	3.78	3.87	3.83	5.75
902	12.76	10.64	10.02	8.23	6.99	19.13	10.91	8.52	11.73	10.58	11.87	5.68	3.88	3.74	3.94	3.94	6.65	3.74	3.87	3.86	3.79	3.74	3.91	5.77
903	9.45	10.14	9.33	7.54	8.86	16.54	10.05	10.68	10.67	9.94	12.06	6.13	3.77	3.87	3.77	3.76	6.42	4.03	3.81	3.87	4.02	3.81	4.02	5.95
904	12.29	9.99	9.68	9.91	7.53	17.11	10.39	9.2	10.9	8.62	11.78	3.53	3.75	3.72	3.88	3.81	7.74	3.78	3.97	3.9	3.84	3.86	3.85	5.72
905	10.65	8.45	10.12	10.6	3.23	17.77	9.99	11.15	10.01	10.01	10.37	3.41	3.74	3.79	3.68	3.75	8.1	3.63	3.91	3.87	3.89	3.97	3.88	6.05
906	11.36	9.44	9.08	9.7	4.64	19.06	10.12	10.53	10.98	10.27	10.76	3.86	3.79	3.75	3.88	3.68	6.46	3.82	3.83	3.99	3.7	3.82	3.83	5.82
907	10.56	9.49	8.96	8.44	4.51	18.14	11.25	11.09	10.46	10	10.92	3.57	3.68	3.94	3.78	3.89	7.12	3.85	3.89	3.96	3.83	3.92	3.83	5.11
908	10.86	8.57	9.91	8.73	7.29	18.95	9.69	10.34	10.07	7.96	13.1	3.3	3.87	3.85	3.79	3.75	6.33	3.73	3.86	3.8	3.69	3.89	3.72	5.77
909	9.79	9.54	10.05	9.92	7.69	18.61	10.25	12.56	9.39	8.92	11.06	5.74	3.84	3.88	3.83	3.81	6.33	3.89	3.82	3.87	3.81	3.82	3.88	5.49
910	10.31	8.67	9.04	7.99	7.18	19.67	10.31	11.27	12.01	7.91	10.91	3.72	3.75	3.94	3.77	3.84	5.65	3.83	3.93	4.17	3.89	3.86	3.97	5.91
911	10.24	9.35	10.46	9.01	7.06	16.83	12.14	10.37	9.39	8.76	12.82	3.96	3.76	3.83	3.68	3.8	6.37	3.77	3.95	3.8	3.94	3.77	3.94	5.58
912	10.57	9.95	9.75	9.43	9.25	17.12	10.2	10.76	10.45	8.09	13.56	6.06	3.76	3.87	3.85	3.85	5.37	3.7	3.89	3.88	3.71	3.78	3.92	5.57
913	11.22	10.24	9.78	10.05	3.21	18.18	10.29	10.14	10.73	8.8	11.8	3.11	3.93	3.94	3.82	3.8	10.61	3.92	3.79	3.87	3.95	3.79	3.85	5.85
914	13.11	9.5	9.59	8.93	6.03	17.72	9.14	10.51	10.27	7.91	11.93	3.61	3.77	3.8	3.72	3.84	9.09	3.78	3.85	3.94	3.91	3.79	3.75	6.3
915	11.94	9.76	8.68	9.65	8.05	18.17	9.01	11.2	9.69	11.28	8.48	3.89	3.79	3.68	3.85	3.88	7.32	3.79	3.88	3.86	3.86	3.72	3.98	5.29
916	12.52	8.24	8.9	9.34	8.74	17.69	9.07	10.83	9.68	10.81	9.76	3.63	3.79	4.09	3.79	3.83	6.45	3.8	3.79	3.84	3.89	3.84	4.17	5.91
917	11.86	9.18	9.16	9.21	6.23	20.39	9.18	10.69	10.59	8.37	11.88	3.83	3.64	3.95	3.89	3.68	8.16	4.73	3.88	3.82	3.75	3.7	3.83	3.82
918	10.09	10.62	9.1	9.78	6.52	20.75	9.42	10.85	10.43	9.41	12.44	4.08	3.94	3.83	3.9	3.8	6.2	4.16	3.75	3.73	3.8	3.78	3.79	5.76
919	11.13	8.49	10.34	8.81	6.21	18.4	7.49	9.7	9.57	11.23	16.94	3.66	3.76	3.94	3.64	3.81	7.89	3.88	3.76	3.88	3.76	3.84	3.94	5.91
920	11.48	9.94	9.48	9.43	4.38	17.66	6.31	11.32	11.17	11.07	12.74	3.58	3.92	3.91	3.84	4.05	9.52	3.82	3.89	3.92	3.8	3.9	4.06	6.12
921	11.93	10.52	10.35	10.31	7.97	17.85	6.4	10.5	11.71	8.1	14.25	3.37	3.83	3.94	3.84	3.7	5.6	3.87	3.89	4	3.93	4	3.78	6.02
922	10.97	9.58	9.61	10.01	3.67	15.86	6.68	10.96	10.85	9.85	15.32	5.78	3.91	4.01	3.65	3.86	6.08	3.88	3.76	3.97	3.81	3.8	3.74	5.41
923	10.59	10.39	10.65	11.26	3.18	16.06	7.48	10.19	10.87	9.2	14.89	3.83	3.96	3.92	3.67	3.75	7.34	3.88	3.77	3.91	3.84	3.91	3.91	5.98
924	12.32	9.73	10.43	10.15	4.32	15.98	6.73	9.88	9	7.95	16.22	3.96	3.83	3.9	3.82	3.8	6.19	3.88	3.85	3.96	3.71	3.81	3.79	5.92
925	11.23	11.12	10.79	9.58	4.89	16.43	7.75	10.9	8.79	8.56	18.32	6.23	3.94	3.93	3.69	3.79	6.3	3.77	4.08	3.95	3.91	3.63	3.86	5.26
926	12.14	7.42	11.02	8.36	4.64	16.97	9.42	9.67	10.59	9.01	14.21	5.54	3.94	3.93	3.9	3.82	5.71	3.83	3.77	3.73	3.86	3.9	3.8	5.29
927	12.6	9.99	10.52	9.67	5.71	19.71	7.86	9.49	10.66	9.98	13.45	3.43	3.85	3.87	3.72	3.92	3.56	3.97	3.8	3.93	3.73	3.65	3.88	6.13
928	12.07	9.39	10.82	10.39	4.92	20.5	6.8	10.47	9.83	9.98	13.13	4.05	3.87	3.79	3.77	3.85	5.56	3.82	3.98	3.74	3.72	3.85	3.76	5.95
929	12.22	10.17	10.84	10.48	9.01	16.7	5.75	11.34	9.26	6.61	12.69	6.42	3.8	3.79	3.72	3.7	3.87	3.84	3.95	3.78	3.71	3.75	3.97	5.74
930	12.57	9.32	9.24	9.97	3.72	20.22	8.58	10.59	10.31	8.61	13.72	3.17	3.64	3.8	3.86	3.86	7.98	3.9	4.04	3.94	3.87	3.8	3.91	6.57
931	12.42	9.27	10.66	9.04	5.84	22.33	8.76	9.62	10.99	9.59	14.2	3.31	3.74	3.77	3.79	4.03	5.86	3.78	3.83	3.86	3.93	3.85	3.98	6.2
932	11.81	9.81	8.71	8.33	3.36	21.3	8.01	10.15	9.5	6.94	16.67	3.84	3.74	3.91	3.6	3.79	7.88	3.92	3.8	3.74	3.8	3.81	3.84	6.23
933	11.46	9.17	9.97	8.49	4.92	16.54	9.6	11.37	10.19	7.79	17.66	3.88	3.76	3.8	3.81	3.84	5.42	3.65	3.81	3.82	3.95	4	3.97	5.63
934	11.21	9.37	9.98	9.75	6.09	19.55	8.32	11.49	10.85	9.68	15.47	3.57	3.89	3.84	3.68	3.76	6.07	3.66	3.85	3.83	3.86	3.85	3.9	6.03
935	11.8	9.24	10.06	9.15	9.13	18.27	8.97	11.05	9.56	8.75	17.49	3.74	3.68	3.95	3.9	3.79	3.82	3.7	3.85	3.85	3.96	3.75	3.88	6.21
936	11.59	9.87	10.64	7.7	8.15	19.05	7.96	9.21	11.05	7.21	16.39	3.43	3.79	3.73	3.93	3.87	5.04	3.76	3.85	3.89	3.77	4.08	3.84	5.82
937	11.18	10.37	10.91	7.38	7.67	20.07	8.87	9.2	9.77	7.48	19.27	5.98	3.83	3.83	3.96	3.92	5.14	3.81	3.82	3.84	3.8	3.84	3.84	5.44
938	11.41	9.15	10.13	8.65	3.68	19.17	5.85	9.96	9.44	8.01	17.97	3.6	3.71	3.92	3.93	3.82	7.77	3.61	3.95	3.85	3.87	3.8	3.81	6.2
939	11.12	9.64	9.99	7.67	6.64	19.76	7.69	9.78	9.25	6.96	15.82	3.66	3.93	3.82	3.78	4.24	3.58	3.95	3.74	3.92	3.82	3.8	3.88	5.35
940	12.52	10.72	10.09	6.33	9.08	22.04	8.38	9.91	9.84	9.1	17.34	3.33	3.78	3.85	3.79	3.82	3.73	3.74	3.86	3.96	3.83	3.69	3.83	5.67
941	11.57	10.98	10.66	7.24	9.48	19.83	10.46	10.54	9.95	7.82	16.04	5.41	3.88	3.84	3.79	3.59	3.59	3.65	3.73	3.91	4.01	3.76	3.86	5.41
942	11.3	9.05	9.66	8.19	8.96	19.35	7.65	9.42	10.53	9.63	15.83	5.07	3.75	3.97	3.85	5.76	5.08	3.85	3.91	3.85	3.98	3.88	3.98	5.66
943	12.4	9.87	9.61	5.88	9.7	20.52	9.3	11.51	9.97	8.11	13.2	3.55	3.91	3.92	3.91	6.06	5.11	3.79	3.95	3.77	3.82	3.83	3.88	6.33
944	11.29	8.81	9.5	7.23	8.61	20.98	9.09	10.15	11.05	10.21	13.71	6.15	3.77	3.72	3.9	4.79	3.61	3.81	3.96	3.83	3.89	3.87	3.78	3.61
945	11.19	9.26	10.54	8.91	8.4	20.49	9.91	12.2	10.57	10.5	11.71	7.68	3.91	3.84	3.85	3.9	3.66	3.9	3.89	3.83	3.79	3.75	3.73	4.01
946	11.5	9.81	9.97	9.65	8.28	18.12	8.39	10.41	10.33	8.96	12.93	3.26	3.89	3.82	3.82	3.8	3.7	3.84	3.77	3.92	3.91	4.06	3.73	5.41
947	12.92	11.25	10	9.62	3.7	20.49	8.67	10.72	10.58	9.88	14.2	3.65	3.86	3.73	3.86	3.91	7.89	3.75	3.89	4.06	3.8	3.95	3.92	5.28
948	13.4	10.2	8.87	8.76	5.54	17.97	7.26	12.08	9.24	8.22	13.41	3.13	3.67	3.85	3.87	3.82	7.33	3.84	4.01	3.89	3.88	3.96	3.69	5.98
949	10.87	8.91	10.48	7.93	3.4	22.67	7.43	9.79	10.77	10.13	12.46	3.26	3.77	3.85	3.73	3.86	8.25	3.9	3.86	4.09	3.78	3.72	3.86	5.83
950	12.21	9.38	10.5	8.75	7.61	17.95	8	11.29	10.18	8	11.3	3.29	3.83	3.82	3.65	3.85	5.8	3.76	3.77	3.95	3.86	3.76	3.84	5.86
951	10.96	9.57	9.71	8.61	7.19	17.5	9.46	11.23	10.03	8.6	9.55	7.26	3.79	3.74	3.81	3.8	5.97	3.81	3.83	4.02	3.86	3.69	3.77	6.07
952	11.73	8.93	10.18	9.59	8.87	18.39	10.21	10.29	10.06	8	9.38	7.22	3.77	3.83	3.87	3.7	4.8	3.78	3.84	3.8	3.93	4.02	3.73	4.32
953	12	10.13	9.52	9.87	7.64	18.95	10.43	10.47	9.42	10.47	9.57	5.6	4	3.82	3.93	3.76	5.78	4.09	4	3.84	3.82	3.8	3.87	3.51
954	11.05	9.74	10.05	9.6	7.5	18.82	10.15	9.02	8.73	9.67	9.29	3.6	3.79	3.86	3.94	3.73	6.69	4.02	3.86	3.9	5.44	4.19	4	5.45
955	11.57	9.74	10.69	9.43	8.09	18.98	9.38	8.83	9.91	8.98	14	5.93	3.73	3.75	3.77	3.79	5.99	3.81	3.81	4.06	3.72	3.99	3.81	5.62
956	12.06	9.71	10.65	9	9.76	19.84	9.24	10.86	10.68	9.16	13.4	3.43	3.69	3.86	3.71	3.82	6.67	3.94	3.85	3.67	3.77	3.82	3.9	4.93
957	12.4	10.32	10.96	9.69	7.89	20.77	9.39	10.29	9.75	10.73	10.1	5.57	3.77	3.93	3.82	3.83	3.79	3.81	4.14	3.87	3.76	3.86	3.91	4.07
958	10.76	9.54	9.51	9.53	6.74	19.43	9.98	9.67	10.1	9.51	10.07	8	3.75	3.86	3.9	3.83	3.56	3.75	3.75	3.82	3.92	3.96	3.9	3.81
959	10.62	10.12	10.85	9.99	7.85	17.5	10.17	12.18	10.55	6.07	13.22	5.17	3.9	3.86	3.76	3.91	3.81	3.93	3.81	3.84	4.04	5.86	3.82	3.86
960	10.94	11.12	10.38	10.27	6.96	19.39	11.91	10.86	10.1	5.8	14.75	4.9	3.85	3.89	3.86	3.78	3.61	3.92	3.86	3.89	3.91	7.11	3.72	3.92
961	12.66	11.07	9.76	11.23	7.56	19.42	9.86	10.35	9.92	5.93	16.85	3.57	3.96	3.92	3.91	3.91	3.92	3.71	3.91	3.89	3.81	4.95	3.75	5.73
962	10.91	10.25	9.88	10.07	3.91	19.93	9.84	11.33	9.78	3.47	16.85	3.87	3.67	3.94	3.66	3.94	8.2	3.75	3.87	3.78	3.82	8.16	3.86	5.48
963	11.36	10.13	10.11	10.46	3.55	18.55	9.95	10.16	10.2	5.96	19.41	6.15	3.95	3.9	3.82	3.87	9.67	3.73	3.83	3.78	3.69	5.44	3.83	5.88
964	11.93	10.72	10.16	9.47	4.78	16.55	10.08	9.29	9.55	5.39	18.55	3.54	3.9	3.94	3.9	3.72	6.93	4.05	3.89	3.75	3.91	5.38	3.85	6.29
965	11.36	10.48	10.54	9.93	3.76	20.3	11.98	10.1	10.31	3.56	15.37	3.64	3.85	3.94	3.93	3.82	9.37	3.81	3.99	3.85	3.79	8.56	3.93	6.19
966	11.57	10.69	9.61	9.82	3.39	22.52	9.24	10.34	9.64	8.48	17.67	3.04	3.9	3.79	3.9	3.71	8.29	3.98	3.95	3.77	3.95	6.32	3.82	6.45
967	11.42	10.57	9.65	10.34	3.36	22.11	9.1	8.83	9.87	8.78	16.73	3.17	3.85	3.83	3.78	3.81	7.75	3.8	3.83	3.83	3.62	5.7	3.9	6.21
968	11.77	10.42	10.36	8.75	3.61	20.66	10.36	10.48	11.43	7.75	16.79	3.29	3.86	3.89	3.82	3.79	8.02	3.86	3.89	3.89	3.81	5.88	3.8	6.14
969	10.46	10.27	9.72	9.54	3.6	16.93	10.24	10.83	9.89	9.44	12.46	3.78	3.83	3.77	3.84	3.8	5.89	3.81	3.89	3.88	3.84	3.82	3.95	6.04
970	12.13	10.51	9.54	9.87	3.55	18.48	8.6	10	8.74	9.26	12.85	3.93	3.79	3.84	3.83	3.77	9.21	3.83	3.97	3.89	3.9	3.8	3.88	5.58
971	11.78	10.51	9.84	8.8	3.75	20.23	9.32	11.67	8.81	9.72	15.89	3.93	3.86	3.91	4.07	3.8	8.94	3.84	3.85	3.85	3.72	3.9	3.79	5.81
972	12.15	9.91	9.69	8.51	3.22	17.11	9.73	9.74	8.3	9.1	14.34	3.93	3.74	3.85	3.98	3.88	9.21	3.79	3.86	3.88	3.89	3.82	3.77	6.63
973	12.62	10.76	9.38	8.99	3.57	19.55	10.07	10.16	10	9.23	15.22	3.5	3.96	3.73	3.82	3.93	8.6	3.82	3.81	3.93	3.73	3.82	3.95	6.07
974	11.42	10.77	9.86	9.43	5.43	18.12	9.66	10.13	10.09	12.17	9.44	3.73	3.82	3.91	3.96	4.04	5.31	3.78	3.93	3.85	3.81	3.76	3.8	5.52
975	12.25	10.46	9.75	8.64	5.22	15.88	14.06	10.43	9.14	9.82	10.57	3.7	3.85	3.95	3.8	3.78	6.08	3.92	3.84	3.8	3.8	3.81	3.82	4.8
976	12.4	11.4	9.96	9.91	3.27	16.71	13.23	8.97	8.84	10.01	12.81	3.82	3.83	3.88	3.79	3.69	7.95	3.76	3.83	3.81	3.79	3.89	3.81	6.71
977	11.25	10.14	9.43	9.78	4.66	15.83	13.67	9.55	9.99	9.8	10.7	3.62	4	3.81	3.86	3.81	6.13	3.81	3.86	3.77	3.72	4.03	3.93	5.74
978	11.14	9.4	9.36	10.63	3.23	17.62	12.72	9.68	9.77	9.06	9.46	3.4	3.96	3.74	3.75	3.75	8.86	3.85	4.01	3.66	3.8	3.83	3.75	5.69
979	10.41	9.31	9.91	9.21	3.83	16.33	13.4	9.4	9.21	10.66	9.57	3.73	3.88	3.91	3.74	3.9	10.24	3.9	3.86	3.88	3.75	3.85	3.92	5.46
980	10.77	9.26	9.58	8.64	3.09	18.81	14.53	8.58	10.11	9.83	9.35	3.57	3.73	3.88	3.86	3.8	9.06	3.71	3.96	4.02	3.78	3.81	3.74	5.84
981	10.74	9.63	8.85	9.19	5.69	18.56	10.5	8.8	9.57	10.16	9.75	3.73	3.93	3.87	3.81	4.15	6.34	3.85	3.8	3.87	3.89	3.93	4.18	5.79
982	10.35	10.01	10.3	9.21	6.5	17.61	10.36	8.88	10.22	9.63	9.26	3.34	3.87	3.87	4.06	3.95	6.16	3.94	3.85	3.91	3.97	3.88	3.86	5.96
983	11.04	9.66	9.36	8.62	3.61	18.97	9.26	8.95	9.51	9.84	9.38	3.63	3.86	3.95	3.85	3.9	7.08	3.79	3.73	3.82	3.83	3.79	3.75	6.17
984	10.01	9.06	10.48	7.92	3.26	18.11	9	9.38	8.93	8.66	9.05	3.68	3.85	3.85	3.81	3.96	7.42	3.87	3.79	3.62	3.99	3.84	3.87	5.49
985	11.23	10.59	9.21	8.28	3.22	17.71	9.57	10.02	10.89	9.98	9.6	3.92	3.82	3.77	3.78	3.93	8.45	3.8	4.06	3.82	3.84	3.84	3.94	5.75
986	11.15	8.96	10.66	9	5.71	17.75	8.96	9.34	10.14	9.82	9.86	3.74	3.81	3.88	3.81	3.91	5.89	3.93	3.8	3.92	3.81	3.79	3.81	5.63
987	10.85	9.79	10.01	9.54	7.27	18.06	8.23	9.21	9.89	9.59	9.51	3.74	3.92	3.89	3.9	3.78	6.09	3.96	3.76	3.72	3.87	3.86	3.98	3.93
988	9.01	9.79	10.11	10.6	6.09	16.99	9.62	9.59	10.16	10.08	9.12	4.94	3.9	3.93	3.84	3.83	6.48	3.9	3.7	3.91	3.85	3.9	3.75	3.79
989	9.97	9.69	9.68	10.49	8.04	18.48	10.27	9.02	10.49	9.08	9.14	5.42	4.06	3.93	3.91	3.95	3.83	3.91	3.87	3.86	3.88	3.8	4.08	3.94
990	10.9	10.37	9.52	9.34	3.45	17.96	7.92	8.68	9.77	9.11	9.67	5.2	3.92	3.75	3.85	3.83	6.14	3.93	3.82	3.79	3.8	3.82	3.93	3.79
991	9.41	9.96	9.57	9.26	4.65	18.34	9.06	8.47	11.17	9.4	9.18	7.67	3.97	3.92	4.13	3.88	5.62	3.83	3.95	3.72	4.04	3.75	5.26	3.78
992	9.12	11.74	8.64	9.14	7.19	19.95	9.27	9.18	8.59	9.65	10.26	8.34	3.86	3.77	3.77	3.89	3.69	3.86	3.85	3.78	3.92	4.02	3.99	3.92
993	9.68	9.95	9.76	9.02	7.37	19.08	9.96	8.81	9.68	9.5	10.97	7.92	3.86	3.98	3.96	3.97	3.6	3.73	3.83	3.82	3.77	3.75	3.76	3.92
994	8.82	10.51	9.28	9.49	6.84	16.54	8.45	10.08	9.25	10.12	9.81	8.07	3.98	3.84	4.13	3.91	3.8	3.75	3.88	4.06	3.89	3.87	3.92	3.79
995	9.85	9.59	9.58	9.27	7.2	17.15	7.94	9.27	10.52	8.5	9.69	7.17	3.87	3.88	3.84	3.91	5.87	3.92	3.69	3.87	3.77	3.82	3.91	3.9
996	10.21	9.62	10.21	9.3	4.73	17.3	8.19	9.7	9.5	9.48	11.31	8.91	3.7	4.01	3.82	3.91	5.98	3.78	3.85	3.84	3.88	3.89	3.88	3.83
997	9.74	9.71	9.94	9.56	8.52	17.96	8.13	9.26	9.89	8.54	12.3	8.82	3.89	3.84	3.82	3.82	7.41	3.86	3.91	3.87	3.92	3.84	3.71	3.81
998	9.8	9.65	9.58	8.92	5.62	17.83	9.42	9	8.38	9.09	10.09	8.63	4.02	3.79	3.72	3.82	7.86	3.85	3.84	3.9	3.88	3.84	3.79	3.63
999	10.36	8.6	8.64	9.25	8.29	16.77	9.85	9.25	9.92	9.17	10.58	8.11	3.84	3.84	3.76	3.82	5.98	3.97	3.86	3.9	3.68	3.79	3.78	3.8
1000	9.43	9.47	9.57	9.3	9.19	20.12	8.3	9.15	10.12	9.74	8.97	7.85	3.76	3.8	3.85	3.67	5.26	3.73	3.75	3.83	3.77	3.86	3.85	3.77

## Sheet: Supplementary Figure 10
Timestep (ns)	A, distance K140-E145 (Å)	B, distance K140-E145 (Å)	C, distance K140-E145 (Å)	D, distance K140-E145 (Å)	E, distance K140-E145 (Å)	F, distance K140-E145 (Å)	G, distance K140-E145 (Å)	H, distance K140-E145 (Å)	I, distance K140-E145 (Å)	J, distance K140-E145 (Å)	K, distance K140-E145 (Å)	L, distance K140-E145 (Å)	A, distance D135-K140 (Å)	B, distance D135-K140 (Å)	C, distance D135-K140 (Å)	D, distance D135-K140 (Å)	E, distance D135-K140 (Å)	F, distance D135-K140 (Å)	G, distance D135-K140 (Å)	H, distance D135-K140 (Å)	I, distance D135-K140 (Å)	J, distance D135-K140 (Å)	K, distance D135-K140 (Å)	L, distance D135-K140 (Å)
0	11.92	13.04	10.22	10.87	14.22	12.63	10.95	11.6	8.81	11.68	11.14	11.8	6.05	4.01	3.89	5.78	5.51	6.19	6.02	5.49	5.17	3.82	5.52	3.87
1	12.54	14.92	9.86	10.45	14.02	12.41	12.17	11.85	8.07	11.09	11.94	12.22	5.9	3.8	4.03	6.13	5.45	6.67	6.8	4.36	3.76	3.91	5.73	3.89
2	10.22	14.24	9.48	10.89	13.71	12.71	12.2	12.26	7.93	11.34	10.79	11.48	6.03	3.96	3.72	5.22	5.81	6.72	4.53	3.85	3.82	3.8	6.02	3.84
3	8.73	15.06	10.08	11.85	11.21	12.79	11.64	12.58	7.57	12.76	10.37	11.48	5.88	3.8	3.94	5.43	7.09	6.72	3.74	3.85	5.16	3.77	4.92	5.71
4	8.68	14.09	9.39	10.25	10.81	12.56	11.49	12.76	7.28	13.78	11.45	11.42	5.85	3.86	3.96	4.92	8.47	6.47	3.93	3.84	4.27	4.01	5.27	5.68
5	8.72	14.41	10.26	8.84	10.57	12.76	11.81	12.7	7.3	13.67	10.57	11.76	6.02	3.92	3.83	5.9	7.57	4.77	3.86	3.8	4.15	3.9	6.17	5.96
6	8.44	14.88	9.22	9.62	10.7	12.44	12.11	12.43	7.98	12.6	10.41	11.81	6.02	3.68	3.93	5.34	8.17	4.12	3.68	3.78	3.82	3.88	6.14	5.38
7	8.5	14.68	9.38	10.28	10.43	13.75	11.38	11.58	7.62	13.3	13.12	11.52	5.77	3.89	3.87	5.72	6.88	3.82	3.97	4.01	4	3.81	6.1	4.16
8	8.59	13.76	9.23	9.25	10.18	14.51	9.77	11.67	8.31	12.07	12.52	11.77	5.92	3.96	3.96	5.95	7.16	3.84	3.99	3.8	3.91	4.07	5.77	3.91
9	8.79	14.33	8.87	9	10.19	14.27	9.94	11.66	6.94	13.54	12.88	11.49	5.92	3.85	3.92	5.87	6.88	3.87	3.87	3.86	3.82	3.78	5.91	3.88
10	8.58	14.13	8.9	9.95	11.04	12.74	11.05	12.13	6.44	13.28	12.65	12.05	6.13	3.91	3.91	5.18	7.65	3.78	3.83	3.88	3.94	3.99	5.86	3.87
11	7.63	11.99	8.64	9.93	10.17	12.82	9.51	12.27	7.54	12.39	12.66	12.11	5.97	3.83	3.79	6.07	8.06	4.04	3.87	3.86	3.71	3.75	5.98	3.82
12	8.62	12.49	8.62	9.52	10.18	12.29	9.72	13.56	8.05	12.49	11.73	11.65	5.73	3.96	4.21	5.79	8.36	3.81	3.84	3.83	4.05	3.7	6.07	3.97
13	8.67	13.5	8.98	10.04	10.36	12.58	9.81	13.56	6.18	12.73	11.53	11.21	5.56	3.9	3.77	5.66	8	3.87	3.86	3.69	4.01	3.77	6.32	4
14	8.51	13.95	8.41	9.88	10.43	12.42	10.01	13.49	6.13	13.15	10.09	11.24	5.77	3.82	4.03	5.52	7.77	3.86	3.76	3.75	3.88	3.7	7.71	3.9
15	7.95	14.07	8.25	9.79	10.59	12.61	10.19	13.33	5.28	12.25	10.82	11.2	5.88	3.67	4.16	5.1	7.79	3.88	4.02	3.88	3.84	3.88	6.72	3.8
16	6.84	13.57	8.76	10.88	10.66	12.72	10.24	13.73	5.91	13.25	11.2	11.14	6.15	3.98	4.09	5.43	7.92	3.72	3.93	3.89	5.81	3.7	6.05	3.76
17	6.82	13.7	8.22	10.43	9.8	13.32	10.23	12.94	5.81	11.84	11.25	10.95	6.22	3.79	3.93	5.77	8.34	3.84	4.17	4	6.24	3.74	6.52	3.71
18	6.96	13.3	9.06	10.36	10.13	13.28	10.83	13.89	5.05	12	11.17	10.12	6.15	3.78	3.89	5.6	8.07	3.88	4.03	3.81	5.99	3.89	6.28	3.77
19	6.94	14.33	8.67	9.74	10.41	13.27	10.6	13.14	4.73	12.86	10.99	10.87	6.5	3.81	3.95	5.64	8.18	3.67	4.21	3.9	5.89	3.85	6.92	3.88
20	7.71	14.46	8.35	11.69	10.3	12.74	10.72	12.88	5.44	12.54	9.94	10.77	5.38	3.86	3.86	3.87	7.88	3.92	4.01	3.97	3.92	3.69	7.67	3.97
21	7.81	15.05	8.75	11.46	10.12	12.59	10.36	13.2	5.35	11.88	10.59	10.81	6.42	3.73	3.96	3.6	7.93	3.73	3.79	3.8	3.87	3.82	6.76	3.86
22	7.55	13.91	8.3	11.35	10.3	12.29	10.12	12.98	5.18	12.07	10.77	11.19	6.41	3.88	4	3.75	8.4	3.82	4	3.87	3.91	3.85	5.75	3.8
23	7.87	13.46	8.63	10.61	10.53	12.92	9.55	12.69	5.12	11.86	11.77	11.17	6.05	3.83	3.81	3.68	7.62	3.85	4.45	3.88	3.91	3.81	6.05	3.87
24	6.93	14.64	8.03	10.71	10.33	13.62	8.29	12.6	4.81	11.75	11.85	11.53	6.05	3.3	3.94	3.8	7.51	3.75	4.26	4.02	3.73	3.81	6.66	3.81
25	6.77	14.64	8.4	10.72	11.23	13.08	9.09	13.51	5.53	12.2	10.98	11.12	6.16	3.32	3.99	3.74	6.65	3.84	4.2	3.84	3.82	3.73	6.98	3.85
26	6.85	14.68	8.79	11.13	10.56	13.18	9.86	13.9	5.71	11.99	10.75	10.54	5.69	3.8	3.92	3.62	8.53	3.85	4.19	3.87	3.83	3.85	6.33	3.58
27	7.25	14.55	8.17	10.53	9.46	12.73	10.11	13.56	6.03	11.33	9.98	11.36	6.53	3.26	3.84	3.56	9.36	3.9	4.08	3.8	3.94	3.79	6.78	3.87
28	7.67	14.36	8.31	11.97	10.14	12.47	9.15	12.93	5.14	12.27	10.03	11.06	5.51	3.13	3.88	3.42	8.36	3.89	5.14	3.96	3.87	3.8	6.23	3.98
29	7.87	14.4	8.7	11.55	9.7	12.69	9.94	13.03	5.1	11.8	10.26	10.6	5.41	3.27	3.98	3.64	8.43	3.88	3.77	3.78	3.95	3.76	6.68	3.79
30	7.62	14.15	8.38	10.3	9.16	13	10.1	13.39	5.57	12.39	10.54	10.58	6.02	3.75	4.27	3.73	8.86	3.77	3.88	4.03	3.68	3.86	6.69	3.89
31	7.69	13.87	8.33	10.76	9.77	12.89	10.84	13.35	5.27	11.84	10.9	10.71	6.38	3.79	3.77	3.63	8.83	3.94	4.07	3.9	3.89	3.93	6.46	3.78
32	7.25	14.42	8.18	10.77	9.84	13.23	9.8	13.78	5.32	12.97	10.9	10.96	6.61	3.83	4.06	3.75	8.83	3.91	3.9	3.89	3.82	3.71	6.4	3.96
33	7.1	14.23	8.76	10.9	9.28	12.89	12.2	13.14	5.15	12.08	12.15	12.48	6.82	3.93	3.84	3.72	8.92	3.83	3.96	3.83	3.94	3.69	6.36	3.66
34	7.21	14.26	8.35	11.28	9.44	12.7	10.8	14	5.38	11.83	10.73	11.19	6.09	3.67	3.94	3.69	9.06	3.88	3.86	3.58	3.91	3.96	6.15	3.82
35	7.48	14.42	8.23	11.55	9.45	12.66	11.46	14.24	5.33	12.1	10.68	11.26	6.17	3.77	4	3.73	8.72	3.99	3.75	3.75	3.9	3.69	6.46	3.83
36	7.43	14.24	8.43	11.44	9.95	13.09	11.19	13.87	4.8	11.82	11.33	11.63	5.67	3.88	3.95	3.79	8.66	3.68	3.74	3.81	4	3.78	6.7	3.76
37	7.5	14.1	8.89	11.23	10.22	12.52	10.91	13.49	4.91	11.13	10.86	11.33	5.65	3.88	3.77	3.86	8.7	3.75	3.82	3.92	3.85	3.77	6.62	3.73
38	7.11	14.57	8.59	10.86	9.74	12.91	10.53	13.83	5.39	11.83	10.95	11.18	6.6	3.81	3.98	3.98	7.9	3.84	3.82	3.77	4	3.72	6.45	3.85
39	7.75	14.25	8.59	10.95	9.59	13.64	10.99	13.28	4.95	12.37	10.66	11.47	6.63	3.86	3.95	3.86	8.38	3.74	3.87	3.75	3.92	3.87	7.15	3.92
40	6.63	14.24	8.52	11.38	9.82	13.53	10.95	13.7	6	11.82	10.72	11.17	6.61	3.61	4.11	3.92	8.41	3.91	3.9	3.8	3.87	3.88	7.28	3.8
41	7.36	14.33	8.49	12.1	8.76	12.82	11.08	13.36	5.48	11.98	11.61	11.57	6.46	3.7	4.11	3.85	9.13	4.03	3.93	3.81	3.88	3.99	6.61	3.73
42	6.62	14.59	8.46	11.3	9.6	12.81	10.79	13.43	5.13	11.95	11.88	10.85	6.22	3.79	4.35	3.96	8.54	3.9	3.89	3.81	3.82	3.81	7.29	3.66
43	7.58	15.02	8.43	11.04	9.74	12.81	10.9	13.45	4.86	12.06	11.29	10.79	6.31	3.94	3.95	3.94	8.81	3.93	3.83	3.87	3.95	3.86	7.49	3.66
44	7.79	13.91	8.54	11.06	9.49	12.78	11.04	14.1	4.98	12.14	11.28	10.93	6.33	3.81	3.94	4.03	8.44	3.81	3.94	3.65	4	3.8	6.4	3.94
45	8.85	14.48	8.26	10.46	9.09	12.33	10.6	13.97	5.12	12.3	11.34	11.07	6.28	3.8	4.2	3.78	7.99	3.92	3.75	3.97	3.93	3.86	6.03	3.78
46	7.37	14.19	7.95	10.85	10.37	12.97	11.13	13.9	5.15	11.36	11.5	11.39	6.67	3.84	4.04	3.95	8.21	3.94	3.87	3.75	3.89	3.85	7.37	3.97
47	8.05	13.83	8.11	11.32	9.38	13.7	10.66	13.93	5.32	12.18	10.86	11.09	5.93	3.93	4.06	3.77	8.95	3.84	3.8	3.9	3.79	3.69	7	3.84
48	8.08	13.22	8.25	10.98	9.96	13.6	10.85	14.04	4.96	12.41	11.35	11.12	5.81	3.99	3.88	3.82	8.25	3.81	3.8	3.65	4.1	3.83	5.98	3.79
49	7.95	14.78	8.54	10.67	9.59	13.16	11.22	12.45	5.06	12.75	12.3	11.61	6.4	3.88	4	3.82	8.61	3.78	3.91	3.84	3.88	3.79	6.56	3.84
50	7.73	14.96	8.2	11.04	9.31	13.17	10.65	13.74	4.95	12.26	12.11	11.28	5.25	3.84	4.27	3.9	8.75	3.75	3.89	3.9	4.04	3.78	6.44	3.77
51	8.44	14.71	8.09	11.59	9.91	12.96	11.05	13.96	5.42	12	11.72	11.69	5.24	3.74	4.62	3.89	8.92	3.82	3.96	3.83	3.85	3.85	7.1	3.75
52	8.96	14.78	8.09	11.34	9.31	12.9	9.99	13.67	5.19	12.32	11.7	11.43	4.01	4	4	3.93	9.04	3.81	4.1	3.57	3.88	3.76	7.25	3.6
53	7.45	14.75	8.03	11.42	8.81	13.58	9.71	13.33	4.91	11.89	12.08	11.1	6.32	3.97	4.21	3.76	9.75	3.94	4.07	4	4.02	3.78	6.77	3.72
54	8.91	15.1	9.01	11.1	9.37	13.25	10.38	13.22	5.23	11.73	11.45	11.38	3.86	3.79	3.84	3.85	8.99	3.82	3.95	3.8	3.84	3.86	6.99	3.8
55	8.25	15.19	7.89	11.32	9.69	12.84	9.58	14	4.84	12.48	12.64	11.01	4.43	3.84	4.39	3.85	9.17	3.84	4.03	3.86	3.99	3.84	6.55	3.84
56	8.71	14.99	8.32	10.93	9.59	13.05	10.01	13.7	4.83	12.06	11.79	11.25	4.18	3.8	6.01	3.8	8.51	3.78	4.7	3.76	3.92	3.83	7.26	3.8
57	7.8	14.18	8.03	11.31	9.86	13.18	9.3	13.52	5.56	12.16	12.25	11.31	3.9	3.74	5.78	3.82	8.81	3.81	5.12	3.83	3.85	3.93	6.86	3.77
58	9.48	15.04	8.34	10.75	9.51	12.78	9.54	13.75	5.18	12.19	10.37	11.08	3.61	3.81	6.23	3.79	8.67	3.77	6.08	3.83	3.99	3.8	7.12	3.87
59	8.71	14.55	7.92	10.8	9.84	13.31	9.26	13.66	4.91	12.34	11.6	11.44	4	3.8	5.82	4.04	8.37	3.72	6.08	3.96	3.96	3.82	6.32	3.97
60	9.37	14.62	7.22	10.78	7.56	13.77	10.31	13.73	5.08	12.88	11.84	11.16	3.81	3.78	6.75	3.84	9.88	3.82	5.54	3.82	4.05	3.87	6.44	3.88
61	8.93	14.44	7.13	11.14	7.24	12.66	8.52	13.62	5.24	12.58	12.07	11.23	3.95	3.88	6.4	3.85	10.43	3.7	6.29	3.96	3.94	3.94	6.48	3.84
62	9.39	14.07	7.69	11.04	7.69	12.74	8.57	13.4	5.46	11.39	12.33	11.86	3.75	3.88	6.35	3.92	10.2	3.92	6.31	3.74	3.82	3.91	5.65	3.87
63	9.66	14.77	7.96	10.85	7.6	12.59	9.79	13.29	5.11	12.33	11.09	10.93	3.91	3.94	6.16	3.92	10.51	3.8	6.43	3.83	3.83	3.79	6.2	3.97
64	8.86	14.56	8.16	11.04	7.65	12.28	9.79	14.35	4.96	12.49	11.25	11	3.93	3.86	6.02	3.82	10.37	3.88	6.4	3.78	3.92	3.82	6.57	3.77
65	10.14	14.47	7.91	10.96	7.49	12.36	8.83	13.97	4.85	13.08	11.21	11.53	3.99	3.85	6.14	3.93	9.79	3.8	6.36	3.71	4.23	3.78	6.61	3.9
66	8.63	14.09	8.61	10.54	7.47	11.62	12.62	13.72	5.21	13.2	10.74	10.73	3.49	3.54	5.31	3.94	10.61	3.93	3.58	3.91	5.7	3.79	6.54	3.87
67	10.15	14.34	8.78	11.63	7.79	12.09	12.52	13.54	5.34	13.08	11.02	10.65	3.95	4.02	5.94	3.8	10.53	3.85	3.64	3.84	5.21	3.71	6.85	3.81
68	9.04	13.91	8.82	11.28	7.68	12.36	12.55	13.97	4.64	12.16	10.21	10.62	3.82	3.77	5.25	3.88	10.13	3.89	3.62	3.79	5.85	3.83	7.08	3.78
69	8.27	14.53	7.21	10.87	7.56	12.78	11.85	13.84	5.25	12.55	11.24	11.35	5.14	3.88	6.23	3.77	10.44	3.92	3.84	3.86	5.76	3.87	6.79	3.9
70	6.55	14.1	7.56	11.9	7.36	12.38	11.21	13.87	4.89	12.79	9.61	11.21	5.46	3.8	6.09	3.86	10.94	3.87	3.84	3.83	6.09	3.94	7.96	3.89
71	9	14.92	7.19	11.25	7.59	12.61	11.1	13.57	5.22	12.44	11.3	10.76	3.73	3.88	6.24	3.8	10.9	4	3.79	3.8	5.57	3.73	6.77	3.77
72	9.38	13.79	7.69	11.35	7.51	12.18	11.3	13.6	5.1	12.77	10.97	11.58	3.78	3.97	5.77	3.75	10.6	4	3.83	3.94	5.83	3.71	6.72	3.82
73	10.99	15.2	8.77	11.35	7.4	12.01	12.05	13.74	5.35	13.02	11.18	12.25	3.93	3.79	5.59	3.79	11.12	3.91	3.77	3.91	5.73	3.8	6.6	3.8
74	10.02	15.14	8.52	11.45	7.47	12.35	11.15	13.19	5.39	12.95	10.86	11.42	3.82	3.87	5.9	3.79	10.89	3.93	3.83	3.77	5.65	3.91	6.64	3.86
75	9.83	14.46	8.25	11.27	7.41	13.04	10.75	12.93	5.04	12.93	11.18	11.7	3.99	3.94	5.69	3.81	10.93	3.95	3.83	3.72	5.87	3.83	6.49	3.77
76	9.88	14.76	8.53	11.04	7.75	12.75	11.51	13.99	5.14	12.17	10.86	11.31	3.73	3.81	3.86	3.92	10.43	3.77	3.8	3.9	5.67	3.83	6.74	3.95
77	10.61	14.41	9.27	10.53	7.55	13.13	11.17	14.39	5.26	12.11	10.76	11.66	4	3.93	3.77	3.83	11.18	3.85	3.89	3.86	5.76	3.87	6.72	3.9
78	10	15.01	8.55	11.14	7.34	12.83	10.14	14.31	5.36	12.23	10.56	11.73	3.8	3.79	4.49	3.8	11.07	3.93	3.85	3.78	5.49	3.8	6.82	4.03
79	9.38	14.54	8.53	11.34	7.7	12.26	11.41	14.05	5.34	13.02	10.85	11.51	3.65	3.77	4.08	3.82	10.65	3.98	3.64	3.82	5.72	3.85	7	3.98
80	9.54	14.44	8.19	10.86	8.71	12	11.69	13.99	5.31	13.29	11.18	11.35	3.83	3.97	4.21	3.84	9.73	3.82	3.9	3.78	5.67	3.81	6.44	3.66
81	8.81	14.68	8.09	10.98	9.36	12.21	11.23	14.32	5.39	13.03	11.43	11.07	3.79	3.84	5.96	3.8	7.86	3.76	3.85	3.86	5.71	3.93	5.39	3.84
82	10.09	14.76	8.71	11.05	8.01	12.02	11.34	13.89	5.2	13.18	11.47	12.04	3.78	3.88	5.56	3.95	9.4	3.91	3.93	3.92	6.12	3.8	5.71	3.84
83	9.88	14.6	8.34	10.64	8.8	11.69	11.34	14.05	5.05	13.14	10.64	11.23	3.88	3.83	5.75	3.91	8.38	3.84	3.84	3.89	6.15	3.88	5.82	4
84	10.55	14.36	8.85	10.96	8.58	11.98	10.77	13.93	4.97	13.22	12.16	11.2	3.73	3.8	6	3.98	9.07	4	3.71	3.73	5.92	3.75	6.12	3.89
85	10.02	14.95	8.03	11.08	7.19	11.48	10.62	13.72	4.64	12.94	11.64	10.89	3.93	3.96	5.78	3.97	9.77	3.88	3.88	3.78	6.1	3.88	5.79	3.92
86	9.6	14.75	8.56	11.48	7.62	12.54	12.1	14	5.27	12.81	11.29	11.04	3.87	3.83	5.64	3.87	10.1	3.86	3.83	3.73	5.6	3.91	6.2	3.76
87	9.47	14.35	8.11	11.27	7.35	12	11.37	13.86	5.16	12.79	11.37	11.64	3.73	3.99	6.41	3.89	10.21	3.86	3.91	3.94	5.83	3.82	5.6	3.89
88	9.56	14.58	8.09	11.14	7.38	11.7	10.65	14.02	5.15	12.95	11.6	11.83	3.81	3.94	5.91	3.9	10.46	3.89	3.8	3.9	5.96	3.92	5.86	3.87
89	9.22	14.08	8.32	11.09	7.63	11.85	11.16	14.14	5.33	13.06	11.22	12.19	3.97	3.74	6.08	3.89	9.87	3.91	3.79	3.98	5.76	3.76	6.29	3.84
90	10.16	14.9	8.34	11.34	7.45	12.09	10.08	14.33	4.74	13.34	10.95	12.74	3.87	3.93	4.04	3.83	10.08	3.93	3.87	3.83	6.05	4	8.34	3.69
91	10.01	14.1	8.72	10.39	7.63	11.8	11.03	14.17	4.53	13.38	10.59	12.48	3.98	3.82	4.27	3.86	10.04	3.94	3.79	3.79	5.93	3.87	6.83	3.7
92	8.88	14.04	8.59	11.54	7.58	12.24	11.04	14.67	5.03	13.46	11.27	13.12	3.94	3.84	4.01	3.92	10.02	3.92	3.83	3.8	6.16	3.79	6.55	3.77
93	9.54	14.48	8.34	11.42	7.6	12.62	11.33	14.03	5.25	13.1	10.33	11.89	3.82	4	3.98	3.65	10.65	3.85	3.94	3.77	5.98	3.82	7.89	3.75
94	9.35	14.49	8.26	10.89	7.81	11.57	11.97	13.83	4.94	13.05	10.92	11.45	3.83	3.82	5.71	4.03	9.98	3.97	3.82	3.87	6.4	3.73	6.8	3.86
95	9.87	14.6	8.7	11.27	7.63	12.21	11.91	14.41	5.82	13.09	11.43	11.77	3.82	3.89	3.92	3.83	10.17	4.08	3.78	3.94	5.65	3.73	6.55	3.73
96	9.13	14.58	8.24	10.77	7.28	11.99	10.69	13.91	5.58	12.93	10.95	11.81	3.81	3.91	5.88	3.75	10.26	3.66	4.04	3.89	5.9	3.86	6.64	3.82
97	9.64	14.21	8.45	11.48	7.84	11.86	11.7	14.16	5.02	12.33	11.05	12.11	3.55	3.81	5.71	3.78	9.46	3.82	3.87	3.83	5.83	3.84	6.84	3.78
98	8.37	14.78	8.15	10.57	7.58	11.29	11.55	14.45	5.46	12.6	10.35	11.51	3.97	3.8	6.12	3.86	9.81	3.85	3.66	3.87	5.79	3.84	6.44	3.88
99	9.59	14.89	8.29	11.16	7.85	12.13	11.23	14	4.96	13.05	10.88	12.27	3.97	3.88	5.63	3.95	9.92	3.87	3.95	3.7	5.92	3.63	6.53	3.72
100	8.93	14.74	8.36	11.85	7.52	12.27	10.76	13.58	5.84	11.78	11.07	11.73	3.92	4.1	5.43	3.82	9.78	3.95	3.88	3.86	5.88	3.86	7.14	3.75
101	8.19	14.84	8.73	11.34	7.6	12.37	11.01	13.48	5.6	12.98	11.58	12.06	3.98	3.81	5.5	3.93	9.14	3.85	3.89	3.95	5.56	3.85	6.42	3.64
102	7.86	14.51	8.01	10.64	7.62	12.07	11.96	13.52	5.29	13.05	10.93	10.98	4.11	3.99	5.77	3.87	9.63	3.82	3.69	3.75	5.83	3.88	6.49	3.85
103	8.91	15.02	7.77	11.52	7.61	12.12	11.33	14.31	5.22	12.66	11.31	11.98	3.8	3.73	6.42	3.74	8.26	3.83	3.78	3.91	6.21	3.76	7.05	3.93
104	8.93	14.57	7.81	11.46	7.48	12.68	12.28	13.6	5.24	13.69	11.97	12.55	3.99	3.92	6.49	3.72	8.85	3.93	3.98	3.9	5.8	3.69	6.31	3.76
105	10.07	14.68	8.71	11.6	7.65	12.2	11.48	14.08	4.62	12.39	11.32	13.49	3.64	4.04	5.8	3.89	9.18	3.86	3.9	3.58	6.04	3.86	6.71	3.87
106	10.61	14.54	8.34	11.24	7.62	12.31	11.92	14.18	5.14	12.21	11.75	12.67	3.87	3.73	5.72	3.8	9.08	3.89	3.85	3.78	5.46	3.83	6.64	3.88
107	9.55	14.95	8.52	11.21	7.2	12.37	11.98	14.57	5.23	12.92	11.32	12.58	3.78	3.96	6.07	3.86	9.26	3.83	3.94	3.71	5.87	3.84	6.59	3.79
108	9.11	14.13	8.69	10.8	7.27	12.49	12.69	13.48	5.18	12.63	10.91	12.13	3.75	3.97	5.53	3.86	9.65	3.9	3.73	3.79	5.69	4.03	6.54	3.7
109	9.09	14.38	8.46	10.96	7.29	12.48	11.62	13.99	5.26	12.15	11.11	12.59	3.92	4.05	5.68	3.87	9.19	3.82	3.82	3.93	5.31	3.85	6.78	3.82
110	8.81	14.86	8.99	11.02	7.48	12.88	11.33	13.19	4.73	12.3	11.35	11.72	4.04	3.81	5.05	3.92	9.17	3.9	3.91	3.96	6.3	3.8	6.49	3.67
111	7.15	14.18	8.33	11.35	7.44	12.47	11.41	13.76	4.9	12.31	11.56	11.92	3.84	3.82	5.96	3.97	9.22	3.87	3.78	3.72	6.08	3.99	6.53	3.84
112	7.85	14.47	8.55	11.42	7.28	12.45	9.13	13.88	4.7	13.21	11.43	12.32	3.8	3.95	5.53	3.86	9.31	3.9	3.88	3.71	6.03	4.14	6.92	3.8
113	7.52	14.71	8.08	11.54	7.16	12.2	10.23	13.75	4.94	12.19	10.62	12.52	3.84	3.87	6.43	3.86	9.22	3.83	3.97	3.88	5.31	3.84	6.69	3.83
114	6.91	16.03	8.55	11.39	7.45	12.78	9.99	14.07	5.2	12.37	11.44	12.61	4.12	3.78	5.87	3.88	9.1	3.93	3.96	3.76	5.9	3.95	7.04	3.95
115	8.53	14.64	8.32	11.1	7.84	12.22	10.81	14.1	4.76	11.98	10.85	11.72	3.91	3.66	6.51	3.9	9.04	3.8	3.68	3.88	5.79	4.2	6.99	3.84
116	8.07	14.67	8.18	11.53	7.2	11.88	10.03	14.55	4.95	12.97	11.06	11.52	4.03	3.89	6.57	3.93	8.81	3.83	3.77	3.68	5.78	3.94	7.01	3.68
117	8.21	14.88	8.16	11.35	7.25	12.07	11.07	13.99	4.73	12.79	10.9	11.8	3.88	3.85	6.02	3.95	8.95	3.98	3.86	3.94	6.11	3.8	6.72	3.98
118	10.01	14.32	8.28	11.49	7.63	11.45	11.26	12.83	4.85	11.99	11.65	12.11	3.85	3.83	5.62	3.77	8.64	3.8	3.73	3.89	5.51	3.89	6.56	3.9
119	8.11	14.87	8.6	11.21	7.44	12.1	10.53	13.82	4.84	12.49	10.97	11.65	3.82	3.94	5.43	4	8.78	3.75	3.81	3.76	5.49	3.69	6.15	3.98
120	7.91	14.42	8.6	11.24	7.06	11.84	10.53	14.01	4.56	11.9	10.93	11.82	3.91	3.89	5.33	3.88	8.67	3.89	3.81	3.84	6.09	3.79	6.03	3.88
121	8.31	14.2	8.26	11.52	7.18	12.44	10.64	13.94	5.2	13.25	11.14	11.64	3.74	3.82	5.36	4.13	8.88	3.89	3.97	3.73	5.63	3.8	7.2	3.87
122	8.18	14.09	8.33	11.26	7.6	12.36	10.97	14.18	4.63	12.45	11.44	12.23	3.86	3.8	5.55	3.82	8.89	3.83	3.79	3.75	5.78	3.98	6.36	3.77
123	7.58	14.33	7.79	11.56	7.67	11.88	11.37	13.69	5.06	12.73	10.81	11.61	4.02	3.76	5.57	3.75	9.09	3.83	3.95	3.82	6.07	3.79	6.38	3.86
124	8.43	15.15	7.9	12.26	7.2	11.71	11.09	14.18	4.64	12.78	11.24	12.19	3.87	3.9	6.45	3.85	8.9	3.75	3.88	3.83	6.37	3.89	7.17	3.96
125	8.3	14.55	7.47	10.84	7.59	12.76	10.89	14.11	5.06	12.88	11.16	11.56	3.87	3.85	6.41	3.87	8.71	3.8	3.82	3.81	6.14	3.93	5.99	3.83
126	8.21	15.28	7.86	11.24	8	14.3	11.1	14.77	6.24	12.36	11.02	12.31	3.86	3.86	5.95	3.86	8.44	3.92	3.85	3.94	6.01	3.87	6.66	3.78
127	8.48	14.68	7.68	10.61	7.43	13.08	11.87	14.79	4.84	13.43	10.64	12.55	3.81	3.83	6.11	3.97	8.98	3.83	3.84	3.84	6.12	3.84	6.15	3.86
128	8.18	14.28	8.1	11.37	7.35	12.78	11.53	14.88	5.26	12.29	11.35	12.08	3.83	3.9	5.91	3.87	8.95	3.89	3.82	3.87	5.66	3.85	6.37	3.86
129	7.85	15.13	7.69	10.68	7.76	12.84	11.23	14.55	5.06	12.68	10.85	11.83	3.82	3.86	6	3.78	8.9	3.64	3.88	3.8	6.1	4.08	6.2	3.9
130	8.63	14.45	7.71	12.03	7.29	12.34	11.31	14.56	5.12	13.52	11.17	11.47	3.83	3.93	6.02	3.75	9.38	4.01	3.82	3.87	6.44	3.85	7.08	3.92
131	8.29	14.39	7.35	11.23	7.02	12.65	10.68	15.43	5.01	12.79	10.35	11.53	3.79	3.74	6.24	3.88	8.86	3.88	3.94	3.85	6.03	3.99	7.12	3.96
132	9.22	14.73	7.75	11.46	7.5	12.81	11.16	14.66	5.11	12.53	11.4	11.55	3.78	3.86	6.23	3.78	9.4	4.04	3.8	3.88	5.99	3.77	6.56	3.87
133	9.07	14.25	7.27	10.9	7.75	13.35	10.73	14.24	4.9	12.52	10.95	12.12	3.83	3.72	5.98	3.84	9.2	4.11	3.87	3.78	6.43	3.83	5.7	3.83
134	8.99	14.2	7.91	11.07	7.79	12.17	11.53	14.56	5.48	12.18	11.11	11.89	3.9	3.92	6.08	3.9	9.35	3.93	3.83	3.83	5.71	3.93	6.07	3.91
135	10.14	14.75	8	12.61	7.79	12.85	11.36	14.53	5.05	12.39	11.8	11.76	3.89	3.78	6.15	3.77	9.11	3.85	3.9	3.88	6.29	4.1	6.71	3.86
136	9.75	14.17	7.46	11.46	7.82	13.09	12	13.86	5.43	13	11.06	11.63	3.71	3.92	6.27	3.91	8.39	3.92	3.82	3.79	5.71	3.72	5.75	3.86
137	9.5	14.22	7.4	11.02	7.65	13.06	10.99	14.45	5.2	12.81	10.64	11.72	3.76	3.7	6.48	3.88	8.7	3.76	4.03	3.86	6.33	3.87	5.8	3.91
138	7.2	14.02	7.58	11.4	7.2	12.73	11.32	14.44	6.14	12.71	11.37	11.58	3.91	3.92	5.93	3.87	9.13	3.83	3.93	3.71	5.85	3.94	6.08	3.72
139	8.14	14.66	7.77	11.55	7.76	12.97	11.93	13.9	5.55	12.55	10.81	12.48	4.04	3.83	6.16	4.1	8.49	3.79	3.8	3.91	6.1	3.81	5.99	3.85
140	7.94	13.69	7.33	11.98	7.22	12.75	10.43	13.71	5.6	12.43	10.82	11.62	3.83	3.87	6.22	3.8	8.28	3.97	3.85	3.78	5.54	3.75	6.2	3.87
141	8.32	14.01	7.52	12.18	7.67	11.7	12	14.11	5.44	12.48	11.09	12.15	3.76	4	6.18	3.81	8.38	3.9	3.83	3.73	5.06	3.88	5.72	3.85
142	8.15	14.36	7.86	11.66	7.37	13.16	10.88	13.57	5.37	12.37	11.55	12.06	3.99	3.91	6.12	3.91	7.94	3.8	3.79	3.73	5.76	3.83	7.14	3.86
143	9.4	14.07	7.17	11.55	7.4	12.28	11.64	13.45	5.19	12.46	11.04	12.81	3.94	3.87	6.43	3.79	9.09	3.82	3.91	3.73	5.14	3.85	6.09	3.99
144	7.44	15.56	7.15	10.5	7.41	12.54	10.95	13.28	6	13	11.11	12.57	4.05	3.9	6.41	3.77	8.61	3.79	3.79	3.76	5.59	3.79	6.03	3.71
145	8.65	15.08	7.49	11.93	7.36	13.7	10.24	13.5	5.28	13.29	10.96	12.15	3.64	3.9	6.38	3.78	8.99	3.95	3.97	3.7	5.36	3.76	6.34	4.05
146	8.55	14.22	7.4	11.59	7.75	13.45	10.85	14.48	5.66	13.29	11.18	12.06	3.99	3.93	6.2	3.88	9.02	3.87	3.78	3.85	5.63	3.78	6.11	3.79
147	7.77	14.94	7.5	12.45	7.08	12.57	11.07	14.3	5.55	12.3	10.71	11.79	3.67	3.78	6.17	3.86	9.77	3.92	3.78	3.81	5.64	4.04	6.23	3.83
148	8.32	14.09	7.41	11.36	7.53	12.95	10.85	14.43	5.63	12.7	11.99	12.31	3.86	4	6.06	3.88	9.91	3.84	3.76	3.78	5.64	3.81	6.09	3.85
149	9.77	15.67	7.28	11.67	7.24	12.09	11.03	13.74	5.29	12.55	11	12.1	4.04	3.82	6.16	3.83	9.08	3.9	3.95	3.7	5.87	3.95	6.73	3.92
150	8.49	16.21	7.57	11.67	7.44	13.92	11.44	13.96	5.52	12.47	11.64	12.22	3.73	3.85	6.13	3.83	9.21	3.97	3.85	3.82	5.86	3.92	6.87	3.83
151	8.98	15.01	8.22	12.1	7.48	13.96	11.97	13.87	5.49	12.43	11.1	12.27	3.92	3.97	6.27	3.84	9.01	3.78	3.85	3.9	5.77	3.75	6.64	3.78
152	8.53	15.3	8.07	12.14	7.66	14.04	12.22	14.5	5.14	13.16	10.8	11.69	3.84	3.96	5.67	3.88	8.73	3.62	3.94	3.78	5.87	3.89	6.5	3.83
153	9.24	14.86	7.98	12.19	7.3	14.48	11.9	14.39	6.06	12.92	11.08	11.73	3.91	3.76	5.7	4	9.07	3.86	3.92	3.82	5.89	4.11	6.6	3.74
154	8.68	15.28	7.66	12.35	7.58	14.17	10.42	14.57	6.29	12.44	10.94	11.96	3.93	3.8	5.81	3.87	8.73	3.84	3.87	3.81	5.54	3.69	6.28	3.85
155	8.69	14.73	7.66	10.81	7.8	13.82	11.32	14.41	6.02	12.53	11.15	12.37	3.84	3.85	6.19	3.98	8.57	3.86	3.79	3.86	6.02	3.87	7.21	3.85
156	8.9	14.83	7.24	10.8	7.72	13.14	11.41	14.72	6.01	13.15	10.9	11.93	3.75	3.83	6.41	3.97	8.63	3.73	3.75	3.93	5.72	3.78	6.57	3.77
157	9.09	15.17	7.58	10.91	7.5	12.85	12.38	14.63	5.68	12.58	11.37	11.51	4.05	3.78	5.54	3.87	7.87	3.73	3.62	3.82	6.01	3.83	5.82	3.89
158	9.31	15.33	6.83	11.41	7.93	12.44	11.59	14.95	5.56	12.4	11.52	11.84	3.95	3.81	6.15	3.9	7.82	3.85	3.9	3.83	5.71	3.91	5.76	3.82
159	8.47	14.72	7.56	11.42	7.53	12.52	11.78	14.32	5.8	12.45	11.75	11.84	3.92	3.86	6	4	9.63	3.79	3.85	3.86	5.68	3.8	5.62	3.84
160	7.14	15.23	7.77	11.47	7.5	12.78	11.36	13.67	5.73	12.35	11.68	11.2	3.87	3.68	6.38	3.84	8.7	3.87	3.8	3.97	5.68	3.84	3.89	3.84
161	8.17	15.36	7.94	10.88	7.71	11.93	11.5	13.89	5.9	12.76	12.64	11.11	3.97	3.86	6.18	3.83	8.46	3.96	3.84	3.84	5.71	3.82	3.85	3.79
162	8.11	15.78	7.91	11.7	6.99	12.43	12.11	14.4	5.81	12.6	11.39	11.38	3.71	3.75	5.91	3.82	8.78	4.03	3.8	3.75	5.55	3.86	7.17	3.67
163	8.01	14.95	7.73	11.98	7.51	12.42	11.88	13.54	5.69	10.96	11	11.62	3.91	3.75	6.5	3.66	8.95	3.93	4.05	3.8	6.17	3.98	6.49	3.75
164	8.33	15.13	7.89	11.59	7.25	12.34	11.5	14.38	5.52	12.26	11.89	11.74	3.81	3.92	5.28	3.79	8.94	3.84	3.87	3.72	5.93	3.93	6.27	3.62
165	8.5	14.89	7.53	11.46	7.47	12.82	11.29	13.8	6.03	12.56	10.28	11.54	3.86	3.8	5.68	3.73	9.82	3.84	3.78	3.95	5.66	3.96	6.81	3.84
166	8.11	14.94	7.97	11.56	7.49	13.37	11.22	14.47	5.16	12.13	11.44	11.65	3.79	3.78	5.45	3.81	9.52	3.92	3.79	3.66	5.53	3.93	6.83	3.81
167	8.97	15.02	7.62	11.48	7.2	13.03	9.63	14.73	5.35	11.94	10.7	11.95	4	3.99	6.33	3.81	9.57	3.93	3.94	3.82	5.54	4.03	7.04	3.84
168	8.58	14.96	7.65	10.93	7.65	13.4	10.35	14.69	5.91	11.65	10.93	11.63	3.84	3.85	6.77	3.37	10.46	3.87	3.79	3.68	6.05	4.14	7.06	3.79
169	8.96	14.89	7.99	11.74	7.77	12.82	10.27	13.8	4.96	12.21	11.12	11.43	3.55	3.82	5.97	3.78	9.95	4.12	3.8	3.82	6.11	3.97	6.35	3.79
170	8.78	14.46	7.8	10.91	7.86	13.05	10.28	14.5	5	11.79	10.69	11.95	3.81	3.86	6.57	3.86	9.91	4.05	3.94	3.77	5.87	3.76	7.83	3.9
171	8.04	15.13	7.8	11.34	7.76	12.9	10.77	14.51	5.4	12.02	11.84	12.54	3.78	3.75	5.67	3.83	9.74	3.77	3.94	3.75	6.28	4.07	6.63	3.74
172	7.47	14.95	7.41	11.13	7.78	12.77	9.53	14.69	5.14	12.41	11.58	12.53	3.81	3.8	6.21	4.06	9.85	3.83	3.89	3.77	5.45	3.81	6.93	3.98
173	7.42	15.63	7.67	10.98	7.64	13.1	9.97	14.09	5.07	11.65	11.51	11.97	3.93	3.79	5.81	3.76	9.67	4	3.82	3.75	5.67	3.8	6.62	3.88
174	9.22	15.31	7.49	11.74	7.57	12.84	9.63	14.43	5.35	12.03	11.72	12.29	3.86	3.68	6.07	3.82	8.8	4.09	3.78	3.88	5.88	3.98	5.45	3.93
175	8.56	15.16	7.34	11.6	7.58	13.39	10.2	15.15	5.8	12.29	11.13	11.87	3.93	3.86	6.18	3.82	9.52	3.97	3.81	3.92	6.21	3.85	6.46	3.76
176	8.55	14.91	7.66	12.01	7.59	13.11	10.66	13.97	4.63	11.96	11.34	12.16	3.87	3.78	6.3	3.8	8.68	3.94	3.88	3.59	6.4	3.87	6.63	3.92
177	7.76	14.86	7.85	11.31	7.41	12.76	10.77	14.41	5.62	11.78	10.77	11.87	4.35	3.8	6.14	3.86	9.49	3.89	3.73	3.82	5.47	3.83	6.6	3.8
178	8.32	15.1	7.84	10.6	7.37	12.7	11.06	14.16	5.94	10.42	11.54	12.23	3.93	3.7	6.27	3.96	9.81	3.93	3.68	3.84	5.84	3.84	6.29	3.93
179	8.11	14.87	8.01	11.4	7.16	13.68	10.81	14.37	5.49	10.15	11.83	12.15	3.95	3.81	6.1	3.9	9.8	3.85	3.81	3.92	6.1	3.85	6.51	3.85
180	10.41	14.86	8.01	11.43	7.24	12.67	11.32	14.6	5.4	10.7	10.88	11.49	3.65	3.89	5.55	3.89	9.47	3.87	3.97	3.86	6.12	4.06	6.4	3.9
181	7.78	15.19	7.55	11.66	7.36	12.04	11.28	14.2	6.11	12.34	11.71	12.45	3.91	3.82	6.5	3.73	9.7	3.8	3.78	3.89	5.87	3.94	5.89	3.79
182	7.82	14.57	6.06	11.24	7.34	13.89	10.71	14.94	5.63	11.47	12.06	14.25	3.8	3.77	7	3.79	9.76	3.86	3.89	3.68	6.01	3.72	5.73	3.79
183	7.46	14.94	6.26	11.6	7.03	13.34	10.9	14.1	4.93	11.09	10.78	12.09	3.91	3.82	8.02	3.8	9.73	3.92	3.79	3.84	5.65	3.79	6.23	3.78
184	8.33	14.67	6.88	11.26	7.69	13.28	10.14	14.14	5.17	12.23	11.72	11.97	3.99	3.96	6.36	3.84	9.18	4.1	3.93	3.75	6.41	3.72	5.77	3.83
185	8.3	14.4	6.76	11.35	7.39	12.75	10.48	14.71	4.38	11.38	11.37	12.09	3.86	3.87	7.54	3.8	8.38	4.44	3.89	3.78	6.33	3.81	5.69	3.96
186	7.25	14.83	7.69	11.39	7.13	12.67	10.8	13.97	5.78	10.8	11.43	12.34	5.38	3.85	6.9	3.82	8.65	5.6	3.83	3.84	5.67	3.73	5.89	3.87
187	7.61	14.77	7.46	11.34	7.21	11.77	10.81	14.02	6.48	11.32	11.99	11.88	5.38	3.8	5.92	3.86	8.69	3.94	3.73	3.92	5.96	4.08	5.98	3.91
188	7.11	14.74	8.34	11.11	7.56	12.27	11.17	13.91	5.37	12.35	11.46	11.74	5.96	3.82	5.62	3.92	10.16	3.93	3.82	3.82	5.85	3.82	6.08	3.95
189	6.25	15.21	7.74	11.33	7.23	12.99	10.11	14.84	7.75	11.56	12.18	11.49	5.69	3.85	6.32	3.83	9.91	4.02	3.9	3.76	5.1	4.04	5.23	3.92
190	7.63	15.45	7.33	11.62	7.46	12.64	9.37	13.96	6.67	11.03	11.41	11.62	6.17	3.78	7.56	3.9	8.57	4.16	3.78	3.79	5.84	3.76	6.17	3.94
191	6.81	14.63	7	11.24	7.27	12.31	11.7	14.25	6.31	11.24	11.75	11.88	6.16	3.77	7.83	3.88	9.06	4.14	3.74	3.79	6.27	3.78	6.32	3.82
192	7.22	15.84	7.52	11.81	7.14	12.83	11.9	14.08	6.41	11.86	11.43	12.54	5.83	3.88	7.69	3.76	9.64	4.01	3.6	3.85	5.45	3.91	6	3.74
193	7.79	14.8	7.5	11.04	7.72	12.59	11.17	14.27	5.98	11.95	11.56	11.81	5.78	3.79	7.88	3.88	8.14	3.94	3.86	3.67	6.05	3.92	6.01	3.92
194	8.46	14.16	7.04	11.26	7.05	13.52	10.55	14.4	5.69	12.27	11.49	11.78	5.15	3.82	8.24	3.86	9.67	3.96	3.78	3.7	6.09	3.77	6.79	3.87
195	8.15	15.05	7.33	11.26	7.86	12.92	10.14	13.76	5.92	11.81	11	11.4	5.09	3.87	7.07	3.75	9.08	3.85	3.87	3.95	6.22	3.86	6.15	3.95
196	7.04	14.36	7.69	11.4	7.43	12.81	10.43	13.76	5.77	12.01	11.77	12.03	5.39	3.81	6.17	3.89	9.57	4.21	3.77	3.84	6.06	3.95	6.41	3.83
197	7.64	15.03	7.76	11.86	7.75	13.02	10.32	14.18	5.87	11.75	10.62	11.43	5.71	3.87	6.3	3.82	9.45	3.76	3.97	3.79	5.93	3.85	7.1	3.83
198	8.26	14.28	7.76	11.12	7.26	12.59	9.4	14.19	5.85	11.36	11.15	11.16	4.9	3.81	6.05	3.91	9.86	3.92	3.97	3.83	6.01	3.81	6.41	3.96
199	7.79	15.52	7.98	11.51	7.63	13.46	9.29	15.09	5.89	11.75	10.47	11.69	4.6	3.75	5.93	3.76	9.22	3.83	3.95	3.87	5.73	3.88	6.35	3.67
200	7.99	15.02	7.81	11.65	7.76	13.5	10.4	14.44	5.19	12.06	11.55	11.99	4.45	3.59	7.22	3.85	9.03	3.84	4.01	3.84	6.1	3.91	6.26	3.89
201	7.95	14.46	7.04	10.91	7.84	13.35	10.43	14.54	6.01	11.66	11.13	11.53	5.94	3.81	7.52	3.89	9.14	3.88	3.85	3.69	6	3.75	6.61	3.84
202	7.78	14.87	7.43	10.98	7.91	13.18	10.69	14.67	5.43	11.27	11.34	11.1	4.79	3.75	6.63	3.85	9.08	3.74	3.77	3.81	6.23	3.81	6.46	3.89
203	7.49	15.14	7.14	11.3	8.01	12.78	10.34	14.04	5.7	12.26	11.05	11.28	5.37	3.9	7.29	3.84	9.48	3.87	3.87	3.58	5.66	3.86	6.15	3.95
204	7.69	15.95	7.33	11.19	7.71	13.24	10.19	13.58	5.87	12.8	11.68	11.37	5.27	3.85	7.53	3.85	9.25	3.9	3.81	3.81	5.7	4.01	6.31	3.91
205	7.39	15.81	7.17	11.68	8.13	13.97	11.09	14.22	6.38	11.66	11.17	11.29	5.53	3.7	7.54	3.89	9.12	3.71	3.88	3.91	6	3.79	6.45	3.86
206	6.72	15.16	7.5	11.46	7.5	12.66	9.94	14.15	5.78	11.12	11.96	12.1	5.24	3.72	6.13	3.8	9.36	3.89	3.87	3.84	5.83	3.83	6.2	3.75
207	7.16	15.25	7.46	11.12	7.84	12.98	10.4	14.37	6.79	10.66	11.55	11.41	5.16	3.85	6.29	4.03	10.35	3.76	3.96	3.84	5.53	3.86	6.37	3.79
208	8.39	15.03	7.55	11.63	7.75	12.96	10.71	14.24	5.83	11.53	11.27	11.44	3.82	3.73	6.25	3.82	9.99	3.85	3.92	3.88	6.1	3.83	7.16	3.94
209	6.22	15.8	7.99	11.82	7.87	13.36	10.26	13.9	6.13	11.6	11.51	11.54	6.11	3.85	6.14	3.86	8.78	3.79	3.89	3.84	5.84	3.86	6.61	3.73
210	6.43	14.85	7.37	11.2	7.68	13.59	10.61	14.34	5.9	11.8	11.35	12.9	6.07	3.64	6.09	3.81	9.04	3.87	3.76	3.76	5.92	3.7	6.58	3.84
211	7.16	15.41	7.72	11.43	7.45	12.71	10.78	14.05	5.46	10.58	10.97	12.57	5.98	3.78	6.05	4	7.72	4.09	3.73	3.9	6.4	3.97	6.46	3.64
212	6.52	15.48	7.76	11.61	7.77	12.98	11.22	14.29	6.12	11.5	11.75	12.79	6.33	3.81	6.18	3.89	8.04	3.84	3.87	3.9	5.52	3.92	6.31	3.75
213	7.11	14.92	7.42	11.7	7.42	12.92	10.7	13.84	6.15	12.07	11.02	12.33	6.1	3.78	5.76	3.99	8.75	3.82	3.82	3.76	5.86	3.72	6.25	3.8
214	7.04	14.96	7.39	11.46	7.67	12.45	10.09	14.47	6.6	11.45	10.77	12.17	5.85	3.88	5.79	3.88	8.59	3.66	3.86	3.73	5.93	3.85	6.06	3.84
215	6.52	15.1	8.11	11.04	7.21	12.68	10.61	13.74	6.19	10.86	11.75	12.66	6	3.77	5.44	3.76	9.04	3.79	3.86	3.69	6.23	3.83	5.6	3.92
216	5.98	15.74	7.94	11.64	7.61	12.62	11	14.93	6.45	11.28	11.21	13.08	6.13	3.75	5.86	3.86	10.1	4.1	3.9	3.78	6.05	3.89	5.74	3.86
217	6.45	14.97	7.91	11.85	7.64	13.13	10.57	13.64	6.31	12.32	11.34	13.13	6.08	3.8	6	3.9	10.39	4	3.83	3.78	6.38	3.72	5.4	3.78
218	7.34	15.01	7.4	12.09	7.69	13.19	10.39	14.5	7.1	12.36	11.21	12.81	6.16	3.76	6.07	3.93	10.19	3.73	3.84	3.86	5.95	3.8	5.86	3.79
219	6.66	15.4	7.55	11.93	7.86	12.53	10.5	14.69	7.28	11.47	11.2	12.73	5.99	3.86	6.04	3.94	9.05	3.86	3.82	3.98	6.32	3.92	6.3	3.75
220	6.43	15.32	7.87	12.16	7.82	13.1	10.64	14.26	6.4	11.47	11.08	12.57	6.17	3.77	6.5	3.85	9.83	3.96	3.82	3.72	5.59	3.84	5.95	3.99
221	6.38	14.73	7.4	11.86	7.72	12.85	10.43	13.66	7.05	11.61	11.15	12.21	5.93	3.84	5.79	3.99	9.28	3.92	3.8	3.9	5.85	3.89	5.62	3.9
222	6.72	15.18	7.42	11.68	7.67	13.04	10.61	13.65	5.83	11.71	11.5	12.22	6.1	3.8	6.22	3.88	8.65	3.89	3.89	3.78	5.95	3.87	5.91	3.83
223	6.25	14.99	7.57	11.79	7.76	13.49	10.23	13.18	6.89	11.64	11.46	12.52	6.29	3.7	6.15	3.85	7.74	4.05	3.96	3.8	5.84	3.82	6.13	3.77
224	6.88	16.28	7.35	11.53	7.69	13.27	10.79	13.04	6.7	10.17	11.49	12.22	6.28	3.87	5.85	3.78	9.28	3.85	3.88	5.23	5.91	3.66	6.29	3.83
225	8.28	15.33	8.09	11.55	7.83	12.41	9.34	14.21	6.86	11.83	11.46	12.32	6.15	3.85	5.66	3.87	9.2	4.06	3.92	3.82	5.7	3.71	6.13	3.81
226	7.59	15.16	7.68	11.58	7.85	13.84	10.42	13.97	6	12.15	11.39	12.47	6.58	3.85	5.93	3.82	8.32	3.91	3.75	3.9	5.97	3.88	5.98	3.81
227	7.82	14.57	7.75	11.44	7.76	13.19	10.26	14.44	5.65	11.97	11.46	12.88	5.62	3.89	5.72	3.9	8.46	4.82	3.91	3.83	5.75	3.84	5.76	3.78
228	6.94	15.28	7.09	11.86	7.66	12.88	10.76	14.47	5.74	11.64	11.45	12.6	5.88	3.76	6.19	3.86	8.35	3.97	3.76	3.78	5.84	3.78	6.44	3.77
229	6.26	14.45	7.89	11.71	8.01	13.07	10.37	13.88	5.98	12.5	11.19	12.82	5.78	3.87	5.79	3.89	9.6	4.1	3.88	3.88	5.84	3.89	6.99	3.79
230	6.31	14.8	7.96	11.53	7.8	13.3	9.54	14.26	5.61	11.84	11.08	11.94	6.14	3.84	6.02	3.83	8.46	3.95	3.59	3.79	5.79	3.74	6.54	3.91
231	7.07	16.21	8.09	11.79	7.92	13.3	9.72	14.27	5.68	12.68	11.12	12.14	5.93	3.91	6.17	3.85	9.28	4	3.78	3.95	6.24	3.91	6.31	3.77
232	6.65	15.9	8.21	11.39	7.86	13.04	10.36	13.94	6.81	9.92	10.84	12.41	7.34	3.87	5.96	3.77	8.13	4.17	3.81	3.81	5.84	3.69	6.54	3.85
233	7.2	14.37	8.18	11.55	7.76	13.1	9.91	13.33	5.45	10.9	11.32	12.58	6.06	4	6.16	3.87	8.55	3.88	3.66	3.91	5.99	4.03	6.54	3.74
234	6.33	15.12	7.59	11.65	7.78	13.16	10.03	14.05	5.86	12.99	11.42	11.96	6.08	3.86	5.68	3.89	9.46	3.94	3.91	3.79	5.97	3.83	6.28	3.89
235	6.83	15.31	7.22	11.87	7.67	12.84	10.09	13.36	5.75	12.72	11.14	11.82	6.43	3.8	5.68	3.76	9.11	3.88	3.77	3.79	5.84	3.75	5.73	3.92
236	6.61	15.97	7.97	12.3	7.72	12.16	9.6	14.19	5.86	11.68	10.8	12.21	6.03	3.85	5.87	3.87	9.28	3.84	3.91	3.8	5.85	4.01	6.37	3.75
237	6.78	15.15	8	11.66	7.77	12.93	10.24	14.3	5.66	12.58	11.68	12.58	6.26	4.19	5.98	3.87	9.04	3.88	3.7	3.81	6.03	3.86	6.1	3.77
238	6.65	14.62	7.89	12.04	7.39	12.11	10.6	14.96	5.8	12.94	12.42	11.47	6.32	3.91	6.09	3.83	9.23	4.37	3.73	3.85	5.98	3.71	3.75	3.89
239	7.24	14.59	7.53	11.29	7.5	13	10.67	14.64	5.79	13.38	11.3	12.61	6.08	3.78	6.11	4	9.26	3.92	3.78	3.81	5.83	3.86	6.27	3.7
240	7.64	14.8	8.02	11.67	9.15	13.41	10.45	14.69	5.93	12.54	11.45	12.19	6.2	3.79	5.84	3.83	7.63	4.04	3.67	3.85	5.82	3.87	6.29	3.85
241	6.94	15	7.78	11.55	8.12	12.77	10.19	14.61	5.85	11.95	10.89	11.98	6.02	3.78	6.07	3.96	9.08	4.5	3.82	3.87	5.77	3.79	6.52	3.74
242	6.63	14.84	7.92	11.53	7.66	12.66	9.94	14.63	6.1	12.47	12.09	11.92	5.64	3.91	5.72	3.94	9.37	4.7	3.88	3.93	5.9	3.84	3.95	3.74
243	6.13	15.13	7.95	11.7	7.59	12.88	9.74	14.58	6.07	12.93	11.83	12.13	6.35	3.81	5.59	3.91	9.2	3.85	3.86	3.84	5.67	3.72	3.84	3.77
244	6.87	15.43	7.44	12.04	7.78	12.88	10.8	15.1	5.85	13.14	11.47	12.35	5.67	3.76	6.05	3.86	9.11	4.11	3.75	3.83	5.65	3.81	5.68	3.68
245	7.4	14.76	7.62	11.6	7.75	12.54	10.13	14.77	7.69	12.74	10.79	12.28	6.43	3.79	6.2	3.9	8.91	3.92	3.8	3.74	5.79	3.89	6.63	3.78
246	7.39	15.32	8.02	11.1	7.62	12.93	11.1	14.22	7.85	12.79	12.23	12.79	7.25	3.86	5.99	3.9	8.98	4.02	3.8	3.83	5.47	3.95	5.78	3.85
247	7.66	15.66	8.23	11.45	7.58	12.8	11.33	14.69	7.47	13.39	11.72	12.68	5.91	3.79	5.73	3.82	9.58	4.23	3.86	3.75	3.97	3.76	6.53	3.74
248	7.24	15.01	7.8	11.91	7.78	12.54	10.82	14.17	6.65	13.16	11.96	12.15	6.44	3.82	6.32	3.79	8.69	4.28	3.75	3.68	5.85	3.64	5.47	3.78
249	6.92	14.88	7.84	11.92	7.61	12.43	10.78	14.89	5.87	12.63	11.63	12.55	5.66	3.93	6.05	3.95	9.47	3.81	3.71	3.75	5.93	3.82	6	3.67
250	6.67	14.78	7.66	11.03	8.14	13	10.23	14.47	5.65	12.94	11.59	12.51	5.95	3.79	6.07	3.98	8.88	3.78	3.85	3.81	5.99	3.85	6.29	3.68
251	6.68	15.05	7.97	11.45	8	12.81	10.15	12.84	5.93	12.08	11.79	12.55	5.67	3.91	6.25	3.86	8.59	3.86	3.92	3.78	5.96	3.8	5.77	3.83
252	6.91	15.36	7.84	10.87	7.58	13.06	10.48	12.95	5.64	12.8	11.22	12.49	5.73	3.88	5.88	4.02	9.13	4.04	3.88	3.78	5.38	3.79	5.66	3.8
253	6.67	15.18	7.59	12.16	7.84	13.8	11.49	14.54	6.13	12.31	11.36	12.43	5.84	3.94	5.92	3.76	8.48	3.7	3.83	3.91	5.35	3.76	5.59	3.81
254	7.01	14.91	8.01	11.47	7.58	13.68	10.76	13.49	5.75	12.89	11.67	12	6.15	3.83	6.11	4.02	8.98	3.78	3.89	3.69	6.01	4.09	5.71	3.99
255	6.82	14.97	8.32	11.34	7.61	12.51	9.62	13.81	5.56	11.87	11.28	12.58	5.96	3.88	5.57	3.87	9.07	4.01	3.9	3.84	5.65	3.89	6.01	3.9
256	6.55	15.52	7.93	11.82	7.73	12.61	10.35	14.46	6.81	11.95	11.97	12.35	6.22	3.84	6.13	3.77	9.06	3.9	3.78	3.8	6	3.85	5.93	3.84
257	7.23	15.14	7.71	12.32	7.75	12.95	9.12	13.54	5.95	12.45	10.68	12.2	6.06	3.86	5.74	3.78	8.86	3.84	3.97	3.75	5.66	4.03	6.21	3.79
258	6.86	14.92	7.51	11.68	7.76	13.59	9.4	13.41	5.55	12.49	11.6	12.13	6.19	3.81	6.48	3.9	8.51	3.86	3.89	3.78	5.69	3.77	6.01	3.91
259	6.91	15.06	7.77	12.21	7.64	11.86	10.35	13.9	5.88	11.79	11.36	12.58	6.4	3.82	6.27	3.85	8.48	3.89	3.9	3.79	5.78	3.74	6.26	3.82
260	6.57	14.94	7.96	11.38	7.49	11.79	11.37	14.45	5.84	12.34	10.66	12.48	6.79	3.94	5.6	3.8	8.58	3.85	3.81	3.95	5.88	3.9	6.57	3.82
261	6.83	14.74	7.83	11.49	7.47	11.96	9.29	14.42	5.4	12.47	11.28	12.56	6.17	3.87	5.55	3.7	8.92	4.21	3.95	3.85	5.87	3.78	6.48	3.82
262	6.24	14.81	7.48	11.45	7.82	13.55	9.92	14.03	5.87	11.56	10.86	12.8	5.84	3.74	5.59	3.85	8.57	3.92	3.84	3.73	6	3.75	6.55	3.74
263	6.5	14.98	7.8	11.31	7.59	11.76	9.87	14.16	6.09	12.96	11.6	12.93	6.02	3.86	5.49	3.79	8.07	3.78	3.87	3.89	5.99	3.92	7.42	3.78
264	6.38	14.99	7.65	11.26	7.69	12.27	10.25	14.61	5.89	13.15	10.45	13.81	6.41	3.79	6.29	4	8.63	3.72	3.83	3.78	5.45	3.72	6.37	3.75
265	6.45	15.63	8.45	11	7.65	12.97	10.09	14.14	5.29	13.13	10.41	13.7	6.08	3.88	5.69	3.85	8.31	4	3.79	3.73	5.6	3.92	6.36	3.87
266	6.5	15.19	7.7	11.33	7.32	12.88	10.39	13.86	5.77	12.67	10.38	14.07	5.96	3.79	6.31	3.88	8.55	3.64	3.67	3.9	6.39	3.66	6.88	3.79
267	6.63	14.34	7.98	11.57	7.46	13.13	11	14.29	5.71	11.84	11.2	13.49	6.15	3.9	6.01	3.88	8.44	3.77	3.63	3.71	5.79	3.87	6.19	3.75
268	7.04	14.86	7.67	11.15	7.82	12.59	11.01	13.88	5.83	13.04	11.51	12.49	6.32	3.74	6.1	3.83	8.3	4.06	3.78	3.84	5.7	3.87	6.46	3.72
269	6.59	15.6	7.38	10.9	7.49	12.31	10.49	14.12	5.94	12.27	11.2	12.9	5.99	4.01	6.18	4.02	7.93	3.95	3.86	3.77	6.19	3.85	6.33	3.87
270	6.69	15.28	8.07	11.89	7.6	12.55	10.49	13.92	5.68	11.89	11.23	13.06	6.06	3.88	5.95	3.84	8.21	3.93	3.88	3.75	5.93	3.91	6.29	3.89
271	7.26	15.02	8.14	10.94	7.7	12.22	10.6	13.81	5.76	11.48	11.17	12.61	5.58	3.72	5.84	4	7.99	3.92	3.88	3.9	5.9	4	6.43	3.78
272	6.86	14.49	7.58	12.01	7.68	12.27	10.62	14.54	5.56	13.17	11.73	13.27	5.82	3.87	5.7	3.87	8.13	3.82	3.69	3.79	5.55	3.74	6.58	3.67
273	6.68	14.89	7.79	12.08	7.29	12.61	10.53	13.65	5.72	12.45	10.45	12.75	5.87	3.77	5.91	3.85	8.4	4.03	3.83	3.89	5.78	3.87	6.25	3.9
274	6.34	14.45	7.59	12.01	7.65	12.27	11.09	14.37	5.59	12.8	10.53	12.7	6.01	3.91	6.14	3.87	7.83	3.83	3.87	3.85	5.77	3.84	6.25	4.08
275	7.14	14.97	7.79	10.74	7.67	14.6	10.64	13.87	5.18	12.47	9.46	12.56	6.17	3.89	5.9	3.95	8.19	3.77	3.8	3.9	5.9	3.83	8.13	3.76
276	6.17	14.7	7.86	11.98	7.9	13.46	10.55	14.45	5.59	13.29	9.63	13.15	6.48	3.78	6.35	4.04	8.06	3.82	3.94	3.84	5.93	3.79	6.5	3.85
277	6.23	15.17	8.06	11.56	7.25	14.34	10.34	13.75	5.32	12.93	9.55	12.59	6.32	3.89	6.96	3.71	8.38	3.86	3.83	3.88	6.25	3.93	7.86	3.73
278	6.55	14.72	8.31	11.23	7.69	13.51	10.25	14.25	5.76	11.11	9.15	12.9	5.82	4.01	5.63	4.03	7.87	4	3.75	3.72	5.59	3.83	6.43	3.84
279	6.25	15.53	8.27	11.01	7.69	13.09	11.21	14.63	5.45	11.92	12.32	13.18	6.2	3.84	6.93	5.38	8.42	4.73	3.83	3.84	6.49	3.84	6.66	3.89
280	6.89	14.48	7.77	11.79	7.28	11.85	10.16	15.24	5.89	12.1	12	12.85	6.02	3.88	6.52	4.7	8.98	4.73	3.71	3.88	6.49	3.79	7.31	3.73
281	6.98	14.9	7.99	11.77	7.45	12.48	10.67	14.88	5.71	11.39	12.69	13.1	5.89	3.84	6.14	3.99	8.71	3.99	3.84	3.79	5.93	3.83	6.48	3.8
282	6.97	14.97	7.7	12.13	7.52	12.59	10.2	14.77	5.64	10.97	12.53	12.97	6.04	3.84	5.79	3.88	8.61	4.11	3.89	3.85	6.11	3.87	6.6	3.78
283	6.57	15.32	7.91	11.48	7.44	12.63	10.08	14.38	6.06	10.67	12.08	13.32	6.61	3.83	6.25	3.82	9.02	3.84	3.9	3.74	5.4	3.79	6.38	3.76
284	5.89	15.23	8.1	11.79	7.32	13.13	11.14	13.91	5.94	10.81	11.71	12.62	6.66	3.88	6.64	4	8.86	3.78	3.84	3.79	5.7	3.79	6.32	3.86
285	6.46	15.35	8.32	11.58	7.67	13.79	11.45	13.75	5.56	11.6	12.78	13.85	6.27	3.94	5.63	3.89	9.86	3.88	3.94	3.82	5.89	3.82	6.59	3.92
286	6.26	15.83	7.9	10.82	7.65	12.55	10.85	14.57	5.65	11.29	11.38	13.1	6.21	3.83	6.16	3.87	9.54	3.87	3.87	3.83	6.18	3.9	6.47	3.76
287	6.97	15.41	8.63	11.59	7.87	12.92	11.28	14.68	5.75	11.27	12.79	13.34	6.15	3.99	5.72	3.87	8.78	3.9	3.9	3.74	5.96	3.87	6.62	3.68
288	6.92	14.93	7.81	11.19	7.94	13.19	11	14.73	5.85	11.67	12.23	12.83	6.39	3.99	6.94	3.81	8.42	3.98	3.92	3.71	6.05	3.77	6.62	3.98
289	6.34	14.95	7.93	10.87	7.09	11.76	9.86	15.04	5.42	12.41	12.02	13.54	6.13	3.86	5.68	3.88	7.69	3.84	3.89	3.94	6.08	3.88	6.32	3.82
290	6.39	14.86	8.57	11.71	7.27	14.09	10.92	14.87	5.72	12.61	10.41	14.04	6.04	3.85	5.94	3.82	8.38	3.87	3.84	3.74	5.79	3.8	6.64	3.85
291	6.85	15.11	8.01	11.78	7.25	12.69	11.11	13.87	6.29	11.96	9.74	13.05	6.4	3.84	6.99	3.72	8.6	3.99	3.71	3.96	5.65	3.87	7.19	3.86
292	7.1	15.3	8.03	11.29	7.22	12.33	9.24	13.93	6.03	11.72	10.14	13.17	6.25	3.97	5.96	3.64	8.86	4.02	3.9	3.89	5.88	3.66	6.66	3.87
293	7.11	15.3	8.11	11.95	7.39	12.61	9.62	14.95	5.8	11.79	10.59	12.93	6.19	3.8	5.78	3.81	9.74	3.81	3.75	3.91	6.25	3.81	6.32	3.82
294	6.64	15.37	7.63	11.9	7.02	13.01	11.61	14.87	4.77	11.43	9.97	13.85	6.43	3.77	5.91	3.97	10.03	3.89	3.78	3.84	5.81	3.82	6.43	3.84
295	6.58	15.42	7.39	11.17	7.27	12.45	10.87	14.59	5.98	11.06	10.14	14.52	5.72	3.82	6.14	3.82	8.81	3.87	4.13	3.78	5.97	3.77	6.73	3.7
296	7.39	15.25	7.87	11.19	7.48	13.42	11.43	14.44	6.11	10.4	9.78	13.77	6.27	3.85	6.2	3.68	8.66	3.99	3.72	3.8	6.09	3.79	6.49	3.86
297	7.08	15.45	8.03	11.17	7.48	13.33	10.99	14.66	5.14	10.08	10.19	13.93	7.58	3.83	6.21	3.88	8.68	3.89	3.82	3.76	6.35	3.8	6.51	3.78
298	8.61	15.43	7.53	10.69	7.48	13.01	10.28	14.19	6.15	10.22	10.28	13.95	6.23	3.91	5.97	3.85	8.59	3.87	3.97	3.92	6.36	3.79	6.57	3.76
299	6.99	15.33	7.87	11.09	7.64	13.09	10.53	14.02	6.21	10.05	11.02	14.44	6.18	3.93	7.06	3.81	9.74	3.81	3.81	3.83	6.02	3.89	6.84	3.61
300	7.02	15.04	7.8	10.93	7.78	12.16	8.34	14.14	6.39	10.52	9.96	14.04	5.57	3.74	7.6	3.76	9.97	4	3.95	3.89	5.67	3.95	6.31	3.93
301	7.05	15.09	7.94	11.36	7.62	12.77	9.04	13.72	5.37	10.6	10.38	14.08	5.82	3.79	6.49	3.72	10.54	3.93	3.7	3.63	5.96	3.92	5.79	3.71
302	7.04	15.12	8.31	11.02	7.74	12.29	9.15	13.9	5.41	11.05	9.77	14.24	6.13	3.8	6.23	3.77	10.3	3.9	3.79	3.77	6.25	3.92	6.82	3.65
303	7.46	14.76	8.08	11.47	7.9	12.66	8.79	15.41	5.66	11.58	9.46	14.53	6.4	3.79	5.89	3.88	9.89	3.83	3.82	3.89	6.08	4.11	6.47	3.84
304	6.41	13.6	8.24	11.4	7.77	12.46	9.74	14.65	5.15	11.5	10.05	14.29	6.1	4.11	6	3.83	9.81	3.81	3.75	3.61	6.19	3.81	7.55	3.88
305	7.09	14.45	8.01	11.19	7.54	12.78	9.38	14.51	5.98	11.27	9.94	14.65	6.13	3.83	6.31	3.85	10.12	3.78	4.05	3.85	5.7	3.91	6.45	3.75
306	6.79	14.21	8.11	11.39	7.77	12.76	7.87	13.5	5.16	11.95	10.24	14.16	6.51	3.83	5.73	3.92	9.89	3.82	3.96	3.74	6.09	3.9	6.32	3.88
307	7.19	14.24	8.13	11.24	7.22	12.81	8.41	13.92	5.7	12.34	10.33	14.06	6.13	3.66	6.34	3.83	9.59	3.87	3.89	3.86	6.19	3.76	6.61	3.75
308	6.92	14.09	7.65	11.82	7.6	12.88	9.61	14.5	5.41	12.5	9.75	14.45	5.71	3.71	5.84	3.89	10.2	3.72	3.8	3.71	6.14	3.78	5.73	3.78
309	6.62	15	7.25	11.4	7.94	12.71	8.06	14.48	5.47	12.14	10.19	14.9	6.24	3.84	6.14	3.82	10	3.77	3.93	3.71	5.93	3.82	5.93	3.87
310	5.47	14.84	8.02	11.03	7.88	12.3	8.71	13.91	6.4	12.69	9.44	14.92	6.16	3.82	5.75	3.75	9.65	3.79	3.76	3.87	5.7	3.8	6.27	3.85
311	6.47	14.24	7.89	10.89	7.66	13.06	8.43	14.45	5.96	12.69	9.78	14.46	6.32	3.73	6.82	3.93	9.6	3.8	3.88	3.93	5.9	3.79	6.95	3.77
312	6.26	14.23	7.86	11.2	7.64	12.31	8.56	14.67	5.75	12.2	8.79	14.18	6.01	3.82	6.84	3.85	10.11	3.83	3.78	3.88	5.84	3.67	6.33	3.94
313	6.18	14.77	7.51	10.66	7.75	12.34	9.87	14.9	4.91	12.77	10.33	14.33	5.81	3.83	7.51	3.99	10.21	3.84	3.77	3.73	6.03	3.79	6.55	3.8
314	6.11	15.09	8.58	10.61	7.84	13.01	8.36	14.45	5.96	12.28	8.11	14.31	5.87	3.92	6.14	3.79	10.47	3.94	3.71	3.81	6.11	3.88	6.64	3.78
315	6.97	14.57	7.94	11.26	7.78	12.72	8.33	13.67	7.11	12.03	7.46	14.46	6.06	3.91	6.03	3.82	10.05	3.74	3.82	3.82	5.59	4.05	6.44	3.69
316	7.02	15.05	8.09	11.28	7.71	12.8	8.93	14.06	5.76	12.49	7.01	15.16	6.17	3.73	6.5	3.74	10.14	3.8	3.8	3.84	5.52	3.77	7.26	3.81
317	6.8	15.15	7.84	11.1	7.55	12.37	8.79	14.5	5.61	11.98	7.8	14.47	6.09	3.85	6.15	3.79	10.7	3.84	3.73	3.74	5.57	3.77	7.01	3.76
318	6.51	14.62	8.3	10.85	7.68	13.01	9.44	13.48	5.85	12.55	7.87	14.07	6.2	3.89	6.24	3.97	9.39	3.85	3.83	3.82	5.48	3.82	7.07	3.76
319	6.7	14.76	6.52	11.22	7.77	12.62	9.24	14.04	5.22	11.54	7.2	14.65	6.16	3.91	7.26	3.85	9.88	3.76	3.78	3.84	5.55	3.76	7.41	3.79
320	6.66	14.59	7.41	11	7.56	11.89	8.24	13.72	4.77	12.28	7.72	14.08	5.73	3.74	6.22	3.75	9.74	3.77	3.98	3.8	5.41	3.93	6.22	3.87
321	6.36	15.16	7.61	11.41	7.51	13.45	9.12	13.93	4.92	11.9	7.36	14.33	5.94	3.81	6.48	3.85	10.66	3.76	3.76	3.85	5.58	3.85	7.27	3.87
322	7.29	15.06	7.42	11.18	7.65	12.92	7.22	13.86	3.64	12.19	7.5	13.59	6.19	3.84	6.38	3.82	10.95	3.76	3.9	3.78	5.7	3.78	6.41	3.94
323	6.51	14.64	7.41	11.16	7.83	13.87	7.73	13.79	4.95	12.18	7.48	13.82	6.13	3.92	6.5	3.89	9.9	3.78	3.86	3.85	5.38	3.72	6.32	3.86
324	6.23	15.05	7.88	10.81	7.78	12.64	9.1	14.39	6.38	12.32	7.21	14.45	6.41	3.74	5.76	3.96	10.03	3.79	3.76	3.75	5.61	3.83	6.8	3.91
325	6.48	15.19	7.27	11.25	7.44	12.13	8.63	14.49	7.38	12.58	7.42	14.28	6.1	3.79	5.87	3.9	10.02	3.83	3.65	3.89	5.48	3.71	6.83	3.89
326	6.64	14.39	7.47	11.3	7.52	12.62	9	14.94	6.87	12.58	7.1	13.72	5.87	3.87	6.4	3.8	9.85	3.86	3.86	3.79	5.44	3.71	7.24	3.79
327	6.72	14.75	8.15	10.95	7.63	12.98	10.25	14.21	6.27	12.76	7.82	14.99	5.65	3.81	5.98	3.87	9.35	3.94	3.72	3.91	6.06	4	6.47	3.94
328	7.25	15.42	7.69	11.25	7.19	12.32	8.84	14.81	5.91	12.1	9.46	15.14	6.11	3.87	5.71	3.91	9.85	3.81	3.88	3.88	6.09	3.93	6.63	3.79
329	7.15	15.23	7.93	11.28	7.4	12.34	8.15	13.97	6.01	12.01	9.12	14.59	6.23	3.82	5.93	3.89	9.78	3.95	3.76	3.88	5.9	3.92	7.38	3.88
330	6.45	15.43	7.83	11.35	7.82	12.83	10.19	14.95	6.01	12.15	9.04	15.06	6.22	3.72	5.82	3.79	9.98	3.79	3.75	3.81	5.94	3.83	7.73	3.93
331	6.28	15.17	7.42	10.78	7.81	12.47	8.78	13.81	5.98	12.6	10.45	15.62	6.42	3.91	6.13	3.77	9.27	3.72	3.76	3.8	5.87	3.87	6.28	3.98
332	6.08	14.93	7.94	11.04	7.43	12.63	8.64	14.88	6.11	11.57	9.64	15.27	6.15	3.76	6.32	3.89	9.47	3.8	3.84	3.81	5.91	4.05	6.36	3.78
333	6.24	15.05	7.78	11.33	7.38	13.48	8.29	14.41	6.03	12.18	8.31	15.07	6.42	3.79	6.32	3.93	8.84	3.85	3.9	3.81	6.09	4.1	5.97	3.79
334	5.89	14.81	7.33	11.55	7.11	13.96	8.26	14.75	6.2	12.58	8.26	14.18	6.1	3.72	5.98	3.81	9.44	3.84	4.01	3.87	5.96	3.81	6.36	3.86
335	6.38	15	7.17	10.56	7.47	13.77	8.58	15.07	5.53	12.09	8.48	14.13	5.93	3.62	6.13	3.97	9.44	3.75	3.82	3.87	5.7	3.87	6.02	3.79
336	5.81	15.24	7.69	11.4	7.46	14.1	10.37	14.4	5.51	12.33	8.35	14.2	5.96	3.73	5.87	3.88	8.94	3.8	3.79	4.01	6.45	3.76	6.03	3.94
337	5.88	15.4	8.14	11.13	7.18	13.29	9.93	14.64	5.41	12.31	8.4	13.44	6.46	3.67	6.23	3.85	9.55	3.85	3.82	3.8	6.24	3.73	6.43	3.87
338	6.65	16.01	7.66	10.99	7.4	14.76	10.19	14.18	6.1	11.82	8.16	14.15	5.65	3.99	5.84	3.82	8.84	3.78	4	3.77	5.8	3.84	6.65	3.81
339	6.18	14.95	7.54	11.12	7.66	13.9	8.92	14.01	5.78	12.27	8.28	14.17	6.01	3.83	7.01	3.78	9.85	3.84	3.83	3.8	6.52	3.83	6.33	3.82
340	6.28	14.68	7.94	11.24	7.21	14.07	8.81	13.71	5.25	12.72	8.5	14.27	6.24	3.81	6.09	3.8	8.52	3.86	3.97	3.72	6.09	3.84	5.72	3.79
341	6.45	14.81	7.93	11.35	7.84	13.14	9.12	14.82	4.86	12.63	7.79	14.02	5.96	3.8	5.7	3.89	9.42	3.75	3.78	3.74	6.88	3.73	5.95	4.04
342	6.5	15.22	7.44	11.24	7.71	12.07	9.57	14.47	3.55	12.51	6.94	14.72	5.89	3.64	6.35	3.92	9.5	3.99	3.87	3.75	7.41	3.7	6.47	3.81
343	5.87	15.01	7.5	10.91	7.55	12.86	8.94	13.41	3.5	12.5	7.42	15.28	6.35	3.75	6.03	3.81	10.07	3.94	3.83	3.82	7.07	3.82	6.31	3.97
344	5.6	15.01	7.63	11.21	7.39	11.96	9.27	14.01	3.24	12.18	6.81	15.88	6.16	3.81	5.78	3.87	9.32	3.9	3.81	3.87	6.73	3.93	6.4	3.76
345	6.11	15.18	8.46	10.82	7.73	12.43	8.43	14	3.49	12.12	8.27	13.98	6.33	3.89	6.02	3.84	9.49	3.84	3.99	3.88	7.46	3.85	6.15	3.91
346	6.54	15.27	8.17	11.36	7.27	12.39	6.48	13.04	3.14	11.25	7.67	13.97	5.94	3.86	6.17	3.82	9.09	3.73	6.19	3.83	7.91	3.75	6.69	3.87
347	6.58	15.03	8.86	11.06	7.73	13.06	6.34	14.17	3.11	12.73	8.03	13.61	6.29	3.83	6.28	3.88	10.34	3.87	6.27	3.86	8.43	3.76	6.23	3.86
348	6.65	15.12	8.38	10.71	7.29	12.61	7.18	14.29	3.2	12.47	8.31	14.79	5.98	3.96	7.07	3.88	9.06	3.9	6.2	3.82	7.72	3.76	6.11	3.79
349	6.15	15.23	8.9	11.39	7.34	12.93	7.04	13.71	3.69	12.56	8.63	14.07	6.28	3.82	6.06	3.84	9.28	3.82	6.47	3.81	8.04	4.02	6.28	3.74
350	6.58	15.62	7.86	11.8	7.83	12.59	6.56	13.92	6.78	12.39	8.73	16.45	5.94	3.92	6.53	3.95	9.73	4.06	6.47	3.86	6.05	3.75	6.64	3.72
351	6.39	16.25	8.52	10.92	7.58	12.35	6.99	14.07	6.47	12.2	8.65	14.68	5.96	3.8	5.43	3.98	9.89	3.86	6.13	3.75	5.82	4.04	6.32	3.58
352	6.81	16.67	8.69	10.67	7.8	12.69	6.6	14.89	6.27	12.52	8.25	14.94	5.24	3.85	5.65	3.84	9.63	3.84	5.91	3.82	5.69	3.73	6.15	3.9
353	5.89	14.92	9.01	10.95	8	13.21	7.14	14.71	7.01	12.61	8.99	13.76	5.82	3.9	5.7	3.89	9.23	3.81	6.36	3.86	6.01	3.65	6.08	3.74
354	6.04	14.97	8.65	11.2	7.88	12.61	6.32	14.52	6.05	12.82	8.44	14.92	6.3	3.89	5.82	4.15	8.89	3.84	6.07	3.8	5.99	4	6.16	3.86
355	5.88	15.19	8.81	11.43	7.78	12.57	6.56	14.46	6.9	12.16	8.57	15.07	6.03	3.74	6.67	3.86	9.42	3.81	6.16	3.84	5.97	3.98	6.16	3.79
356	6.65	15.05	8.15	11.01	7.62	13.2	6.59	14.15	6.88	12.08	7.73	14.93	6.23	3.73	6.58	3.92	10.03	3.97	6.42	3.7	5.52	3.77	6.39	3.74
357	6.66	15.35	9.27	11.43	7.74	12.62	6.32	14.33	7.01	12.35	7.76	13.43	5.49	3.79	6.53	3.89	9.73	3.74	6.48	3.81	5.68	3.87	5.93	3.76
358	6.42	14.79	8.14	11.02	7.91	12.73	7.16	14.3	7.19	11.99	8.03	14.03	6.12	3.87	6.63	3.87	9.75	3.91	6	3.94	5.78	3.99	6.29	3.88
359	8.49	15.2	8.35	11.33	7.52	12.93	6.85	13.8	6.5	12.3	8.04	14.23	6.01	3.82	6.11	3.96	9.87	3.76	6.35	3.88	5.79	3.71	6.19	3.85
360	7.82	15.44	7.91	10.81	7.76	12.8	7.15	14.37	6.7	12.07	7.81	14.16	6.02	3.79	6.44	3.94	9.82	3.78	6.07	3.91	5.76	3.86	6.45	3.91
361	7.87	14.27	8.25	11.11	7.83	13.25	6.88	14.15	7.13	12.26	7.49	15.51	6.35	3.84	6.62	4.03	10.16	3.71	6.08	3.82	5.52	3.78	6.45	3.91
362	8.35	14.75	8.13	11.25	7.59	12.9	6.88	13.98	6.75	12.17	8.1	15.18	5.85	3.9	6.35	4.08	9.15	3.93	6.42	3.88	6.01	3.99	6.37	3.76
363	8.21	15.4	7.75	11.23	7.93	12.28	6.55	14.35	5.99	11.43	8.04	15.07	5.87	3.87	6.5	3.8	9.17	3.78	6.27	3.72	5.9	3.92	5.95	3.85
364	7.57	14.76	7.95	11.33	7.1	12.98	7.31	14.45	5.84	12.06	8.41	14	6.45	3.76	6.4	3.78	9.65	3.87	6	3.89	5.97	3.9	6.18	3.85
365	7.32	14.4	7.99	11.05	8.02	13.09	8.08	14.13	6.35	11.98	7.99	14.62	5.88	3.85	6.26	3.91	8.87	3.85	6.51	3.82	6.06	3.75	6.28	3.78
366	6.47	14.84	8.11	10.81	7.52	12.35	7.77	14.75	6.79	11.73	7.99	17.35	6	3.72	6.31	3.88	9.47	3.76	6.31	3.82	5.76	3.83	5.67	3.73
367	7.68	15.7	8.08	11.47	7.8	12.57	7.86	14.31	6.76	11.88	7.41	14.86	6.03	3.76	6.11	3.82	9.41	3.8	6.37	3.81	6.05	3.86	6.34	3.93
368	7.44	14.55	7.99	11.33	7.86	12.72	8.66	14.35	7.24	12.63	7.83	13.96	6.21	3.9	6.7	3.94	9.48	3.87	6.14	3.91	5.61	3.84	6.35	3.86
369	7.46	15.27	9.32	11.29	7.05	12.86	7.8	14.29	6.81	11.92	7.82	14.42	6.19	3.87	5.38	3.89	9.55	4.06	6.46	3.8	5.81	3.85	6.24	3.82
370	7.27	14.71	9.32	11.3	7.13	12.43	8.13	14.2	6.94	11.74	8.17	16.79	6	3.85	5.71	3.8	9.21	3.79	6.58	4.02	5.88	3.75	6.52	3.78
371	6.55	15.2	9.59	11.22	7.84	12.72	8.28	14.3	7.01	11.94	8.29	16.68	6.39	3.89	5.49	3.8	9.02	3.9	6.41	4	6.06	3.92	6.25	3.8
372	7.97	14.61	9.34	11.07	7.48	12.48	8.05	14.29	7.11	11.4	7.84	15.65	6.15	3.9	5.44	3.82	8.12	3.89	6.11	3.96	6.11	3.97	6.35	3.82
373	7.74	15.11	9.32	11.36	7.36	12.3	8.32	14.78	8.17	11.82	7.72	13.53	5.91	3.81	5.94	3.9	8.4	3.93	6.05	3.73	6.03	3.76	6.08	3.81
374	7.72	14.64	9.03	11.9	7.43	12.9	7.55	14.8	7.23	11.64	8.35	14.79	6.07	3.89	5.73	3.88	8.24	3.84	6.27	3.99	5.95	3.76	6.13	3.84
375	8.03	14.89	9.07	11.89	7.21	12.57	8.86	14.56	6.59	12.52	7.92	14.67	6.36	3.86	6.37	3.87	8.96	3.9	6.03	3.86	6.11	3.77	5.93	3.94
376	7.4	15.25	9.51	11.59	7.2	12.32	8.45	14.33	5.91	11.98	8.14	14.51	5.75	3.81	6.01	3.87	8.31	3.93	6.42	3.75	6.37	3.79	6.02	3.78
377	7.51	15.04	9.23	11.26	7.22	12.65	8.77	13.93	5.91	11.53	8.5	13.11	6.04	3.88	5.51	3.91	8.53	4.19	6.21	3.63	6.03	4.01	6.04	3.75
378	7.26	14.56	9.43	11.89	7.18	12.07	7.96	13.46	5.69	12.3	8.71	13.95	6.26	3.87	5.68	3.8	8.92	3.78	6.13	3.8	6.06	3.79	6.24	3.83
379	7.25	14.92	9.19	11.4	7.58	12.39	8.19	14.31	5.65	12.32	8.11	13.89	6.94	4.05	5.39	3.91	8.19	3.91	6.04	3.83	5.81	3.81	5.98	3.77
380	7.49	15.62	8.5	12.24	7.27	12.99	7.87	14.75	6.22	11.56	7.84	13.91	6.58	3.8	5.75	3.95	8	3.99	6.38	3.83	6.11	3.83	6.25	3.82
381	7.28	15.45	9.93	11.62	7.27	12.92	8.85	14.08	6.74	10.81	7.73	16.66	7.07	3.85	5.48	3.72	8.26	3.81	6.19	3.79	6.07	3.78	6.27	3.93
382	7.85	15.16	9.07	11.55	7.25	12.44	8.29	13.99	6.04	11.17	8.44	16.16	5.62	3.96	5.46	3.78	8.58	3.93	6.32	3.85	6.07	3.86	6.27	3.88
383	7.82	15.1	8.9	11.2	7.25	12.9	8.73	13.81	6.62	11	8.67	14.39	6.58	3.76	5.69	3.97	8.2	3.87	5.96	3.95	6.48	3.85	6.16	3.84
384	6.88	14.76	9.67	11.65	7.03	12.91	8.46	14.92	6.92	11.19	7.4	15.18	6.57	3.88	5.83	3.9	8.57	3.91	6.42	3.85	6.24	3.93	6.55	3.95
385	7.39	14.6	9.79	11.51	7.17	12.29	8.07	13.17	7.07	11.43	7.5	14.75	6.37	3.96	4.64	3.9	8.21	3.93	6.26	3.78	6.27	3.78	6.92	3.9
386	8.08	14.59	9.28	11.43	7.17	12.42	8.85	14.19	7.06	11.67	8.18	14.23	6.83	3.81	5.81	3.79	8.13	3.72	6.37	3.86	6.36	3.8	6.2	3.81
387	7.75	14.53	9.39	11.4	7.06	12.82	8.66	14.57	6.95	11.24	7.22	13.86	6.24	3.81	6.19	3.87	8.72	3.68	6.2	3.77	6.76	3.91	7.36	3.84
388	8.1	15.44	9.11	10.89	7.26	12.45	9.19	14.32	6.75	10.87	8.2	15.01	5.89	3.92	6.04	3.94	7.86	3.89	6.42	3.82	6.39	3.85	6.28	3.83
389	7.8	14.97	9.37	10.81	7.13	13	8.71	14.51	6.56	10.67	7.96	14.16	6.15	3.77	5.87	3.93	8.15	3.84	5.99	3.73	6.63	3.95	6.3	3.87
390	8.02	15.11	9.42	10.94	7.28	12.54	8.73	14.59	6.67	11.37	8.39	14.7	6.1	3.8	5.78	3.8	8.37	3.79	5.86	3.91	6.17	3.76	6.3	3.98
391	8.85	15.37	8.91	11.45	7.22	12.57	7.85	14.34	6.26	11.57	7.41	14.45	6.01	3.84	5.66	3.91	8.64	4.01	6.2	3.85	6.89	3.94	6.47	3.76
392	7.5	15.08	9.51	11.67	7.01	12.79	7.82	14.5	7.09	12.06	8.08	14.34	5.92	3.94	5.51	3.86	8.16	3.85	6.24	3.91	6.22	3.72	6.02	3.8
393	8.15	15.51	9.22	11.69	7.16	12.76	7.94	14.06	6.94	11.52	7.77	14.88	5.55	3.78	5.72	3.92	8.67	4.16	6.02	3.82	6.28	3.8	5.92	3.78
394	7.81	15.08	8.74	11.76	7.12	12.53	9.04	14.28	6.12	10.7	7.56	14.37	5.9	3.85	5.82	3.91	9.12	3.72	6.08	3.83	6.22	3.82	6.11	3.86
395	8.15	15.35	8.88	11.53	7.23	12.14	8.41	14.46	6.75	10.96	7.16	15.2	5.92	3.73	6.2	3.9	9.13	3.79	6.02	3.8	6.39	3.94	6.15	3.76
396	7.25	15.33	9.32	11.56	7.06	13.08	7.96	14.93	6.71	11.53	7.74	13.55	5.21	3.94	5.62	3.81	8.99	3.76	6.17	3.85	6.36	3.96	6.12	3.86
397	8.73	15.27	9.17	12.09	7.09	12.54	7.29	14.3	6.27	11.24	7.21	14.11	5.41	3.88	5.3	3.88	9.38	3.78	6.14	3.92	6.3	3.99	6.35	3.86
398	7.3	15.29	8.92	11.5	7.06	13.32	7.71	14.42	8.36	11.47	7.77	14.67	6.06	3.88	5.89	3.76	8.91	3.99	6.5	3.84	6.02	3.95	6.37	3.88
399	7.78	15.38	9.04	11.84	7.12	12.73	7.85	14.06	7.75	11.01	7.96	14.87	5.89	3.71	5.46	3.83	8.3	3.93	5.69	3.7	6.01	3.96	6.29	3.95
400	7.13	15.45	9.34	11.54	7.24	13.56	6.58	14.54	7.28	11.46	5.73	14.46	5.78	3.85	5.7	3.78	8.44	3.77	6.26	3.94	5.92	3.82	7.8	3.8
401	7.34	14.97	9.22	11.49	7	12.18	7.71	14.07	7.24	11.41	5.83	14.51	6.16	3.77	5.7	3.87	9.12	3.89	6.28	3.93	5.6	3.73	6.98	3.71
402	7.66	15.08	9.28	11.57	7.18	12.6	7.11	14.2	6.91	12.47	5.74	14.4	5.4	3.78	5.44	3.78	9.12	3.79	6.56	3.75	6.67	3.77	7.73	3.74
403	7.43	15.26	9.27	12.18	7.27	12.5	6.8	14.72	7.57	11.66	6.25	16.29	6.26	3.85	5.49	3.81	8.93	3.9	6.5	3.67	5.6	3.92	8.32	3.92
404	6.7	15.17	9.15	11.01	7.4	12.46	6.44	14.29	6.28	12.19	7.75	15.57	5.74	3.92	5.77	3.98	8.14	3.92	6.67	3.83	6.29	3.88	6.29	3.98
405	7.79	14.83	9.17	12.1	7.16	12.68	6.81	14.36	6.73	12.35	7.36	15.63	5.29	3.84	5.63	3.81	9	3.83	6.61	3.7	6.06	3.77	6.67	3.91
406	7.83	15.22	8.98	11.79	7.36	13.87	6.46	14.95	7.3	11.84	7.37	15.13	5.83	3.72	5.69	3.87	8.4	3.99	6.07	3.75	5.97	3.87	6.62	3.93
407	7.27	15.54	9.61	11.78	7.09	13.6	7.04	14.42	5.76	11.92	7.18	14.24	6.02	3.81	5.52	3.69	8.33	3.98	6.41	3.69	6.07	3.87	6.66	3.95
408	6.95	14.72	9.79	11.27	7.24	13.01	7.22	13.39	5.82	11.01	6.82	14.3	6.06	3.95	5.85	3.86	9.08	3.7	6.16	3.83	6.07	3.69	6.46	3.67
409	7.35	15.85	9.37	10.72	7.11	12.73	7.31	14.33	7.38	10.37	7.17	14.94	5.97	3.73	5.39	3.76	8.86	3.8	6.18	3.88	6.25	3.87	6.1	3.76
410	8.55	15.48	9.4	10.95	7.15	12.67	6.88	14.19	7.34	12.4	7.31	16.35	5.6	3.75	5.89	3.96	8.75	3.97	6.21	3.9	6.22	3.79	6.59	4.08
411	8.54	14.9	9.31	10.88	7.27	12.92	5.78	14.48	6.43	9.83	7.45	15.3	5.96	3.79	4.9	4	8.68	3.79	7.54	3.77	6	3.8	6.45	3.87
412	9.11	15.18	9.27	10.71	7.11	13.37	6.97	14.09	6.95	11.07	8.55	13.38	6.2	3.83	6.15	3.87	8.39	3.92	6.42	3.91	6.7	3.92	5.85	3.9
413	8.32	14.83	10.55	11.46	7.07	13.28	6.15	15.03	7.34	12.57	8.24	14.63	6.07	3.82	5.47	3.77	9.26	3.95	6.26	3.75	5.6	3.86	5.99	3.88
414	7.42	14.92	9.41	11.72	7.04	12.65	7.44	14.14	6.36	11.91	8.21	15.98	5.9	3.85	6.11	3.78	8.97	3.92	6.62	3.98	5.9	3.8	6.83	3.85
415	7.22	15.46	8.61	12.86	6.98	13.08	7.57	13.58	7.11	10.71	8.16	14.83	6.19	3.74	6.05	3.94	8.18	3.77	6.28	3.85	5.94	3.93	6.07	3.77
416	6.87	14.97	8.37	12.34	7.27	12.69	7.49	14.33	6.58	11.49	7.47	13.17	6.09	3.94	6.36	3.76	9.19	3.91	6.43	3.91	5.92	3.82	5.96	3.78
417	5.92	15.94	8.84	11.56	7.29	12.84	6.5	13.84	6.53	10.86	8.28	14.81	5.65	3.8	5.66	4.11	9	3.94	6.08	3.68	6.3	3.91	6.55	3.84
418	7.14	15.22	8.59	11.37	7.18	14.12	6.91	14.85	6.84	12.48	8.42	14.79	5.83	3.83	5.51	3.85	8.35	3.97	6.17	3.85	6.14	3.83	6.28	3.8
419	8.03	15.11	8.68	11.08	7.18	14.32	5.98	14.21	7.24	11.77	8.35	15.53	5.64	3.7	5.54	3.89	8.5	3.87	8.5	3.91	5.74	4	6.32	3.86
420	7.78	15.06	9.32	11.58	7.21	13.66	7.19	14.68	6.55	12.09	7.85	14.04	5.54	3.8	5.79	3.89	8.54	3.83	6.46	3.82	6.17	3.77	6.27	3.83
421	7.23	15.19	9.67	11.77	6.93	14.46	7.39	14.46	6.69	10.8	7.12	14.3	5.84	3.87	5.45	3.88	9.05	3.96	5.71	3.89	6.63	3.85	6.54	3.87
422	8.01	14.95	9.16	11.3	7.02	13.77	7.62	14.81	6.73	10.52	7.9	14.25	5.88	3.75	5.62	3.89	8.88	3.82	5.97	3.71	6.48	3.8	5.97	3.75
423	6.8	15.14	9.47	11.35	7.17	13.88	8.72	15.58	7.58	11.37	8.07	15.6	5.63	3.88	5.25	3.84	8.64	3.8	5.32	3.83	5.87	3.82	5.66	3.8
424	7.25	15.33	9.21	11.82	7.22	12.9	7.61	16.29	6.84	11.25	7.83	14.15	5.61	3.81	5.47	4.04	7.4	3.84	6.4	3.96	6.2	3.74	6.06	3.84
425	6.85	15.16	9.3	11.45	7.16	14.04	8.25	16.85	6.56	11.18	7.75	13.6	6.43	3.97	5.65	3.97	8.33	3.8	6.53	3.73	5.73	3.89	6.14	3.74
426	7.3	14.91	9.26	11.84	7.26	13.49	6.84	15.76	6.35	12.26	8.33	13.66	6.04	3.82	5.61	3.83	8.8	3.9	6.59	3.89	6.62	3.81	5.75	3.93
427	7.99	14.77	9.2	11.94	7.3	13.19	7.72	14.3	6.37	11.29	7.95	13.85	6.47	3.85	6	3.87	9.11	3.87	6.07	3.9	6.31	3.95	5.75	3.68
428	8.1	15.13	8.98	11.58	7.57	13.68	7.45	14.95	6.87	11.99	8.07	13.89	7.85	3.77	5.65	3.84	9.42	3.8	6.16	3.91	5.78	3.92	6.19	3.88
429	7.97	14.38	9.27	12.05	7.1	13.48	7.21	14.38	6.74	13.58	8.26	14.3	6.44	3.93	5.7	3.96	8.7	3.84	6.23	3.85	5.62	3.9	5.87	3.98
430	8.27	14.97	8.82	12.59	7.56	13.65	7.68	14.82	7.15	11.65	8.09	14.13	5.88	3.78	5.49	3.79	8.97	3.81	6.47	3.84	6.35	3.86	5.95	3.84
431	7.93	15.1	9.08	11.86	7.29	12.95	7.01	15.1	6.4	10.9	8.39	14.1	6.45	3.87	5.63	3.76	8.25	3.73	6.58	3.82	6.3	3.86	5.71	3.79
432	8.09	14.96	8.89	11.41	7.44	13.07	6.84	15.05	6.04	11.66	8.18	13.13	5.77	3.73	5.55	4.03	7.45	3.91	6.61	3.77	6	4.01	6.02	3.89
433	8.01	15.43	9.46	11.41	7.37	13.63	6.55	15.03	6.7	11.87	7.84	13.74	6.21	3.79	5.28	4	8.67	3.95	6.47	3.8	6.12	3.75	5.9	3.99
434	8.08	14.94	8.93	10.98	7.47	13.51	8.3	14.34	6.54	11.29	7.94	13.65	6.13	3.95	5.76	3.92	8.19	3.77	5.59	3.92	6.15	3.79	5.83	3.86
435	7.73	15.64	8.89	11.63	7.48	13.72	8.1	15.04	7.15	11.5	7.65	15.39	6.09	3.73	5.72	3.84	8.15	3.93	6.01	3.87	6.17	3.92	5.85	3.77
436	7	14.89	8.67	11.61	7.31	13.45	7.19	14.21	7.46	11.7	8.68	14.84	6.64	3.91	5.76	3.83	8.44	3.81	5.96	3.82	5.83	3.84	5.99	3.73
437	7.25	16.01	9.28	11.88	7.34	13.8	6.6	14.47	6.77	12.03	7.42	13.79	6.29	3.85	5.99	3.96	8.07	3.8	5.81	3.91	6.03	3.82	5.57	3.8
438	5.72	14.86	9.39	11.84	7.63	13.86	6.96	13.91	7.14	11.54	7.67	13.38	7.52	3.9	5.28	3.81	7.77	3.81	5.66	3.71	6.15	4.01	6.22	3.87
439	7.78	14.19	9.5	11.3	7.48	13.18	7.75	14.52	6.18	12.23	8.07	17.67	6.22	3.81	5.82	3.87	7.97	3.95	5.68	3.81	6.26	3.86	5.6	3.97
440	8	14.73	9	10.39	7.33	13.66	7.45	14.66	6.97	11.66	8.15	13.33	6.59	3.82	5.55	3.85	7.72	3.8	5.69	3.85	5.63	3.85	6.04	3.86
441	7.96	14.79	9.18	11.13	7.36	13.42	7.14	14.48	6.1	11.56	8.22	14.22	5.71	3.74	5.55	3.9	8.53	3.83	3.94	3.73	6.07	3.9	5.51	3.87
442	7.62	15.31	9.02	12.44	7.24	13.95	7.68	14.5	6.94	11.91	8.05	14.89	6.41	3.95	3.98	3.83	8.01	3.82	3.86	3.73	6.24	4.03	5.98	3.97
443	7.54	15.12	10.13	12.07	7.98	13.48	8.27	14.18	6.81	11.76	7.25	15.53	6.48	3.6	3.86	3.87	8.17	3.66	3.55	3.93	5.53	3.83	6.35	3.77
444	5.63	14.59	10.36	10.99	7.72	13.59	8.52	13.82	6.34	10.96	7.92	16.25	7.58	3.84	3.81	3.83	7.85	3.96	3.94	3.93	6.42	3.86	6.38	3.8
445	5.91	15.29	9.04	11.66	7.71	13.4	8.94	14.74	6.96	11.44	8.16	14.5	7.12	3.84	6.03	3.9	7.84	3.67	3.82	3.81	6.29	3.79	5.27	3.85
446	5.94	15.47	8.88	11.91	7.77	13.42	8.62	14.29	7.54	11.09	8.77	15.2	7.38	3.71	6.13	3.85	7.61	4.04	3.87	3.73	6.04	3.85	5.92	3.96
447	7.47	15.11	9.24	11.59	7.8	13.75	9.01	14.37	6.62	11.85	8.28	14.52	6.01	3.82	5.82	3.82	8.05	3.75	3.78	3.8	6.31	3.86	5.74	3.81
448	6.46	15.35	9.25	11.45	7.33	13.53	9.43	14.53	7.07	10.96	8.39	14.79	7.28	3.8	5.59	3.84	8.18	3.77	3.84	3.85	6.01	3.94	6.23	3.83
449	6.01	15.2	9.42	11.38	7.23	13.98	9.43	13.92	7.25	11.39	8.05	15.12	6.66	3.83	5.71	3.84	8.42	3.73	3.84	3.9	5.8	3.7	6.02	3.92
450	6.12	15.45	9.45	12.29	7.71	13.86	8.78	13.9	7.39	11.99	8.49	13.51	6.4	3.78	5.69	3.75	7.77	3.99	3.89	3.88	5.77	3.7	5.82	3.78
451	7.41	14.97	9.29	11.57	7.25	14.98	9.1	14.32	6.55	11.78	8.05	14.8	5.67	4.03	5.55	3.87	8.25	3.82	3.99	3.95	6	3.81	6.24	3.83
452	5.29	16.13	9.3	11.64	7.46	14.55	10.58	14.83	6.79	10.82	7.91	14.73	6.05	3.81	5.66	3.9	8.02	3.77	3.8	3.72	5.89	3.89	6.01	3.77
453	8.23	15.16	9.46	10.92	7.43	13.15	10.07	13.99	6.39	11.65	8.06	14.33	5.57	3.88	5.28	3.84	8.58	3.84	3.95	3.85	5.86	3.86	5.98	3.87
454	7.58	14.83	10.57	11.8	7.37	13.85	10.24	14.01	6.56	12.16	8.1	14.28	6.34	3.73	5.65	3.8	8.82	3.87	3.67	3.76	5.99	3.91	6.99	3.87
455	5.91	14.9	8.89	11.29	7.15	14.31	9.58	14.73	6.33	11.63	7.76	14.48	7.34	3.79	5.45	3.95	8.72	3.92	3.94	3.84	6.44	3.8	5.99	3.69
456	6.29	15.89	9.34	11.27	7.17	13.95	9.36	14.72	6.96	11.77	8.3	14.15	6.07	3.93	5.92	3.93	7.82	3.87	3.93	3.95	5.89	3.7	5.91	4.07
457	8.85	14.9	9.14	11.49	7.23	13.71	9.9	13.5	7.24	11.55	8.33	14.39	5.59	3.94	5.44	3.88	8.27	4.04	3.84	3.73	5.82	3.78	6.03	3.86
458	9.21	15.05	9.02	11.62	7.34	12.97	9.82	13.19	6.57	11.62	7.92	13.77	5.33	3.88	5.98	3.92	8.23	3.95	3.94	3.81	5.99	3.74	5.97	3.88
459	8.44	15.49	9.23	11.35	7.45	13.02	10.6	14.27	6.51	11.44	7.6	14.66	5.51	3.73	5.92	3.82	8.3	3.7	3.76	3.89	5.3	3.84	6.27	3.9
460	10.28	15.75	8.86	11.65	7.47	13.25	10.13	14.76	6.68	11.39	8.28	13.25	5.73	3.8	5.93	3.69	8.12	3.85	3.81	3.85	5.72	3.95	6	4
461	8.33	16.28	9.46	11.69	7.56	13.47	11.02	14.23	6.57	11.74	8.31	14.21	6	3.78	5.31	3.8	7.54	3.89	4.03	3.71	5.87	3.84	5.32	3.98
462	8.41	15.27	9.25	12.12	7.51	12.77	10.02	14.38	6.5	11.26	8.08	13.45	6.19	3.88	5.51	3.8	7.95	3.88	3.69	3.8	6.09	3.86	6.13	3.73
463	8.55	15	9.02	11.54	7.59	13.32	10.41	14.52	6.7	11.7	7.75	15.01	5.8	3.82	6.01	3.75	7.96	3.84	3.67	3.96	6.13	3.72	5.8	3.87
464	9.99	15.31	9.12	10.64	7.24	13.22	9.47	14.63	6.59	11.26	8.47	14.13	5.47	3.82	5.85	3.98	8.29	3.91	3.84	3.75	5.88	4.92	5.97	3.83
465	7.02	15.2	9.27	10.93	7.67	14.13	10.53	13.94	6.67	10.9	8.37	14.26	6.33	3.87	5.44	4.01	7.38	3.77	3.72	3.89	5.71	3.88	5.65	3.86
466	6.34	14.83	9.12	11.45	7.33	13.85	9.91	14.17	7.54	11.11	7.94	12.92	6.32	3.74	5.46	3.83	7.76	4.05	3.82	3.86	5.84	3.91	6.21	3.84
467	7.45	14.87	9.12	12.09	7.21	13.38	10.63	14.8	7.39	11.25	8.37	14.14	6.14	3.85	5.07	3.78	8.72	3.77	3.72	3.95	6.18	3.83	5.89	3.71
468	6.02	15.27	8.99	11.17	7.27	12.92	11.28	14.53	6.64	11.23	8.1	15.33	6.2	3.77	5.65	3.85	7.78	3.87	3.86	3.82	5.98	3.78	5.78	3.8
469	6.23	15.28	8.82	11.15	7.46	13.56	10.56	14	6.36	11.2	8.63	14.11	6.43	3.81	5.71	3.88	8.14	3.84	3.75	3.87	6.22	3.8	6.14	3.86
470	9.01	15	7.5	11.72	7.5	13.4	9.16	14.63	6.88	12.27	8.91	14.36	5.27	3.79	6.27	3.89	8.12	3.86	3.7	3.99	5.48	3.9	5.71	3.89
471	9.39	15.09	8.6	11.29	7.39	14.44	11	13.13	6.68	11.53	8.3	13.99	5.64	3.88	5.84	3.95	7.97	3.95	3.84	3.94	6.09	3.82	6.2	3.78
472	5.69	15	7.67	11.27	7.18	14.49	9.45	13.41	7.2	11.44	7.72	14.7	7.79	3.82	5.92	4.03	8.55	3.78	3.94	5.44	5.61	3.95	6.18	3.91
473	5.36	15.36	7.68	11.16	7.54	13.93	9.32	13.02	7.06	11.97	8.48	13.62	7.15	3.96	5.95	3.88	7.96	3.87	3.78	5.99	5.46	3.81	6.05	3.87
474	5.62	15.39	8.01	11.43	7.6	13.48	9.42	12.89	7.86	11.22	8.32	13.99	7.44	4.08	6.15	3.91	8.19	3.79	3.96	5.75	6.37	3.84	6.03	3.98
475	5.7	14.92	8.1	11.08	7.3	13.2	8.97	13.28	6.79	11.67	8.1	14.88	6.58	3.75	6.05	3.92	8.58	3.92	3.95	7.02	6.11	3.91	6.19	3.73
476	7.66	15.29	8.06	11.31	7.19	12.8	9.48	13.07	6.45	11.02	8.17	14.97	5.44	3.96	6.74	3.88	8.14	4.05	3.87	5.22	6.09	3.89	6.1	3.85
477	7.53	15.32	7.46	12.23	7.53	12.84	9.5	14.04	6.47	11.74	8.22	15.06	4.8	3.85	7.97	3.83	6.94	3.85	3.89	3.86	5.99	4.02	6	3.85
478	6.21	15.45	7.41	11.58	7.21	13.43	10.71	14.71	6.73	11.29	7.34	14.3	7.19	3.67	7.23	3.86	8.03	3.88	3.8	3.98	6.19	3.9	5.85	3.83
479	8.5	14.93	7.85	11.57	7.37	13.99	10.2	13.41	6.95	11.42	7.81	13.9	5.41	3.78	5.93	3.84	8.96	3.98	3.78	3.89	5.95	3.85	6.47	3.82
480	8.88	14.82	7.64	12.12	7.29	14.13	10.4	13.25	7.3	11.89	7.47	14.14	5.23	3.9	5.77	3.6	8.45	3.95	3.81	3.84	6.23	3.7	6.59	3.79
481	7.71	15.07	6.96	11	7.29	14.13	10	13.59	7.05	11.16	8.3	15.1	5.17	3.83	7.23	3.84	9.08	3.83	3.8	3.92	6.69	3.81	6.11	3.89
482	8.46	14.79	7.92	11.42	7.06	14.97	10.67	13.61	7.46	11.21	8.22	14.36	5.75	3.84	6.35	3.87	8.13	3.99	3.88	3.94	6.02	3.95	5.48	3.97
483	8.44	15.75	7.18	11.26	7.26	14.53	10.11	14.74	6.8	11.25	7.28	15.25	6.11	4.04	6.68	3.81	8.48	3.84	3.77	3.89	6.43	3.91	6.41	3.84
484	8.84	15.43	7.48	11.62	7.54	12.89	10.9	15.73	7.11	11.56	7.36	14.52	5.46	3.61	6.97	3.93	7.41	3.8	3.76	3.81	6.42	3.89	6.35	3.84
485	6.16	15.44	7.65	11.86	7.55	13.84	10.57	15.11	7.14	11.57	7.63	16.15	7.55	3.87	6.94	3.9	7.36	3.98	3.58	3.89	6.5	3.96	6.13	3.89
486	7	16.72	7.8	11.62	7.21	13.07	10.69	14.13	7.66	12.13	7.61	14.62	6.2	3.77	6.84	3.77	8.35	3.8	3.94	3.87	6.68	3.73	5.89	3.8
487	7.07	14.17	7.81	11.29	7.23	12.95	11.09	14.83	7.53	12.66	8.3	14.64	5.89	3.83	7.61	3.77	8.27	3.79	3.69	3.89	5.66	3.66	6.02	3.9
488	6.74	14.13	7.52	11.52	7.16	12.74	10.66	15.38	6.47	12.12	8.88	13.91	6.23	3.95	7.56	3.87	8.61	3.97	3.95	3.65	6.28	3.8	6.09	3.99
489	8.28	15.41	7.85	11.27	7.31	13.36	10.25	15.45	6.75	11.82	8.11	14.04	5.85	3.7	6.98	3.86	7	3.92	3.78	3.81	6.16	3.85	6.38	3.9
490	7.43	14.58	7.47	11.39	7.28	12.93	10.55	15.4	6.67	12.44	8.16	13.44	5.65	3.9	7.48	3.97	7.79	3.79	3.74	3.89	6.29	3.86	5.91	3.77
491	7.7	15.43	8	11.41	7.05	13.13	11.36	14.42	7.01	11.8	7.24	14.83	5.57	3.82	6.21	3.8	8.58	3.75	3.9	3.51	6.15	3.82	6.2	3.79
492	7.96	14.85	9.14	11.48	7.42	13.51	10.91	13.73	7.43	11.44	8.59	13.8	5.59	3.83	6.45	3.88	6.92	3.8	3.85	3.78	5.77	3.8	6.16	3.97
493	7.38	15.45	7.96	11.53	7.19	14.12	11.6	14.87	6.83	12.3	7.98	13.55	6.77	3.9	7.14	3.74	8.5	3.85	3.85	3.71	6.12	3.79	6.47	3.84
494	6.34	15.06	7.52	11.19	7.7	13.16	10.68	14.28	6.82	12.39	8.74	14.66	5.68	3.81	7.51	3.78	7.6	3.75	3.84	3.73	6.1	3.91	5.97	3.8
495	6.24	14.89	7.84	11.03	7.38	12.66	10.09	14.32	6.65	12.66	7.95	13.4	5.67	3.81	7.19	4	8.9	3.83	3.87	3.75	6.42	3.74	5.95	3.85
496	7.66	14.89	8.12	11.28	7.24	13.27	10.56	15.05	6.52	11.89	7.52	13.05	5.68	3.76	6.87	4.08	8.61	3.9	3.96	3.83	7.8	4.01	6.13	3.82
497	7.15	15.43	8.28	10.84	7.34	13.58	10.21	15.34	6.33	12.2	7.8	13.45	5.55	3.78	7.02	3.92	7.64	4.05	3.79	3.89	6.38	3.74	6.22	3.75
498	7.34	14.25	8.24	11.17	7.54	13.6	11.08	14.75	7.07	12.26	7.61	14.05	6.24	3.91	7	3.8	7.15	3.77	3.79	3.83	6.3	3.76	6.09	3.81
499	7.7	15.31	8.9	11.08	7.57	14.15	8.59	15.54	7.29	11.75	8.05	13.32	6.23	3.86	6.86	3.83	8.25	3.89	4.01	3.78	6.14	3.97	6.07	3.88
500	7.44	15.59	9.27	11.2	7.23	13.82	9.15	15.09	7.15	12.03	7.7	14.05	6.02	3.92	6.45	3.77	7.85	3.91	3.83	3.68	6.09	3.93	5.52	3.87
501	6.41	14.89	8.79	11.03	7.26	13.24	8.69	15.29	7.04	11.87	7.56	13.76	5.7	3.92	7.01	3.92	8.28	3.87	4.1	3.86	5.99	3.99	5.93	3.79
502	7.28	15.2	8.39	11.23	7.12	13.75	8.54	15.29	6.4	11.73	7.8	13.52	5.86	3.92	7.37	3.91	8.47	3.83	3.95	3.89	6.24	3.91	6.42	3.93
503	7.47	14.5	8.29	11.35	7.89	12.78	8.4	15.48	6.53	11.72	8.04	13.47	5.94	3.88	6.84	3.88	7.82	3.82	4.09	3.89	6.25	3.81	5.86	3.95
504	8.2	14.86	8.53	11.52	7.16	13.91	8.78	16.15	7.6	12.18	8.04	14.38	5.43	3.89	6.39	3.93	8.62	3.84	3.97	3.78	6.14	3.76	6.18	3.81
505	8.66	14.84	8.6	11.01	7.44	14.14	8.63	14.83	6.99	11.22	7.59	14.36	5.72	3.84	6.19	3.75	8.46	3.87	4.08	3.74	6.36	3.96	5.54	3.83
506	9.92	15.06	8.72	11.59	7.81	12.76	9.15	14.75	6.96	11.83	7.88	14.76	5.25	3.76	6.36	3.92	7.76	3.83	3.83	3.82	5.9	3.83	6.06	3.76
507	9.94	15.1	8.6	10.42	7.3	12.82	10.8	14.8	8.89	12.67	8.46	13.35	5.74	3.82	6.01	3.92	7.97	3.83	3.73	3.8	6.13	3.93	5.65	3.83
508	9.07	14.79	8.84	11.45	7.44	14.47	10.67	14.93	8.76	11.31	8.83	13.04	5.59	3.82	5.88	3.89	8.32	3.9	3.84	3.75	6.35	3.95	6.21	3.84
509	9.82	14.62	8.51	11.2	7.18	13.8	10.26	14.45	8.27	12.09	8.27	13.39	5.34	3.91	6.37	3.83	8.25	3.74	3.82	3.81	6.43	3.84	6.09	3.91
510	10.11	14.95	8.5	10.8	7.88	14	10.42	14.84	7.39	12.84	8.34	15.32	5.51	3.86	6.98	3.84	8.62	3.81	3.71	3.74	6.34	3.91	5.45	3.69
511	9	16.49	8.82	11.81	7.18	13.99	8.37	14.62	7.17	11.76	7.74	13.38	5.93	3.72	6.62	3.88	9.24	3.76	3.84	3.88	5.23	4.01	6.1	3.65
512	8.5	15.71	9.19	11.63	7.32	14.53	11.29	14.19	6.66	11.89	7.95	15.07	6.16	3.97	6.38	3.86	8.99	3.75	3.73	3.83	5.97	3.81	6.02	3.85
513	9.2	15.85	8.78	11.29	7.61	14.26	10.98	14.51	7.28	11.46	7.88	14.13	5.41	3.89	6.4	3.76	8.09	3.88	3.8	3.84	5.82	3.83	6.26	3.81
514	8.45	15.13	8.79	11.02	7.56	14.41	9.84	14.4	6.77	11.51	8.33	15.08	6.73	3.81	6.25	3.91	8.73	3.84	3.81	3.84	5.78	3.73	6.21	3.98
515	9.44	14.99	8.72	11.55	7.25	15.16	9.84	14.97	6.75	11.32	8.5	15.9	6.22	3.84	6.37	3.93	9.09	3.85	3.66	3.83	6.22	4.08	5.95	3.89
516	8.53	15	8.68	11.06	7.47	14.03	9.32	15.7	6.5	11.89	8.32	14.02	6.92	3.87	6.2	4.21	8.94	3.86	3.74	3.83	6.05	3.98	6.27	3.93
517	8.16	14.81	8.59	11.43	7.34	14.01	8.89	14.26	6.09	11.62	7.82	14.44	6.6	3.88	6.46	4	8.81	3.93	3.89	3.87	6.1	3.79	6.1	3.89
518	9.84	14.76	8.39	11.35	7.22	13.55	8.4	13.8	5.87	10.79	8.17	14.95	5.82	3.8	6.04	3.8	8.76	3.76	3.74	3.86	6.01	4.12	5.81	3.81
519	9.26	15.64	8.58	11.05	7.27	14.45	8.62	14.68	7.29	11.41	7.39	15.44	5.97	3.88	6.2	3.84	8.85	3.95	3.85	3.79	5.77	3.92	6.04	3.84
520	9.83	15.16	8.96	11.32	7.23	14.58	8.33	14.55	6.84	12	7.04	13.7	5.55	3.82	6.2	3.85	8.81	3.86	3.91	3.87	6.17	3.86	6.01	3.87
521	8.76	15.2	8.61	11.51	7.41	14.37	8.51	15.02	7.1	11.42	8.45	14.57	6.22	3.8	6.44	3.96	7.76	3.95	3.87	3.87	6.23	3.86	6.02	3.85
522	9.59	15.03	8.68	11.7	7.79	15.4	8.09	15.25	7.15	11.71	8.07	14.72	5.79	3.8	6.35	3.97	8.07	3.82	3.9	3.77	6.24	3.82	6.21	3.92
523	9.5	15.19	8.94	11.24	7.06	13.47	8.82	14.1	7.17	10.37	7.11	14.97	6.08	3.96	6.33	3.78	8.78	3.82	3.88	3.92	6.12	3.94	6.1	3.89
524	8.77	15.77	8.59	11.81	7.38	14.33	8.08	15.38	6.79	11.37	7.08	14.3	5.4	3.89	6.13	3.88	9.1	3.95	3.92	3.77	5.64	3.88	5.98	3.85
525	9.43	15.42	9.11	11.47	7.21	14.92	9.65	14.68	7.23	11.5	7.15	14.66	5.58	3.92	6.24	3.91	8.65	3.77	3.75	3.64	6.11	3.73	5.72	3.72
526	8.5	15.14	8.71	10.97	7.4	13.98	9	14.36	6.84	11.59	7.97	14.4	5.81	4.04	6.96	4.09	8.11	3.71	3.83	3.93	5.4	3.9	6.14	3.74
527	8.48	14.73	8.65	11.61	7.19	14.73	9.47	14.03	6.73	11.12	8.42	13.95	5.7	3.83	6.58	3.94	8.87	3.86	3.57	3.92	6.36	3.74	6.37	3.79
528	6.23	15.39	8.91	11.38	7.48	14.83	8.08	14.12	5.9	11.78	7.79	13.81	8.07	3.79	5.88	4.32	8.06	3.94	4.01	3.84	6.85	3.84	5.85	3.82
529	8.27	14.82	7.53	11.54	7.31	14.98	9	13.91	6.53	11.69	8.27	14.76	5.51	3.85	6.96	3.76	8.32	3.91	3.87	3.91	6.35	3.85	6.12	3.84
530	7.56	15.24	8.29	11.66	7.17	14.22	8.71	13.6	6.16	12.04	7.63	15.25	6.34	3.83	6.75	3.84	8.59	3.89	3.95	3.9	6.51	3.69	5.99	3.86
531	7.78	14.88	8.21	11.27	7.11	14.19	8.97	14.49	6.98	12.31	7.12	17.27	6.13	3.8	6.37	3.76	8.47	4.01	3.88	3.85	6.6	3.68	6.17	3.77
532	7.89	14.68	7.85	11.76	7.35	14.25	8.27	13.95	6.99	13.02	7.28	15.54	5.73	3.75	6.56	3.86	8.6	3.86	3.74	3.76	6.08	3.7	6.33	3.8
533	8.2	14.62	8.29	11.36	7.16	14.43	8.23	13.81	6.76	11.36	7.99	17.26	5.86	3.84	6.12	3.88	7.9	4.04	3.78	3.78	6.11	3.82	6.36	3.86
534	8.09	14.38	8.77	10.89	8.33	13.06	10.27	14.29	5.88	12.34	7.39	16.33	6.33	3.77	5.89	4.11	7.03	3.82	3.94	3.75	5.97	3.9	5.75	3.86
535	8	15.08	8.66	11.6	9.79	14.01	8.62	14.43	6.49	12.44	7.61	14.8	5.99	3.83	6.28	3.76	6.45	3.87	3.88	3.67	5.86	3.86	6.36	3.89
536	7.88	15.2	8.95	11.2	7.31	14.58	8.29	14.05	6.51	11.35	6.96	14.04	5.07	3.73	6.25	3.84	8.75	3.77	3.84	3.91	6.04	3.95	6	3.85
537	8.28	14.74	8.4	11.7	7.18	13.92	8.92	14.11	6.89	12.64	7.08	14.91	5.14	3.88	6.24	3.69	9.13	3.83	3.9	3.95	6.39	3.66	5.78	3.76
538	8.52	14.73	8.58	11.33	7.42	14.3	8.49	14.86	6.2	11.98	6.72	15.33	6.07	3.7	6.87	3.99	9.42	3.92	3.89	3.74	6.66	3.76	6.62	3.99
539	8.43	15.08	8.28	10.97	7.25	14.29	8.59	15.04	5.94	10.93	6.81	15.81	6.1	3.87	6.69	3.98	9.14	3.84	4.09	3.73	6	3.9	6.21	3.72
540	8.49	15.21	8.88	11.14	7.4	14.38	8.96	14.07	5.91	11.14	6.83	15.53	5.65	3.8	6.27	3.79	9.17	3.75	3.94	3.81	6.39	3.8	6.13	3.88
541	8.38	14.89	8.7	11.07	7.28	14.26	8.59	15.04	6.62	11.68	7.36	15.9	5.93	3.98	5.93	3.81	9.01	3.89	3.81	3.83	5.97	3.99	6.2	3.8
542	8.96	15.05	8.8	12.07	7.2	14.37	8.35	15.18	6.44	11.98	7.2	16.16	5.86	3.84	6.14	3.92	8.89	3.9	3.91	3.82	6.07	3.84	5.87	3.9
543	8.06	15.34	9.1	10.93	7.21	14.21	8.34	14.79	6.08	12.36	7.28	15.06	5.96	3.81	5.56	3.8	9.1	3.88	3.72	3.79	6.07	3.99	6.25	3.79
544	8.46	15.12	8.53	11.19	7.59	14.86	8.76	14.83	7.05	11.69	8.51	14.81	6.08	3.84	6.12	3.86	9.39	3.86	3.86	3.94	6.14	3.86	5.88	3.92
545	9.6	14.9	9.1	11.03	7.82	13.69	8.24	14.31	5.49	11.49	7.58	14.61	5.79	3.71	6.17	3.88	9.36	3.85	3.86	3.69	6.38	3.86	6.2	3.79
546	9.74	14.4	8.75	11.33	7.35	14.65	8.34	14.43	7.18	12.43	6.86	14.73	5.65	3.84	6.06	3.86	8.58	3.92	3.77	3.9	6	3.82	6.24	3.93
547	8.5	15.04	8.75	11.49	7.45	14.65	9.36	14.24	6.78	12.57	6.8	15.05	6.38	3.82	7.16	3.99	8.1	3.89	3.71	3.72	5.8	3.84	7.14	3.76
548	6.23	14.62	9.09	11.41	7.86	14.69	9.51	13.57	6.55	11.4	7.73	17.27	5.54	3.85	5.91	3.86	8.2	3.97	3.8	3.97	5.58	3.86	6.09	3.93
549	6.17	15.69	9	11.6	7.94	12.97	8.47	15.36	7.34	11.16	6.76	16.92	5.53	3.91	6.35	3.77	8.06	4	4.15	3.91	6.02	3.83	6.5	3.8
550	6.07	16.3	8.8	11.03	7.63	12.72	8.87	13.2	6.91	10.85	6.8	17.32	6.2	3.75	6.26	3.99	8.19	3.81	3.62	3.87	5.81	3.96	6.18	3.82
551	7.37	15.19	8.71	11.32	8	12.87	8.64	14.13	7.09	11.56	6.7	14.1	5.85	3.93	5.98	3.91	7.88	3.8	3.91	3.82	6.14	3.8	6.1	3.92
552	4.42	14.8	8.6	10.61	7.29	13.34	8.6	15.12	6.93	12.29	6.87	15.51	8.17	3.91	6.18	3.83	8.35	3.81	3.93	3.7	6.09	3.98	6.32	3.86
553	6.37	14.48	8.66	11.07	7.32	13.21	8.11	14.73	7.05	11.13	7.09	15.36	7.12	3.91	6.33	3.96	8.45	3.77	3.91	3.81	5.78	4.06	6.29	3.94
554	5.47	14.5	8.04	10.96	7.36	12.71	8.33	14.42	7.13	12.26	6.97	14.84	5.61	3.85	6.57	3.96	7.98	4.08	4.06	3.92	6.1	3.7	5.92	3.96
555	5.53	15.1	8.5	10.98	7.12	12.89	8.62	14.66	6.21	12.58	6.82	15.35	7.01	3.87	6.91	3.98	7.97	3.84	3.66	3.73	6.14	4	6.09	3.85
556	6.27	15.28	8.83	11.44	7.46	13.74	8.75	14.39	6.52	12.9	7.28	15.08	6.4	3.89	6.19	3.89	8.42	3.82	3.85	3.85	6.15	4.08	6.44	3.73
557	5.45	14.75	9.03	11.26	7.28	14.23	9.89	14.22	6.89	12.71	7.07	14.64	7.59	3.79	6.3	3.78	8.41	3.84	3.89	3.76	6.42	3.79	6.2	3.89
558	7.62	16.11	8.68	11.29	7.53	14.41	9.19	14.22	6.52	12.8	6.71	15.14	6.09	3.85	6.52	3.92	8.51	3.9	3.87	3.73	5.96	3.83	6.4	3.82
559	7.2	15.87	8.44	10.95	7.17	13.36	10.06	15.05	6.94	12.83	6.75	15.41	6.41	3.9	6.69	3.84	8.05	3.8	3.76	3.86	6.07	3.72	6.06	3.81
560	6.8	14.84	8.8	11.49	7.26	13.21	9.42	14.4	7.41	12.36	6.68	15.2	5.98	3.84	6.09	3.87	8.33	3.9	3.73	3.82	6.08	4.01	6.4	3.83
561	6.32	15.68	9.06	11.29	7.31	14.3	9.62	13.97	6.4	13.09	7.04	15.04	5.98	3.86	5.92	3.92	8.27	3.89	3.83	3.89	6.11	3.91	5.94	3.83
562	7.11	16.2	8.73	11.23	7.3	13.86	9.89	12.83	6.86	12.37	6.77	14.32	6.12	3.8	6.4	3.91	7.45	3.79	3.8	3.9	5.88	3.91	5.98	3.72
563	7.09	15.72	9.04	11.73	7.31	12.99	9.98	14.49	6.69	12.29	7.51	15.2	5.37	3.84	6.02	3.73	7.87	3.94	3.7	3.79	6.01	3.97	5.81	3.88
564	6.81	15.55	8.73	11.22	7.31	13.07	9.85	14.3	7.48	12.46	7.18	17.87	6.12	3.89	6.32	3.77	7.95	3.82	3.78	3.83	5.95	3.74	5.79	3.83
565	6.97	14.64	8.33	11.8	7.54	13.66	9.92	14.57	6.25	12.15	6.87	16.14	5.71	3.81	7.02	3.77	7.49	3.84	3.89	3.85	5.87	3.85	6.47	3.75
566	6.3	15.33	8.26	11.16	7.74	14.75	9.36	14.36	6.77	11.73	7.09	15.62	6.19	3.79	6.2	4.02	7.04	3.85	3.79	3.86	5.83	3.92	5.96	3.74
567	6.2	14.99	9.04	11.37	7.34	13.16	10.24	14.88	6.88	11.47	6.98	15.52	6.12	4.02	5.88	3.89	8.39	3.95	3.8	3.68	6.09	3.86	6.25	3.89
568	7.27	15.07	8.77	11.46	7.15	13.87	10.02	14.54	7.24	12.97	6.69	16.52	6.12	3.79	6.22	3.79	7.25	3.85	3.81	3.73	5.77	3.8	6.52	3.78
569	7.53	14.89	9.51	11.95	9.03	11.96	9.45	15.07	6.95	13.31	6.82	17.13	5.91	3.81	5.31	3.93	5.8	3.98	3.86	3.75	5.72	3.72	5.53	3.8
570	7.39	15.86	9.09	11.45	9.03	13.7	10.19	14.79	6.79	12.26	7.07	15.68	5.78	3.93	5.77	3.78	5.97	3.92	3.83	4	5.93	3.97	5.88	3.74
571	6.68	15.31	9.39	10.91	9.41	12.72	9.72	14.27	6.95	12.79	7.33	15.51	5.76	4.02	5.27	3.94	6.06	3.94	3.88	3.88	5.77	4.02	5.81	3.86
572	6.21	14.78	9.51	11.11	9.51	13.39	10.04	14.66	7.2	12.49	6.55	15.37	6.13	3.87	5.99	3.84	5.86	3.84	3.79	3.89	5.72	4.2	6.41	3.9
573	6.52	15.88	9.6	10.77	9.2	13.04	8.31	14.44	6.61	12.59	6.93	14.99	6.13	3.91	6.03	3.9	6.03	3.98	3.84	3.87	5.51	3.81	5.61	3.81
574	6.61	14.99	8.06	11.89	8.82	13.45	8.07	15.09	6.25	12.92	6.67	14.84	6.39	3.89	6.53	3.81	6.16	3.69	3.85	3.92	6.05	4.02	6.15	3.86
575	7.42	15.28	9.26	11.42	9.24	12.97	7.1	14.42	6.45	12.86	7.67	16.38	6.01	3.85	5.36	3.82	6.17	3.94	3.77	3.76	5.87	3.89	5.69	3.88
576	6.13	15.93	9.43	11.11	9.65	13.6	8.14	14.05	5.85	12.93	7.12	16.42	5.8	3.74	5.79	3.85	6.07	3.89	3.68	4.05	6.18	3.71	5.76	3.81
577	7.14	14.85	8.95	10.96	9.43	13.81	8.21	14.63	6.97	13.51	7.68	16.65	6.12	3.81	5.73	3.93	6	3.81	3.86	3.76	6.03	3.93	5.9	3.72
578	6.71	15.27	9.51	11.06	9.33	12.87	9.07	14.62	6.7	12.99	6.2	16.21	5.78	3.89	5.72	3.87	5.61	3.86	3.73	3.8	6.1	3.82	6.28	3.87
579	6.64	14.66	9.3	11.48	9.17	13.35	9.35	14.34	6.05	12.14	6.91	17.79	6.23	3.84	5.43	3.91	6.08	3.97	3.99	3.86	6.43	3.9	6.45	3.88
580	4.81	15.03	9.6	11.15	8.39	12.95	8.58	14.75	6.02	13.05	6.6	15.01	8.14	4.01	5.81	3.9	5.5	3.81	3.86	3.94	6.08	3.86	6.19	3.9
581	7.74	14.54	8.78	11.27	9.23	14.21	8.77	14.66	7.08	13	7.15	17.13	5.34	3.87	5.96	3.81	6.2	3.77	3.82	3.84	5.95	3.82	5.94	3.92
582	5.82	14.7	8.23	11.51	9.02	13.04	8.75	14.53	6.82	11.9	6.61	14.78	7.49	3.86	6.6	3.87	5.66	3.88	3.96	3.69	5.69	3.88	6.07	3.89
583	6.04	15.14	8.08	11.26	9.23	12.09	8.25	14.12	6.46	13.08	6.37	14.46	7.27	3.95	6.44	3.76	5.81	3.86	3.83	3.88	6.08	3.78	6.31	3.79
584	5.52	15.21	9.4	11.47	8.89	12.95	8.82	14.61	6.86	13.2	6.46	15.78	8.29	3.84	6.12	3.84	6.04	3.88	3.88	3.9	6.04	3.8	6.04	3.81
585	5.43	14.95	9.58	11.52	9.39	13.21	8.01	14.41	7.67	13.42	6.42	16.16	7.26	3.89	5.84	3.73	5.99	3.87	3.81	3.73	6.15	3.81	6.26	3.83
586	5.74	15.29	9.64	11.37	9.15	13.15	8.76	14.64	6.73	12.71	6.7	15.73	7.56	3.83	5.48	3.79	5.79	3.88	3.74	3.73	6.06	3.85	6.25	3.9
587	3.51	15.27	9.62	11.29	9.14	13.33	8.9	15.21	7.3	12.44	7.14	15.66	10.14	3.9	5.7	3.93	5.58	3.8	3.77	3.95	5.74	3.91	6.37	3.58
588	3.86	14.73	9.29	10.83	9.1	12.73	8.33	14.71	6.9	12.73	6.64	16.34	9.63	3.78	6.29	3.96	5.62	3.87	3.79	3.92	6.02	3.84	6.17	3.94
589	5.1	15.81	9.64	11.21	9.05	13.24	9.14	14.68	6.54	12.4	9.85	15.53	8.29	3.77	5.75	3.7	5.77	3.87	3.85	3.84	5.94	3.74	3.78	3.76
590	5.35	15.33	9.22	10.94	9.21	13.32	8.29	14.32	5.83	13.14	9.27	15.68	8.38	3.78	5.86	3.97	6.09	3.79	3.94	3.84	5.75	4.15	3.83	3.93
591	5.87	14.85	9.75	11.67	9.88	13.71	8.21	15.31	6.94	12.83	8.83	14.94	7.76	3.93	5.97	3.74	6.07	3.88	3.79	3.73	6.1	4.1	3.8	3.85
592	5.62	15.35	9.51	11.58	8.96	13	8.87	14.7	7.2	12.73	8.95	16.72	8.44	3.84	5.48	3.73	5.99	3.88	3.95	3.75	6.07	3.86	3.78	3.89
593	5.33	15.65	8.29	11.39	9.19	13.75	9.61	14.39	7.16	13.04	9.4	17.58	8.06	3.92	6.06	3.98	6.03	3.89	3.69	3.76	6.08	3.87	3.92	3.72
594	5.71	15.53	8.29	11.64	9.34	13.86	7.89	13.61	7.07	12.13	8.98	17.37	7.9	3.9	6.77	3.83	6.44	3.81	3.86	3.86	5.92	4.15	3.76	3.85
595	5.67	15.27	8.83	11.26	11.54	12.94	7.9	13.23	6.32	12.74	8.63	17.11	7.61	3.99	6.54	3.89	5.95	3.84	3.74	3.88	5.93	3.84	3.69	3.78
596	5.62	16.91	8.87	11.76	11.62	12.86	9.34	14.46	6.88	12.97	8.82	16.73	7.75	3.9	5.94	3.83	5.9	3.97	3.93	3.91	5.82	3.68	3.89	3.82
597	6.08	16.09	8.97	11.37	10.69	12.53	8.92	14.43	6.46	13.16	7.89	16.84	7.49	3.88	6.4	3.73	5.92	3.84	3.87	3.9	6.3	3.75	3.84	3.82
598	6.39	14.48	8.72	11.56	11.4	12.86	8.85	14.14	6.78	13.01	9.27	18.69	8.06	3.74	6.41	3.84	6.29	3.89	3.84	3.73	6.29	3.91	3.69	3.97
599	5.71	15.4	8.78	11.25	11.7	13.36	8.3	14.71	5.99	13.1	8.76	17.52	7.58	3.69	6.49	3.86	5.74	3.89	3.91	3.95	5.96	3.67	3.98	3.9
600	5.89	14.46	8.74	11.44	12.11	13.2	8.62	14.57	6.34	12.91	9.37	17.61	7.7	3.75	6.01	3.79	6.09	3.9	3.93	3.89	5.73	3.85	3.91	3.87
601	5.59	15.25	8.97	11.8	12.3	13.58	8.26	14.37	6.95	12.55	9.15	16.64	7.52	3.85	6.32	3.82	5.63	3.8	3.91	3.82	5.5	3.81	3.82	3.89
602	6.06	15.4	8.66	11.11	11.65	13.25	9.34	13.85	7.3	12.94	9.11	15.18	7.92	3.9	6.06	3.86	5.26	3.91	3.89	4	5.76	3.69	3.79	3.91
603	5.55	15.01	8.84	11.56	10.94	13.1	9.11	14.76	6.73	12.89	8.89	16.85	8.07	3.95	5.99	3.78	5.57	3.89	3.77	3.65	6.04	4.01	3.85	3.8
604	5.9	14.46	8.94	11.07	12.11	13.54	8.78	14.49	6.87	13.03	8.12	14.39	7.75	3.89	6.03	3.93	5.87	3.9	3.81	3.76	6.49	3.79	4.02	4
605	5.47	15.23	8.61	11.1	11.3	12.46	8.51	14.26	7.08	12.69	8.54	17.97	8.49	3.84	6.1	3.99	5.97	3.78	3.95	3.87	5.86	3.9	3.67	3.91
606	5.79	15.39	8.92	10.99	11.29	13.09	9.27	14.08	7.12	11.85	9.24	16	8.18	3.81	5.84	4.01	5.5	3.9	3.83	3.97	5.98	3.84	3.85	3.92
607	5.73	14.74	9.15	11.69	11.58	13.46	9.31	15.4	6.12	13.25	8.77	17.64	7.62	3.83	6.06	3.89	6.35	3.87	3.73	3.71	6.04	3.75	3.83	3.88
608	5.45	15.77	9.27	11.2	9.87	13.22	8.49	14.78	6.63	12.4	9.58	18.52	8.34	3.79	6.37	3.95	6.34	3.74	3.87	3.62	5.73	3.88	3.88	3.78
609	5.37	15.72	8.85	11.15	11.75	13.28	8.26	15.37	6.57	13.39	9.23	16.92	7.77	3.93	6.1	3.89	5.68	3.81	3.79	3.97	5.89	3.78	3.86	3.82
610	5.62	15.18	8.99	11.46	12.29	13.31	8.53	14.87	6.82	12.98	8.29	17.86	8.2	3.81	6.83	3.97	5.16	3.82	3.89	3.83	6.04	3.83	3.81	3.9
611	5.35	14.92	8.87	11.25	11.63	12.88	8.29	15.34	7.15	12.93	8.76	18.32	8.24	3.83	5.47	3.84	5.95	3.98	3.69	3.78	5.94	3.81	3.85	3.9
612	5.77	15.79	8.93	11.26	11.36	12.67	8.06	14.78	6.79	13.07	9.65	16	7.76	3.82	5.65	3.89	5.69	4	3.79	3.83	5.93	4.03	3.94	3.93
613	5.8	16.93	8.72	11.59	12.02	12.95	8.95	14.74	7.32	12.67	9.3	14.78	7.77	3.82	6.44	3.83	5.9	3.85	3.89	3.91	6.3	3.85	3.87	3.84
614	6.03	16.64	8.87	11.41	11.69	13.14	8.26	14.9	7.53	12.14	8.95	15.02	7.85	3.9	6.84	3.83	5.56	3.91	3.83	4.01	6.01	3.7	3.86	3.93
615	5.92	16.64	8.43	11.58	11.75	13.26	8.39	15.25	6.8	12.52	9.49	17.01	7.84	3.85	6.67	3.76	5.9	3.93	3.77	3.86	6.13	3.91	3.92	3.87
616	6.53	15.47	8.74	10.78	12.1	14.23	8.85	14.73	7	12.08	8.66	16.08	8.02	3.84	6.21	3.84	5.64	3.86	3.97	3.95	6.41	3.93	3.93	3.85
617	5.64	14.94	8.86	11.5	11.64	12.98	8.45	15.76	7.49	12.75	9.41	16.72	7.57	3.82	6.18	3.9	5.75	3.87	3.83	3.77	6.33	3.83	3.88	3.92
618	5.51	15.05	8.63	11.28	11.3	13.1	8.66	15.78	6.82	11.07	8.66	16.93	7.98	3.87	5.67	3.78	5.85	3.88	3.77	3.74	6.22	3.87	3.86	3.83
619	5.34	15.1	8.53	11.18	10.96	13.29	8.35	14.65	7.02	12.51	8.84	16.79	7.76	3.8	6.11	3.91	5.89	3.68	3.89	3.89	5.87	3.69	3.89	3.92
620	5.4	15.4	8.83	11.36	11.7	13.04	8.34	14.61	6.98	11.91	8.88	14.24	7.94	3.73	6.24	3.82	5.88	3.76	3.99	3.9	6.38	3.88	3.87	3.94
621	6.12	15.06	8.58	11.51	10.73	13.21	8.4	14.27	6.39	12.43	9.16	16.58	7.75	3.84	6.34	3.86	6.72	3.89	3.73	3.79	6.18	3.83	3.81	3.82
622	5.51	14.88	8.83	11.28	11.52	14.06	7.21	13.79	7.26	12.13	9.33	16.94	9.01	3.94	6.31	3.95	6.37	3.83	3.9	3.88	6.08	3.89	3.87	3.86
623	5.65	14.29	8.94	11.34	11.75	13.44	8.26	14.24	6.87	12.6	9.21	15.5	8.11	3.8	6.25	3.77	5.26	3.88	3.84	3.78	6.04	3.75	3.92	3.89
624	5.35	15.33	8.63	11.5	11.27	13.4	8.5	14.17	6.59	12.4	8.09	16.48	8.54	3.98	6.65	3.69	6.08	3.97	3.72	3.97	6.04	3.91	4.06	3.92
625	5.26	15.66	8.34	11.67	11.28	13.39	8.42	14.16	7	13.01	8.97	15.71	8.09	3.85	6.42	3.76	5.79	3.94	3.68	3.87	5.7	3.78	3.84	3.91
626	5.35	16.75	8.47	11.21	11.33	12.69	7.91	14.06	6.86	11.64	9.45	14.8	8.49	3.83	6.14	3.85	5.98	3.96	3.89	3.75	6.02	3.84	3.57	3.72
627	6.14	15.87	8.9	10.95	11.54	13.1	8.77	15.24	7.57	11.97	9.52	15.07	7.8	3.76	6.21	3.98	6.2	4.03	3.67	3.81	5.5	3.84	3.73	3.84
628	6.73	15.38	9.41	11.77	11.62	12.96	8.68	14.78	7.17	13.26	9.36	15.6	7.89	3.85	5.63	3.79	5.57	3.77	3.87	3.68	5.72	3.76	3.75	3.87
629	5.87	14.79	9.17	11.84	11.76	13.06	8.52	14.34	6.78	12.28	9.41	15.69	7.48	3.79	6.07	3.9	5.62	3.97	3.68	3.9	5.84	3.95	3.78	3.78
630	5.29	14.53	9.08	11.52	11.59	13.51	8.39	14.9	6.99	13.44	9.01	14.86	7.86	3.8	6.42	3.88	6.14	3.88	3.65	3.89	6.2	3.98	3.83	3.81
631	5.77	14.78	8.52	11.5	11.68	13.45	9.1	14.44	6.65	13.13	9.17	14.79	8.1	3.8	6.38	3.82	5.38	4	3.73	3.92	6.31	3.77	3.79	3.88
632	5.75	15.05	8.59	11.54	11.54	13.26	8.32	14.91	6.61	12.85	8.89	16.41	7.8	3.95	5.72	3.83	5.5	3.95	3.89	3.85	6.23	3.99	3.92	3.84
633	5.86	15.01	8.8	11.72	11.6	13.69	8.79	15.14	6.58	12.68	9.14	15.63	8.2	3.82	6.44	3.83	6	3.92	4.06	3.69	6.51	3.92	3.92	3.94
634	6.34	14.62	8.72	11.42	11.66	13.09	8.78	14.56	6.68	11.33	9.77	16.97	7.86	3.77	6.33	3.84	5.69	3.78	3.87	4.01	6.21	3.81	3.8	3.91
635	5.94	15.04	8.6	11.34	11.52	13.64	8.47	14.32	6.62	12.06	6.77	16.62	8.16	3.8	6.42	4.07	6.25	3.85	3.96	3.86	5.98	3.65	6.04	3.9
636	5.55	14.93	8.64	10.83	11.1	13.52	9.59	15.32	7.14	12.09	7.17	15.19	8.39	3.86	6.34	3.89	6.07	3.89	3.76	3.73	5.8	3.86	6.22	3.84
637	5.3	15.68	8.71	11.71	11.45	13.5	8.62	14.49	6.79	11.34	8.06	16.34	7.73	3.72	6.62	4	6.09	3.82	4.15	3.97	5.67	3.84	6	3.88
638	5.54	14.97	8.8	11.33	11.93	12.58	7.64	14.63	6.55	12.22	7.82	14.56	7.99	3.94	6.51	3.8	5.82	3.78	3.88	3.99	5.94	3.87	6.18	3.89
639	5.07	15.02	8.97	10.87	11.39	13.36	9.15	14.22	6.88	11.54	6.87	13.88	7.53	3.87	6.43	3.93	6.22	3.88	3.82	3.94	5.86	3.77	6.23	4.11
640	5.94	14.93	9.66	10.97	10.94	14.23	7.73	14.54	6.49	12.43	7.36	16.28	6.78	3.79	5.81	3.94	6.12	3.88	3.99	3.95	5.83	3.72	5.91	4
641	7.21	15.14	9.64	11.4	11.59	13.53	7.28	14.19	6.93	12.2	7.02	15.31	7.81	3.89	5.63	3.87	6.35	3.87	5.43	3.86	6.4	3.81	6.31	3.86
642	3.79	15.04	8.73	11.42	9.74	13.04	7.76	14.69	6.95	13.07	6.99	15.08	8.32	3.91	5.7	3.95	6.78	3.82	5.55	3.84	5.98	3.93	6.41	3.9
643	5.19	14.86	8.27	10.89	10.47	13.38	7.42	14.35	6.74	12.27	6.36	15.2	8.21	3.96	6.36	3.87	6.5	3.78	5.53	3.69	6.1	3.84	6.34	3.88
644	5.58	15.59	9.05	11.27	11.29	13.29	7.46	13.96	6.78	13.28	7.19	15.88	7.95	3.85	5.93	3.89	6.44	3.86	6.23	3.72	6.02	3.96	6.24	3.7
645	6.69	14.43	8.87	10.99	9.54	13.35	7.52	14.17	6.84	12.29	7.05	16.07	6.94	3.93	5.73	3.95	6.25	3.96	5.53	3.87	6.03	3.96	6.39	3.94
646	5.62	14.95	9.57	11.48	11.6	12.88	7.37	14.9	7.26	13.29	6.65	16.27	8.03	3.77	5.56	3.89	5.86	3.87	5.74	3.78	5.72	3.93	6.23	3.83
647	6.18	15.33	9.3	11.14	11.07	13.55	6.94	14.57	6.75	12.88	6.85	16.12	8.32	3.87	5.47	3.89	6.68	3.84	5.67	3.8	5.64	3.77	6.38	3.93
648	6.84	15.16	9.23	11.58	9.71	13.48	7.25	15.48	7.09	12.12	6.81	14.97	7.79	4.06	6.08	3.93	6.71	3.92	6.17	3.95	5.71	3.76	6.39	3.93
649	5.38	14.74	9.26	10.57	10.72	13.93	6.89	14.62	6.8	12.93	6.82	16.49	8.36	3.95	5.71	4.07	6.33	3.92	5.96	3.83	5.91	3.89	6.46	3.75
650	5.36	14.62	9.25	10.48	9.81	14.11	7.05	14.51	7.06	12.66	6.84	16.48	8.63	3.88	5.49	3.87	6.45	3.94	5.13	3.66	5.83	3.88	5.95	3.84
651	5.32	15.7	9.6	10.63	10.24	13.78	7.39	14.21	6.33	12.39	6.91	17.42	8.14	3.77	5.69	3.75	5.93	3.87	6.07	3.83	6.12	3.81	6.51	3.78
652	5.33	15.49	9.04	11.49	10.27	13.54	11.3	13.6	6.69	12.69	6.63	15.71	7.78	3.79	5.74	3.8	6.26	3.86	3.81	3.84	5.72	3.79	6.11	3.87
653	3.89	15.39	8.45	11.44	11.46	12.59	10.31	14.87	7.5	13.16	7.63	16.71	8.72	3.83	5.58	3.86	5.73	3.86	3.85	3.78	5.87	3.77	6.5	3.89
654	3.69	15.5	8.28	11.23	10.23	12.52	10.25	14.19	6.85	13.38	6.85	15.89	9.02	3.87	6.74	3.83	6.45	3.95	3.77	3.81	5.73	3.73	6.32	3.93
655	3.58	14.83	9.28	11.49	9.79	13.01	11.16	14.61	7.16	12.54	6.66	17.33	8.63	3.82	5.94	4.07	6.24	3.81	3.65	3.91	6.35	3.86	6.19	3.79
656	3.64	14.82	8.67	11.44	11.38	13.18	10.26	14.51	6.77	12.58	7	17.19	8.54	3.96	6.08	3.89	6.32	3.84	3.78	3.95	6.24	3.87	6.44	3.84
657	5.63	15.5	8.28	11.25	11.85	13.61	10.52	14.54	6.71	12.48	6.57	16.89	7.91	3.9	6.37	3.81	6.15	3.83	3.95	3.85	6.39	3.92	6.14	3.86
658	5.34	14.84	8.41	11.47	11.8	13.57	11.66	14.84	5.79	12.76	7.43	17.27	7.75	3.82	6.33	3.82	6.06	3.97	3.86	3.91	6.31	3.78	6.04	3.79
659	3.86	15.2	8.43	11.28	11.18	14.29	11.12	14.69	6.13	12.95	6.65	16.75	8.34	3.84	6.36	3.66	6.1	3.89	3.82	3.92	5.96	3.75	6.11	3.86
660	5.28	14.62	8.52	11.33	11.41	12.75	10.51	14.43	5.64	12.01	6.91	17.47	8.07	3.78	5.73	3.92	5.59	4.03	3.91	3.78	6.11	3.93	6.07	3.93
661	5.12	14.65	7.74	12.13	11.61	13.25	10.68	14.67	6.38	12.63	6.74	17.84	7.96	3.79	6.72	3.77	6.09	3.85	3.97	3.8	5.17	3.93	7.29	3.96
662	3.61	14.58	8.52	11.34	11.64	13.74	10.49	14.15	5.86	13.12	6.47	16.99	9.63	3.99	6.47	3.86	6.12	4	3.92	3.92	5.76	3.84	6.45	3.78
663	3.56	15.37	8.15	12.04	11.92	13.1	10.96	14.73	5.69	12.96	7.12	14.55	9.94	3.82	6.91	3.77	5.5	3.93	3.84	3.78	5.73	3.9	6.29	3.83
664	3.39	15.19	8.14	11.25	11.64	13.02	10.74	14.25	6.7	12.54	7.67	16.55	8.7	3.82	6.15	3.81	5.91	3.76	3.8	3.81	6.48	3.94	5.94	3.99
665	6.32	15.04	8.47	11.78	11.71	12.77	10.17	14.5	6.58	12.87	7.25	14.88	7.69	3.96	5.99	3.9	6.28	3.96	3.84	3.86	6.31	3.83	6.44	3.85
666	5.61	15.16	8.63	10.98	11.93	12.91	10.64	14.48	5.84	12.73	6.84	15.67	8.17	3.88	6.01	3.87	6.06	3.96	3.99	3.88	6.29	3.76	6.13	3.73
667	5.5	15.4	8.9	11.48	11.91	13.9	9.79	14.65	6.64	12.39	7	16.98	8.43	3.87	5.92	3.79	5.51	3.85	3.77	3.76	5.89	3.96	6.45	3.81
668	5.51	14.93	8.47	11.42	11.43	13.36	10.6	14.66	6.56	12.78	6.58	14.63	7.51	3.76	6.29	3.88	6.14	3.77	3.94	3.74	6.11	3.88	6.23	3.94
669	4.74	15.02	8.76	11.63	11.23	13.85	11.04	14.13	6.1	12.61	7.23	14.78	7.96	3.82	6.52	3.89	6.06	3.82	3.8	3.95	6.02	3.88	6.59	3.97
670	5.34	14.58	8.57	11.51	10.06	12.62	10.13	14.62	6.43	13.51	7.81	15.37	7.76	3.82	6.4	3.86	6.09	4.06	3.8	3.69	5.81	3.92	6.2	3.87
671	5.61	15	8.82	11.38	11.41	13.42	10.79	14.9	6.37	12.77	8.26	16.42	9	3.92	6.12	3.87	6.04	4.01	3.81	4.02	5.9	3.75	4.16	4.1
672	5.77	14.67	8.83	10.88	11.45	13.34	10.8	13.99	6.8	12.49	7.72	15.4	8.3	3.79	6.72	3.94	6.05	3.92	3.94	3.83	5.98	3.84	6.06	4.09
673	5.62	14.45	8.76	11.12	11.02	12.92	11.36	14.42	7.62	13.18	7.92	16.48	8.14	3.86	5.91	3.79	6.18	4.14	3.8	3.63	5.31	3.79	5.43	3.87
674	5.51	14.63	9.17	11.31	10.8	13.44	10.64	14.12	6.44	12.81	6.87	16.49	8.7	3.82	6.03	4.02	5.88	3.83	3.89	3.66	6.22	3.82	6.33	3.82
675	5.67	14.68	9.19	11.22	11.45	13.02	9.78	13.42	5.93	12.64	7.85	15.02	8.31	3.88	5.72	3.99	5.33	3.92	3.91	3.89	6.15	3.7	6.33	3.95
676	5.31	14.31	9.06	11.2	11.43	13.23	9.73	13.72	5.96	11.73	6.51	15.42	8.14	3.91	6.24	3.77	6.13	3.92	3.92	3.7	5.99	3.92	6.7	3.72
677	5.87	15.13	8.71	12.52	12.32	13.58	10.77	14.05	6.16	12.97	7.93	15.26	7.88	3.85	6.38	3.94	5.91	3.95	4.04	3.9	5.88	3.86	6.38	3.95
678	5.22	14.92	9.01	11.15	11.17	12.68	10.76	14.36	5.4	12.81	7.4	14.58	8.63	3.97	5.68	3.98	5.89	3.87	3.89	3.86	5.96	3.65	6.16	3.83
679	5.78	14.89	8.66	11.55	11.58	13.29	11.06	14.05	5.55	12.72	7.06	15.08	8.03	3.87	5.55	3.82	6.06	3.94	4	3.78	5.79	3.78	6.45	3.99
680	5.2	15.23	9.06	11.78	11.97	14.21	11.22	14.52	5.58	12.46	6.5	14.62	8.82	3.92	5.01	3.99	5.6	3.87	3.79	3.84	5.61	3.73	6.46	3.83
681	5.69	15.01	8.91	11.47	11.82	13.34	10.86	14.31	5.79	12.15	6.43	16.1	8.13	3.88	6.13	3.91	6.38	3.86	3.83	3.86	5.39	3.74	6.48	3.94
682	5.46	15.52	8.78	11.67	11.62	12.75	10.46	13.52	5.66	12.21	6.46	14.91	7.48	3.85	5.45	4.04	5.94	3.98	3.88	3.81	5.7	3.88	6.39	3.8
683	5.49	14.25	8.65	11.14	11.33	13.65	11.45	14.23	5.82	11.83	6.82	14.63	8.3	3.93	6.21	3.8	6.1	3.9	3.84	3.76	5.66	3.85	6.24	3.77
684	5.01	14.92	8.46	11.98	11.82	13.05	11.58	14.2	5.38	11.81	7.07	14.98	7.89	3.77	5.97	3.86	5.99	3.8	3.97	3.91	5.72	4.26	6.42	3.79
685	5.51	15.24	8.53	11.1	11.31	13.05	10.68	14.22	6	11.88	6.92	14.53	7.97	3.92	6.32	3.85	6.1	3.73	3.93	3.78	5.52	3.77	6.33	3.81
686	5.7	15.26	8.72	10.92	11.45	13.63	11.97	14.54	5.87	12.47	7.35	17.01	7.46	3.89	6.73	3.79	6.03	3.78	3.79	3.77	5.92	3.85	6.27	3.91
687	5.41	14.94	8.44	10.84	11.39	12.73	11.16	13.32	5.4	12.97	6.53	15.89	8.03	3.87	6.06	3.88	5.55	4.02	3.82	3.83	6.04	3.73	6.27	3.77
688	5.83	15.34	8.16	10.58	11.33	12.41	11.75	14.24	5.79	12.81	7.12	14.69	7.75	3.74	6.07	3.87	5.44	3.88	3.84	3.77	5.44	3.84	6.38	3.85
689	5.96	14.58	8.63	11.22	11.28	12.51	10.33	13.69	5.85	13.27	6.15	15.37	7.51	3.89	5.81	3.96	5.76	3.77	3.87	3.82	5.78	3.91	6.52	3.97
690	5.35	15.63	8.55	10.8	10.88	12.77	9.28	13.56	5.82	11.86	6.39	16.01	8.22	3.8	6.16	3.77	5.17	3.9	3.71	3.75	5.72	3.77	7.29	3.85
691	5.18	14.85	8.43	11.59	11.36	13.78	10.99	13.9	5.71	12.89	6.47	15.43	7.84	3.72	6.25	3.65	5.11	3.88	3.77	3.74	5.85	3.84	6.47	4.14
692	5.07	14.95	9.15	11.8	11.5	12.61	11.56	13.49	5.58	12.17	6.83	15.14	7.66	3.85	6.33	3.85	5.11	3.85	3.83	3.78	5.95	4.23	6.16	3.94
693	5.53	14.69	8.72	11.12	10.81	12.97	11.08	14.43	6.18	12.37	6.66	16.52	8.19	3.76	6.28	3.82	6.4	3.73	3.98	3.81	5.9	3.93	5.97	4.02
694	7.1	14.29	8.42	11.29	11.97	13.52	10.41	14.3	5.96	12.55	6.75	16.2	7.26	3.82	6.83	3.8	6.27	3.92	3.88	3.92	5.95	3.94	6.67	3.9
695	5.55	15.44	8.86	11.17	11.52	12.87	11.3	14.18	5.43	12.34	6.89	16.37	7.3	3.79	6.2	3.88	5.8	3.86	3.89	3.94	6.18	4	6.47	3.93
696	5.36	15.11	8.69	11.91	10.89	13	11.14	14.39	6.35	12.17	6.39	15.89	8.59	3.81	6.55	3.7	6.03	3.91	3.77	3.87	5.52	3.8	6.56	3.98
697	5.62	14.83	8.67	11.17	11.27	13.44	11.12	14.01	6.17	12.8	7.08	16.01	7.58	3.7	5.84	3.89	5.86	3.81	3.85	3.75	5.7	3.99	6.2	3.78
698	5.2	15.48	8.91	11.21	11.82	13.22	10.77	13.32	5.66	12.16	6.94	16.94	8.74	3.88	5.65	3.8	5.45	3.89	3.77	3.91	6.05	3.8	6.32	3.96
699	5.62	15.32	8.62	11.44	11.64	13.04	10.67	13.07	5.42	12.56	7.13	16.41	7.75	3.76	6.73	4	5.88	3.91	3.85	3.76	6.81	3.76	6.29	3.78
700	6.79	15.16	8.85	11.65	12.23	13.08	10.17	13.13	6.3	11.79	6.22	14.92	7.38	4.03	6.37	3.79	6.11	3.98	3.95	3.82	6.4	4.13	6.36	3.79
701	6.85	15.39	8.76	11.54	11.36	13.03	10.99	14.69	5.92	12.25	7.16	16	6.44	3.81	6	3.87	6.43	3.82	3.87	3.8	7.21	3.97	6.34	3.89
702	5.72	14.91	8.48	11.14	11.86	13.22	10.26	13.68	5.76	12.29	6.71	15.24	8.73	3.82	6.55	3.98	5.3	3.83	3.76	3.73	6.03	3.95	6.42	3.85
703	5.4	14.43	8.93	11.71	11.5	13.48	9.93	14.72	5.86	12.53	7.37	15.26	7.94	3.85	6.38	3.73	6.61	3.88	3.9	3.93	6.32	3.87	6.65	3.78
704	5.28	15.21	8.84	11.26	11.01	13.1	10.43	13.95	5.63	12.38	6.63	16.07	8.21	3.84	5.53	3.92	5.56	3.88	3.76	3.91	7.2	4.01	6.05	3.89
705	4.91	14.83	8.94	11.21	11.16	13.6	10.98	14.06	5.95	11.28	6.76	14.32	7.82	3.82	5.94	3.91	5.75	3.88	3.81	3.95	6.64	3.86	6.27	4.01
706	6.07	15.79	8.76	11.25	11.18	13.37	10.45	14.63	5.4	12.22	7.13	15.9	7.65	3.85	6.22	3.91	5.72	3.91	3.93	3.8	6.28	3.79	6.14	3.79
707	3.8	15.17	8.48	11.62	10.92	12.95	10.34	14.45	7.17	12.01	6.79	16.06	8.69	3.94	6.2	3.86	5.98	3.82	3.81	3.78	3.9	4.49	6.07	3.89
708	5.84	14.77	8.59	11.39	10.31	14.01	11.45	14.48	9.63	12	7.32	14.88	8.85	3.75	6.3	3.79	5.57	3.85	3.78	3.65	3.94	3.83	6.45	3.8
709	4.11	15.43	8.64	10.54	9.83	12.57	10.57	14.5	8.17	12.29	7.31	16.04	8.34	3.73	6.25	3.8	5.67	3.96	3.78	3.71	3.79	3.83	6.15	3.93
710	5.55	14.05	9.08	11.07	11.69	12.57	10.75	14.55	7.52	12.08	6.72	15.06	7.31	3.79	5.89	3.85	6.06	3.9	3.66	3.82	3.78	3.77	6.6	3.88
711	5.46	14.59	8.78	11.22	10.58	13.05	11.02	13.88	7.73	12.42	6.53	16.53	7.85	3.85	5.71	3.81	5.8	3.94	3.87	3.89	3.99	3.81	6.3	4.03
712	5.58	14.46	8.59	11.29	11.56	12.51	10.85	13.4	6.7	12.17	7.08	15.94	7.38	3.84	5.95	3.8	5.33	3.84	3.85	3.82	3.92	3.79	6.64	3.85
713	5.59	14.8	8.87	11.16	10.8	13.21	11.11	13.93	6.38	12.04	6.97	16.56	7.46	3.86	5.97	3.82	5.55	3.89	3.86	3.78	3.82	3.91	6.47	3.86
714	4.7	14.61	7.81	11.42	10.06	13.6	10.94	13.84	7.41	12	7.1	15.62	8.32	3.97	6.17	3.83	6.55	3.83	3.86	3.67	3.87	3.98	6.51	3.91
715	4.62	15.11	8.18	11.59	11.65	12.97	9.9	13.78	7.03	11.95	6.71	15.64	7.88	3.77	6.38	3.94	5.84	3.88	3.82	3.71	3.91	3.74	6.54	3.93
716	6.79	16.33	8.96	10.94	11.99	13.31	10.55	14.36	7.48	12.53	7.02	14.82	7.65	3.75	5.7	3.92	5.87	3.89	3.82	3.78	3.79	3.68	6.46	3.83
717	6.39	16.12	9.16	11.18	10.8	13.45	11.21	14.1	7.66	12.4	6.2	14.99	7.66	3.81	5.95	3.91	5.57	3.88	4.16	3.85	3.76	3.86	6.2	3.75
718	4.77	14.7	8.78	11.48	10.82	13	10.77	14.32	6.17	12.72	6.3	15.5	8.22	3.71	5.58	3.81	5.63	3.85	3.98	3.71	5.47	3.9	6.62	3.81
719	5.29	14.78	8.63	11.26	11.1	13.39	10.02	14.52	6.6	12.42	6.7	15.39	8.26	3.86	6.04	3.77	5.66	3.79	3.86	3.78	5.59	3.89	6.16	3.85
720	5.18	14.76	8.62	10.84	11.23	13.19	11.03	14.06	6.1	12.11	6.14	15.93	8.16	3.88	6.34	3.84	6.07	3.87	3.69	3.8	5.59	3.9	6.6	3.79
721	5.21	14.76	8.72	11.06	11.17	13.47	10.57	14.18	6.3	12.96	7.08	15.32	7.67	3.78	6.22	3.86	6.08	3.74	3.86	3.83	6.7	3.97	6.35	3.84
722	5.07	15.52	8.31	11.65	11.39	13.48	10.35	13.75	7.15	12.33	6.33	16.27	7.58	3.69	6.76	3.85	5.82	3.97	3.9	3.74	6.14	4.07	6.09	3.91
723	5.66	14.94	9.02	11.49	11.51	13.8	11.8	14.32	6.03	10.62	6.74	14.99	7.58	3.82	5.28	3.69	6.08	4.05	3.94	3.72	7.06	3.97	6.09	3.81
724	5.94	15.41	9.2	11.06	11.68	13.53	10.13	13.98	5.68	10.74	6.51	15.11	7.19	3.8	5.57	3.96	5.74	3.79	3.94	3.75	6.11	4.07	6.45	3.94
725	5.94	15.74	7.84	11.11	11.52	13.01	10.1	14.24	6.06	10.59	6.9	15.4	7.02	3.81	6.18	3.76	5.85	3.89	3.95	3.82	6.05	4.14	6.17	3.86
726	6.22	15.13	8.45	11.12	11.83	12.72	10.28	14.56	6.29	10.76	6.41	15.77	6.44	3.81	5.84	3.77	6.1	3.78	3.86	3.76	6.01	3.89	6.42	3.94
727	6.07	15.58	8.38	11.08	11.55	12.81	9.17	14.94	6.87	10.48	6.7	16.09	6.61	3.78	5.71	3.82	6.06	3.88	3.98	3.83	5.74	3.88	6.27	3.89
728	6.15	16.06	8.22	11.37	11.65	13.38	10.84	14.69	5.68	12.21	6.4	15.48	7.19	3.83	5.79	3.81	5.94	3.91	3.87	3.8	6.15	3.93	6.28	3.91
729	6.33	15.83	7.62	11.68	11.99	14.15	11.21	14.81	6.68	13.16	7.36	14.88	7.5	3.85	6.41	3.91	6.06	3.83	3.9	3.78	6.03	3.79	6.01	3.86
730	5.12	14.57	8.36	11.52	11.98	13.26	11	14.64	6.7	12.46	7.67	14.6	7.95	3.79	6.21	3.75	5.84	3.85	3.81	3.75	6.06	3.87	6.46	3.8
731	5.79	15.09	8.45	11.39	11.12	13.01	10.67	14.67	7.4	12.37	6.86	14.31	7.36	3.77	5.7	3.92	6.19	3.77	3.85	3.83	5.84	3.86	6.38	3.94
732	5.76	15.22	8.59	11.37	11.71	13.15	10.94	14.04	7.49	12.78	6.39	13.81	7.49	3.74	5.73	3.7	5.95	3.84	3.83	3.91	5.84	3.67	6.14	3.87
733	5.34	13.88	9.05	11.81	11.4	12.79	10.56	14.9	7.27	12.59	7.61	15.4	8.24	3.82	5.6	3.76	6.09	3.94	3.78	3.74	5.91	3.91	6.75	3.83
734	5.75	15.2	9	11.07	11.19	13.31	10.63	14.71	6.79	12.25	6.33	15.59	8.17	3.81	6.38	3.86	6.1	3.95	3.74	3.82	6.01	3.91	7.16	3.82
735	5.53	15.09	8.72	11.45	11.1	13.02	9.8	15.09	6.99	12.45	7.17	15.75	7.86	3.88	5.35	3.89	6.32	3.98	3.78	3.86	5.94	4.09	6.28	3.77
736	5.19	14.98	8.73	10.99	11.52	13.78	8.84	15.04	6.89	12.44	6.32	14.98	8.09	3.82	5.8	3.79	6.27	3.93	3.8	3.8	6.09	3.98	6.52	3.97
737	5.18	15.16	9	11.63	11.65	12.99	8.82	15.02	7.29	12.6	6.78	14.72	8.69	3.81	5.61	3.93	6.19	3.99	3.86	3.76	6.1	3.79	6.45	4
738	9.8	15.66	9.26	11.74	11.59	13.4	8.99	14.47	6.86	12.39	6.94	16.36	6.63	3.73	5.62	3.84	5.88	3.87	3.95	3.77	5.86	3.73	6.35	3.97
739	8.74	15.86	8.41	11.27	11.99	13.61	8.33	14.61	6.44	12.56	6.58	14.81	6.24	3.77	6.48	3.87	6.42	3.81	3.87	3.91	6.42	4.04	6.47	3.94
740	8.02	15.3	8.52	10.56	10.91	13.08	8.08	15.03	7.32	12.24	7.02	14.82	5.82	3.85	5.26	3.85	6.47	3.86	3.85	3.83	6.05	3.96	6.23	3.91
741	6.72	15.43	8.53	11.73	11.58	12.87	8.61	14.54	7.49	11.94	7.38	14.63	7.12	3.82	5.62	3.84	5.76	3.92	3.93	3.65	6.11	3.96	6.17	3.91
742	8.02	14.55	8.7	10.93	11.75	13	8.19	14.07	6.72	12.77	6.9	16.02	6.14	3.89	5.54	3.91	6.15	3.85	3.84	3.87	5.89	3.86	6.4	3.91
743	7.65	15.18	8.51	11.4	11.46	12.98	7.46	14.94	6.8	12.48	7.3	17.64	7.07	3.77	5.76	3.79	5.82	3.83	4.01	3.87	5.83	3.98	6.17	3.83
744	4.99	14.86	8.93	11.38	11.01	12.95	8.8	14.59	6.95	12.62	6.54	15.76	8.19	3.79	5.78	4.02	5.92	3.98	3.86	3.88	5.95	3.89	6.17	3.93
745	5.56	15.35	9.11	11.16	11.74	13.14	8.93	15.12	6.86	12.1	6.65	16.61	8.33	3.83	6.01	3.88	5.81	3.92	3.89	3.75	6.07	3.82	6.35	3.84
746	4.59	15.12	8.81	11.51	11.07	13.55	8.03	14.59	6.71	12.62	6.76	13.6	7.79	3.92	5.99	3.81	5.9	3.85	3.65	3.87	5.97	3.95	5.89	3.94
747	5.23	15.58	8.65	11.22	11.95	13.02	8.43	13.98	6.9	12.75	7.56	15.69	7.46	3.86	6.35	3.89	5.7	3.84	3.78	4.03	6.3	3.87	6.06	3.81
748	5.48	14.97	8.45	11.41	11.82	11.95	8.43	14.59	7.05	12.59	7.46	15.59	7.82	3.88	6.03	3.85	5.8	3.86	3.69	3.8	5.71	3.9	6.31	3.86
749	5.67	15.26	7.6	11.06	11.79	13.72	9.48	13.5	7.05	12.54	7.72	14.68	8.35	3.85	6.79	3.86	6.14	3.92	3.76	4	5.64	4.01	5.69	3.85
750	5.78	14.85	8.62	11.05	11.47	13.57	7.96	13.44	7.32	12.08	6.46	15.01	7.66	3.84	5.97	4.15	5.69	3.8	3.88	3.83	5.87	4.79	6.21	3.91
751	8.15	14.98	8.23	11.16	12.29	12.99	8.37	13.47	7.38	12.72	6.63	16.07	6.2	3.74	5.86	3.92	5.95	3.92	3.92	3.74	5.6	3.88	6.45	3.8
752	6.81	14.97	8.14	11.19	11.49	12.95	8.57	14.4	6.98	12.54	7.38	15.48	6.78	3.83	5.37	3.82	5.68	3.96	3.77	3.67	5.9	3.75	6.16	3.78
753	8.59	15.74	8.21	11.57	12.01	13.63	8.37	14.55	7	12.71	7.38	17.34	6.61	3.83	6.21	3.89	6.39	3.84	3.83	3.71	5.92	3.93	6.3	3.89
754	5.38	14.97	8.39	11.3	12.34	14.54	8.36	13.91	7.02	12.59	7.51	15.8	7.61	3.88	6.45	3.95	5.87	3.87	3.92	3.86	5.85	3.83	6.34	3.81
755	7.37	15.43	8.33	11.05	12.03	14.31	8.18	14.26	7.46	12.82	7.18	15.47	7.92	4	5.91	3.71	6.15	3.82	3.97	3.77	5.83	3.73	6.41	3.86
756	5.81	14.52	7.66	11.29	12.67	14	8.01	14.55	7.35	12.91	7.16	14.88	8.63	3.84	6.74	3.76	6.04	3.9	3.89	3.8	5.66	3.77	6.35	3.78
757	5.65	14.59	7.67	10.92	12.45	14.64	8.67	13.75	6.48	12.52	6.54	15.15	8.52	3.9	6.45	3.8	6.32	3.86	3.86	3.8	5.92	3.92	6.09	3.89
758	5.72	15.43	7.95	10.92	12.18	13.89	9.06	15.02	7.2	12.89	7.32	14.96	7.92	3.92	6.35	4.04	5.73	3.91	3.74	3.75	6.06	3.82	6.22	3.9
759	5.57	15.27	8.38	11.66	12.93	12.37	8.3	14.94	7.75	12.52	7.23	15.04	8.95	3.77	6.04	4	5.8	3.99	3.87	3.83	6.08	3.98	6.56	3.92
760	5.42	15.75	8.66	11.74	12.78	12.75	9.27	15.12	6.83	12.44	6.87	15.86	9.17	3.74	5.68	3.85	5.77	3.79	3.92	3.83	6.08	3.94	6.04	3.83
761	5.62	15.18	8.24	11.75	12.9	12.75	8.75	14.26	7.12	12.63	6.81	15.19	7.81	3.93	5.88	3.83	6.05	3.81	3.8	3.78	5.89	3.86	6.53	4
762	5.09	14.79	8.22	11.34	12.32	14.41	9.98	14.09	7.03	12.68	7.25	15.72	8.24	3.84	6.42	3.88	6.5	3.96	3.76	3.59	5.67	3.74	6.44	3.81
763	5.56	13.95	8.72	11.05	12.21	14.5	7.33	14.84	7.37	12.69	7.53	15.79	8.17	3.73	6.01	3.73	6.07	3.88	3.89	3.83	5.76	3.8	6.28	3.95
764	5.77	15.36	9.23	11.75	11.87	13.5	8.78	15.01	7.09	13.38	6.8	15.62	7.88	3.78	6.29	3.88	6.43	3.94	3.78	3.84	5.93	3.76	6.05	3.84
765	5.43	14.58	8.72	11.69	12.31	13.48	8.12	14.72	7.04	12.59	6.99	15.67	8.27	3.81	5.66	3.73	6.1	3.85	3.68	3.96	6.1	3.71	6.13	3.83
766	6.55	15.64	8.14	11.39	12.05	13.42	7.79	14.77	7.48	12.31	6.78	17.31	7.74	3.88	5.63	3.99	5.97	3.77	4	3.67	5.44	3.94	6.47	3.88
767	5.78	15.39	8.57	11.17	11.67	12.98	8.08	14.89	7.13	12.38	6.67	15.35	8.38	3.71	5.97	3.91	6.49	3.87	3.75	3.83	5.8	3.89	6.18	3.8
768	4.93	15.25	8.53	11.19	11.63	13.24	8.57	14.65	7.52	12.73	6.73	15.74	7.68	3.83	5.95	3.87	6.39	3.76	3.82	3.82	6.08	3.89	6.26	3.75
769	5.59	15.24	8.63	11.64	12.65	12.57	8.73	15.38	7.5	12.32	6.81	16.51	6.69	3.81	5.44	3.87	6.5	4.01	3.73	3.78	5.95	3.87	6.4	3.92
770	5.97	14.82	9.43	11.23	11.91	12.63	8.37	14.88	7.58	13.03	7.22	16.3	8.15	3.68	5.54	3.97	6.01	3.9	3.98	3.79	5.94	3.75	6.02	3.93
771	6.38	14.8	8.78	11.25	11.73	13.22	8.35	13.98	6.46	12.87	6.62	16.05	7.7	3.76	6.39	3.81	6.28	3.9	3.72	3.83	5.85	3.89	6.47	3.87
772	5.93	15.4	8.45	10.75	12.53	13.68	8.5	13.57	7.26	12.41	6.64	16.08	7.28	3.68	5.93	3.83	6.36	3.87	3.98	3.93	5.97	3.88	6.41	3.73
773	8.18	14.45	8.87	11.33	13.15	13.45	9.01	13.79	7.01	12.19	7.66	16.79	6.42	3.84	5.98	3.85	6.01	3.96	3.82	3.85	6.14	3.89	6.01	3.87
774	8.3	14.71	8.32	11.3	12.35	12.48	8.94	14.2	7.1	12.57	7.05	15.36	6.66	3.79	6.45	3.84	6.2	3.93	3.78	3.79	5.66	3.91	6.34	3.85
775	8.82	15.13	8.78	10.95	12.98	12.68	8.99	14.32	6.75	12.22	7.37	15.27	5.97	3.82	5.8	3.97	5.82	3.75	3.91	3.89	6.27	3.78	6.23	3.85
776	8.06	15.1	8.49	10.56	12.58	12.79	9.12	14.18	6.98	12.35	6.59	15.75	7.37	3.81	5.34	3.84	5.72	3.87	3.75	3.81	5.93	3.82	6.23	4.05
777	8.83	15.22	9.47	11.28	12.1	12.96	8.31	14.25	7.27	12.41	7.47	16.07	6.87	3.76	4.15	3.87	6.08	3.82	4.03	3.94	6.08	3.92	5.97	3.92
778	7.57	14.57	8.26	11.27	12.28	13.13	8.26	14.29	7.19	12.49	6.51	16.96	7.8	3.9	5.88	3.97	6.15	3.97	3.95	3.85	5.8	3.86	6.49	3.86
779	6	15.33	8.4	11.44	12.49	13.06	9.08	13.91	7.04	12.77	7.13	16.56	8.2	3.91	5.8	3.98	5.87	3.81	3.89	3.86	5.93	3.91	6.61	3.76
780	6.83	16.07	8.6	11.44	12.25	12.78	9.33	14.13	7.26	12.5	7.68	15.37	7.8	3.83	5.65	3.94	6.42	3.91	3.78	3.68	6.24	3.85	6.35	3.87
781	7.43	15.35	9.25	11.34	13.32	13.07	9.01	14.33	6.83	11.97	6.8	17.44	8.79	3.97	5.34	3.84	5.82	3.91	3.88	3.89	5.82	4.4	6.41	3.82
782	5.29	15.21	8.63	11.25	12.35	12.75	8.54	13.74	6.58	12.33	6.72	14.09	8.51	3.89	6.05	3.97	5.94	3.85	3.92	3.89	6.19	4.15	6.48	3.91
783	6.14	15.13	8.73	10.91	11.96	13.8	8.21	14.08	6.98	12.22	7.11	15.44	8.39	3.85	5.89	4.08	6.52	3.8	3.78	3.94	6.36	3.89	6.43	3.81
784	6.11	15.22	8.42	11.11	12.81	14.38	8.45	14.38	7.35	11.76	7.05	16.13	7.55	3.97	5.66	3.99	5.67	3.81	3.77	3.83	6.25	3.82	6.21	3.92
785	4.3	15.12	8.42	11.29	12.41	12.03	7.83	14.67	7	12.14	7.18	15.05	9.25	3.86	6.25	3.88	6.03	3.91	3.79	3.81	6.25	3.86	6.16	3.83
786	7.27	14.98	9.02	10.71	12.33	13.1	7.38	14.45	7.02	12.72	8.31	15.51	7.48	3.9	5.69	3.96	5.89	3.91	3.82	3.77	5.96	3.82	4.99	3.86
787	8.83	15.16	8.64	11.17	12.12	14.38	7.79	14.47	7.28	12.22	7.63	15.78	5.43	4.14	5.85	3.88	6.2	3.78	3.73	3.98	6.1	3.91	6.5	3.77
788	8.63	14.84	8.58	11.83	11.63	13.56	7.4	14.7	7.04	12.61	8.71	16.3	5.54	3.77	5.68	3.9	6.28	3.89	3.74	3.86	5.98	4.01	5.94	3.98
789	8.19	15.26	8.97	12	12.12	13.39	7.81	14.79	6.93	12.2	7.34	15.4	4.82	3.89	6.08	3.94	5.63	3.81	3.97	3.75	5.93	4.07	6.2	3.86
790	5.57	16.03	8.84	11.83	12.45	12.54	7.97	14.01	6.7	11.68	8.05	15.11	7.77	3.79	6.2	3.89	6.19	3.82	3.71	3.62	5.91	3.88	5.72	3.93
791	5.96	15.41	8.73	11.99	11.91	12.23	8.67	13.59	7.21	12.66	8.03	15.44	6.42	3.94	5.78	3.78	5.87	3.87	3.93	3.77	5.52	3.88	5.99	3.83
792	6.03	15.24	8.73	11.5	11.95	13.39	8.64	14.09	7.42	12.78	8.72	15.31	7.07	3.82	5.78	3.87	5.92	3.94	3.69	3.8	5.57	3.77	5.82	3.88
793	9.15	15.77	9.05	11.72	12.6	12.96	7.99	13.48	7.29	12.21	7.95	15.54	5.01	3.8	5.18	3.82	6.08	3.93	3.92	3.91	6.01	3.97	5.83	3.85
794	8.23	15.51	9	11.54	12.01	13.39	8.59	14.04	8.07	11.79	7.61	15.77	5.75	3.88	5.51	3.95	6.14	3.85	3.94	3.68	5.94	3.97	6.28	3.81
795	7.46	15.46	9.28	11.23	12.27	12.97	8.52	13.11	7	12.36	7.57	16.17	5.48	3.91	6.01	3.93	6.19	3.81	3.71	3.69	6.11	3.9	6.15	3.89
796	8.43	15.77	8.93	10.85	13.07	13.13	8.25	14.06	6.86	12.77	6.74	15.42	5.83	3.86	6.06	3.86	5.85	3.77	3.76	3.87	5.78	3.93	6.1	3.76
797	7.29	15.38	8.7	11.04	12.86	12.6	7.91	15.11	7.2	12.42	6.86	14.62	6.08	3.81	5.83	3.77	6.05	3.92	3.82	3.83	5.93	3.7	6.57	3.74
798	7.24	15.11	8.79	11.86	13.48	12.71	8.56	15.62	6.69	13.06	6.69	15.48	5.53	3.77	6.04	3.78	5.92	3.91	3.76	3.76	6.14	3.82	6.27	3.76
799	8.7	14.59	7.47	11.91	12.89	12.57	8.39	14.5	6.47	12.74	6.5	15.3	3.78	3.86	6.27	3.8	5.76	3.96	3.84	3.73	6.01	3.82	6.48	3.82
800	8.36	14.85	8.2	11.96	13.48	12.89	8.38	14.07	7.02	12.91	6.66	15.35	5.57	3.8	5.9	3.92	5.68	3.88	3.93	3.88	5.81	3.86	6.66	4
801	8.12	14.73	8.17	11.33	12.66	13.59	8.4	14.73	6.77	12.73	7.06	15.3	5.84	3.81	6.54	4	6.03	3.83	3.81	3.89	6.13	3.81	6.27	3.79
802	10.81	15.1	7.39	11.51	12.66	13.23	8.02	15	6.44	12.45	6.74	14.54	3.95	3.75	6.6	3.8	6.46	4.01	3.9	3.78	6.08	3.84	6.5	3.84
803	9.1	14.78	7.19	11.38	12.33	12.65	8.09	13.73	6.77	11.95	6.42	15.85	3.88	3.85	7.06	3.62	6.58	3.79	3.86	3.75	6.09	3.81	6.13	3.67
804	8.68	14.94	7.75	11.22	12.87	12.79	8.25	14.5	6.85	12.52	6.82	15.73	6.22	3.78	6.55	3.82	6.33	3.95	3.92	3.77	6.11	4.14	6.45	3.75
805	10.05	15.38	7.22	11.72	12.18	13.24	8.46	13.84	6.66	12.64	6.91	14.56	3.79	3.79	6.62	3.83	6.32	3.84	3.78	3.76	6.33	3.86	5.98	3.73
806	8.21	15.21	8.17	11.37	12.24	12.74	8.83	13.81	5.91	12.27	6.84	15.33	5.3	3.82	6.39	4.07	6.22	3.86	3.64	3.81	6.24	3.85	6.38	3.89
807	8	15.09	8.82	11.5	13.36	13.29	8.59	14.19	6.1	12.61	7.39	18.58	5.5	3.93	5.63	3.95	6.34	3.91	3.63	3.81	6.15	3.85	6.06	3.81
808	8.2	15.71	8.82	11.62	12.34	13.21	8.77	14.07	6.68	12.61	7.21	14.56	6.47	3.78	5.11	3.92	6.24	3.87	3.82	3.74	5.99	3.89	5.63	3.99
809	7.07	15.39	8.26	11.16	12.85	12.52	8.4	13.89	6.96	12.26	6.84	15.03	5.51	3.78	5.73	3.87	5.73	3.84	3.84	3.87	6.01	3.86	6.48	3.89
810	9.44	15.04	8.86	12.06	12.05	13.71	8.44	13.69	6.37	13.1	6.7	14.42	3.92	3.72	5.57	3.98	5.91	3.84	3.96	3.76	6.18	3.76	6.2	3.82
811	8.76	15.95	8.33	11.72	12.58	12.85	8.23	14.16	6.92	13.11	7.44	14.81	3.8	3.81	6.11	3.83	6.37	3.86	4.02	3.93	5.62	3.78	6.12	3.91
812	9.72	15.3	8.59	11.63	13.02	13.89	7.58	14.64	7.09	12.23	7.43	15.58	3.71	3.9	5.73	3.76	5.72	3.87	3.98	3.86	5.79	3.95	6.5	3.89
813	10.56	15.21	8.77	11.59	12.38	13.32	8.31	13.97	6.93	12.79	6.92	15.86	3.81	3.87	5.65	3.78	6.37	3.89	3.93	3.7	5.86	3.98	6.58	3.82
814	9.08	14.86	8.99	11.59	12.26	13.57	8.27	14.26	6.83	12.31	6.98	16.19	3.44	3.82	5.47	3.91	6.1	3.88	3.8	3.81	5.99	3.94	6.55	3.92
815	7.42	15.6	8.86	10.88	11.93	13.05	8.23	15.79	6.37	12.68	7.48	14.7	6.26	3.76	5.79	3.84	6.46	3.92	3.75	3.75	5.79	3.87	6.63	3.96
816	8.11	16.16	8.86	11.08	12.26	13.46	8.08	14.67	6.51	12.08	6.53	15.79	5.83	3.88	5.95	3.9	6.42	3.79	3.77	3.79	5.73	3.96	6.17	3.9
817	8.35	16.5	8.36	10.91	12.53	13.76	8.81	14.19	6.26	11.96	6.59	15.3	4.09	3.77	5.59	3.87	5.98	3.99	3.89	3.69	6.06	4.01	6.54	3.91
818	8.7	14.56	8.61	11.81	12.67	13.13	8.67	13.95	6.36	12.87	6.81	14.78	5.84	3.79	5.51	3.82	6.05	3.86	3.81	3.88	6.01	3.74	6.25	3.83
819	7.13	15.46	8.87	11.95	12.28	13.39	8.39	14.05	6.86	11.91	7.38	14.76	5.9	3.78	5.51	3.58	5.76	3.83	3.86	3.94	6.1	3.84	6.48	3.68
820	7.5	15.33	8.47	11.62	12.44	12.53	8.22	14.64	7.14	12.42	7.28	14.94	5.7	3.91	5.9	3.47	5.91	3.88	3.79	3.98	6.05	3.94	6.22	4.02
821	8.03	15.57	8.88	12.23	12.19	13.43	8.53	14.7	6.35	12.11	8.06	15.79	5.41	3.84	5.26	3.55	6.3	3.93	3.94	3.82	6.12	4.37	6.22	3.81
822	7.44	15.26	9.1	11.71	12.25	13.11	8.86	14.21	6.99	12.32	7.13	14.98	5.76	3.76	5.75	3.44	5.72	3.88	3.74	3.7	5.56	3.86	6.46	3.68
823	8.63	15.86	8.88	11.69	12.55	12.86	8.83	14.19	6.65	12.58	7.24	15.87	5.57	3.8	5.91	3.63	5.82	3.76	3.78	3.98	5.89	3.91	6	3.78
824	7.89	15.25	8.69	11.53	11.6	13.13	8.51	13.43	7.03	12.32	7.69	16.23	5.3	3.88	5.52	3.51	6.28	3.98	3.9	3.72	5.7	3.96	6.22	3.84
825	8.76	15.82	8.78	11.78	12.15	13.06	8.32	13.89	7.49	12.6	7.29	16.14	6.31	3.91	6.11	3.32	6.38	3.82	3.82	3.91	5.97	3.9	6.46	3.9
826	6.86	15.37	8.7	11.37	13.17	13.45	8.74	14.18	7.29	12.53	7.34	17.64	5.78	3.79	5.83	3.48	5.87	3.89	3.77	3.69	5.9	4.12	6.53	3.98
827	9.03	16.42	9.06	11.67	12.48	13.1	7.94	13.24	7.07	12.03	7.46	17.29	6.35	3.85	5.69	3.43	6.01	3.82	3.92	4.04	6.18	3.98	6.34	4.01
828	8.3	15.03	8.53	11.93	12.62	13.16	7.92	14.09	7.41	12.02	7.19	16.85	6.23	4.02	5.9	3.32	5.92	3.92	3.66	3.94	6.05	3.82	6.55	3.75
829	8.67	15.33	8.96	12.02	12.51	12.73	8.22	14.71	6.96	11.48	7.4	16.48	5.46	3.8	5.11	3.71	5.66	3.88	3.81	3.79	5.7	3.79	6.2	3.93
830	9.03	15.33	8.61	12.09	12.06	12.89	8.48	14.37	7.12	12.34	7.98	16.16	5.98	3.9	5.53	3.77	5.78	3.73	3.66	3.75	5.69	3.92	6.53	3.72
831	9.17	15.75	8.86	11.45	12.2	13.32	7.09	14.41	7.32	12.46	7.33	16.5	5.72	3.93	5.51	3.72	6.21	3.88	3.76	3.94	5.87	3.86	6.07	3.71
832	7.77	14.87	8.73	12.11	12.52	14.12	10.09	14.77	6.76	12.11	7.1	16.47	5.82	3.79	5.47	3.66	5.13	3.84	3.9	3.67	5.81	3.83	6.36	3.87
833	7.9	15.69	8.68	11.84	12.09	14.63	7.13	14.17	6.79	12.19	6.82	15.75	5.41	3.79	5.24	3.58	5.61	3.73	3.88	3.94	5.56	3.88	6.5	3.9
834	7.74	15.48	8.67	11.34	12.11	12.84	8.06	14	6.53	12.95	7.03	15.88	5.3	3.84	5.6	3.65	5.78	3.86	3.87	3.77	6.15	3.8	6.22	3.98
835	7.31	14.71	8.55	11.2	11.22	12.79	7.55	15.04	7.38	12.83	6.95	16.13	5.58	3.73	5.94	3.58	5.36	3.88	3.76	3.81	5.72	3.88	6.31	3.75
836	7.63	14.83	8.58	11.65	12.41	12.23	8.3	14.14	7.83	12.9	7	16.39	6.48	3.74	6	3.46	6.05	4.01	3.73	3.71	5.88	3.94	6.05	3.77
837	8.7	15.85	8.74	11.17	12.12	12.96	7.74	15.07	6.78	11.88	7.31	16.94	5.73	3.83	5.46	3.58	5.9	3.77	3.73	3.68	5.72	3.88	6.2	3.84
838	6.77	15.39	8.65	11.96	11.91	13.1	8.18	14.72	7.05	12.61	7.39	14.49	6	3.77	5.68	3.46	5.68	3.81	3.8	3.78	5.5	3.87	6.36	3.86
839	8.3	15.23	9.2	11.4	11.74	13.58	7.67	14.32	7.08	12.39	6.65	14.9	6.6	3.71	5.19	3.6	6.04	3.92	3.8	3.87	5.93	3.91	6.56	3.79
840	7.87	15.72	8.51	11.8	11.83	13.91	8.67	13.68	6.81	12.48	6.94	15.62	5.72	3.77	5.89	3.76	5.77	3.93	3.86	3.86	5.76	3.85	6.16	3.82
841	7.2	15.38	8.38	11.47	12.26	13.46	8.48	14.13	7.42	11.69	6.53	15.06	6.16	3.8	5.52	3.52	5.81	3.79	3.79	3.7	6.39	3.89	6.2	3.69
842	8.21	15.54	8.94	11.56	11.87	12.37	8.31	13.42	7.51	12.61	7.15	17.17	5.57	3.75	5.76	3.77	5.88	3.87	3.91	3.73	6.06	3.84	5.97	3.83
843	8.48	14.95	8.37	11.61	12.62	14.38	8.59	14.21	7.32	12.45	7.52	15.19	5.61	3.86	6.17	3.46	5.73	3.81	3.88	3.98	5.94	3.84	5.91	3.73
844	7.53	15.73	8.57	11.94	12.39	13.71	8.57	13.33	6.95	12.38	7.33	14.75	5.5	4.06	6.13	3.43	5.69	3.85	3.8	3.6	5.99	3.91	6.19	3.84
845	9.15	16.1	8.71	11.87	11.71	13.01	9.28	14.31	6.87	11.56	7.72	13.51	5.59	3.85	5.51	3.58	5.9	3.88	3.9	3.69	6.08	4.03	6.06	3.92
846	7.92	16.57	8.58	12.09	12.95	14.03	8.62	13.4	7.23	12.31	7.22	14.87	6.5	3.77	5.98	3.42	5.96	3.69	3.85	3.73	5.68	3.89	6.59	3.86
847	8.39	16	8.5	11.64	12.53	13.38	7.9	14.83	7.4	12.62	6.74	17.74	6.39	3.74	5.8	4.05	5.73	3.96	3.82	3.83	5.84	3.8	5.84	3.89
848	9.17	16.05	8.52	11.92	12.5	12.87	7.92	14.05	7.49	13.14	6.93	17.23	5.26	3.73	5.61	3.7	5.49	3.91	3.87	3.93	5.86	3.91	6.26	3.75
849	9.65	14.32	8.36	11.84	12.16	13.28	7.42	14.49	6.76	13.2	8.12	15.1	5.65	3.88	5.73	3.73	6.29	3.94	3.95	3.9	6.17	3.86	6.4	3.86
850	8.78	15.3	8.28	11.14	11.47	13.85	7.97	13.81	6.15	12.43	6.82	15.13	5.62	3.83	5.79	3.79	5.79	3.87	3.84	3.8	5.93	3.86	6.59	3.75
851	9.56	14.75	8.37	11.61	13.3	13.26	7.78	15.01	6.69	12.24	6.75	15.62	5.56	3.81	6.36	3.63	5.99	3.92	3.85	3.76	5.89	3.94	6.09	3.87
852	9.52	15.39	8.33	11.63	12.04	12.72	8.32	13.79	7.53	12.48	6.76	17.05	5.35	3.93	6.01	3.51	5.7	3.88	3.82	3.78	5.87	3.76	6.12	4.01
853	8.83	15.1	8.56	11.53	12.42	12.85	7.6	14	7.53	12.45	6.49	14.91	5.57	3.88	5.47	3.78	5.78	3.97	3.83	3.81	5.94	3.94	6.46	3.84
854	9.08	15.83	8.31	12.23	12.15	13.36	8.05	14.7	7.52	12.56	7.65	15.82	6.12	3.74	5.48	3.84	5.82	3.75	4.08	3.93	5.95	3.85	5.81	3.84
855	9.71	15.08	8.4	12.28	12.24	13.02	8.62	14.09	7.15	12.06	7.81	15.03	5.55	3.8	6.14	4.07	6.1	3.81	3.83	3.83	5.67	4.29	6.12	3.8
856	11.32	15.47	8.67	11.76	12.81	12.95	7.99	14.75	7.17	12.49	7.13	16.16	5	3.89	5.82	3.95	5.84	3.86	3.94	3.88	6.28	3.89	6.5	3.96
857	8.39	15.64	8.65	11.6	13.17	13.35	7.56	14.09	7.36	13.23	7.15	15.85	6.16	3.96	5.29	3.74	5.44	3.71	4.02	3.8	6.23	3.9	6.02	3.79
858	8.54	15.42	8.99	11.62	12.15	13.21	7.38	13.77	7.7	11.9	6.82	17.24	5.6	3.98	5.09	3.61	5.8	3.8	3.73	3.66	6.23	3.82	6.19	3.88
859	7.8	15.52	8.22	11.59	12.45	13.59	8.37	13.52	6.98	12.16	7.22	16.4	5.69	3.82	6.02	3.81	5.49	3.8	3.86	3.73	5.87	3.81	6.26	3.83
860	9	15.2	8.66	11.82	11.82	13.41	7.94	14.11	8.02	12.39	7.39	15.01	5.8	3.78	5.87	3.68	6.15	3.79	3.92	3.77	6.04	3.88	6.4	3.84
861	8.97	15.19	8.76	11.46	12.02	13.16	8.32	13.95	7.38	12.76	6.2	14.97	5.7	3.72	5.3	3.74	5.8	3.84	3.81	3.72	5.6	3.75	5.76	3.88
862	10.33	15.5	8.76	11.23	12.14	13.76	8.41	14.48	7.27	12.47	6.62	14.06	6.2	3.74	5.81	3.72	6.07	3.73	3.77	3.76	5.54	3.68	6.05	3.84
863	8.24	14.9	8.48	11.54	12.18	13.29	7.68	14.47	7.83	12.44	6.19	15.92	6.29	3.84	6.39	3.48	5.97	3.88	3.82	4	5.98	4.18	6.19	3.98
864	8.09	15.57	8.22	11.13	11.52	13.31	7.65	14.23	7.75	12.45	7.15	16.25	6.68	3.75	6.14	3.86	5.59	3.88	3.87	3.8	5.89	3.84	6.07	3.8
865	7.92	15.09	8.39	11.07	11.82	14.4	8.97	14.51	7.41	13.2	6.62	15.65	6.34	3.83	5.87	3.79	5.29	3.84	3.68	3.77	5.76	3.87	6.51	3.88
866	7.48	14.7	8.8	11.65	12.16	12.64	9.04	14.16	6.89	11.99	7.22	17.24	7.13	3.77	5.59	3.75	6.14	3.81	3.76	3.82	5.89	3.9	5.5	3.78
867	7.43	15.12	8.39	11.23	11.85	13.53	9.39	15.17	7.49	12.34	7.45	16.79	7.83	3.72	5.82	3.71	5.82	3.8	3.84	3.74	6.1	3.91	6.24	3.75
868	6.56	15.52	8.22	11.48	11.78	13.72	9.22	14.54	7.77	12.24	6.51	16.49	7.43	4.01	5.97	3.95	5.77	3.78	3.77	3.74	5.81	4.01	5.96	3.83
869	7.28	15.15	8.43	11.95	12.15	13.68	9.42	15.06	7.02	12.45	6.33	15.51	7.37	3.71	5.79	3.91	5.96	3.91	3.96	3.73	6.02	3.91	6.25	3.79
870	6.89	15.68	8.19	11.65	11.44	12.92	8.69	14.98	7.86	12.9	6.98	15.93	7.95	3.8	6.01	3.86	6.26	3.87	3.77	3.99	5.45	3.72	5.72	3.98
871	5.03	15.3	8.53	12.02	12.41	13.44	8.69	14.52	6.88	11.6	7.32	16.27	9.12	3.89	5.85	3.84	5.7	4.04	3.76	3.98	5.88	4.18	6.37	3.82
872	6.43	15.51	7.93	11.9	11.41	14.74	7.88	14.65	6.88	12.12	6.99	17.71	7.15	3.84	6.37	3.88	5.94	3.94	3.86	3.83	5.87	3.91	6.22	3.77
873	7.08	15.93	8.58	11.2	11.7	12.42	8.05	14.57	6.72	12.86	7.22	18.01	7.52	3.69	6.21	3.81	5.98	3.89	3.93	3.89	6.06	3.88	6.15	3.75
874	7.28	15.41	8	11.9	11.91	14.05	8.13	13.88	7.07	13	6.87	16.77	6.33	3.89	6.32	3.74	5.89	3.67	3.88	3.8	5.85	3.58	5.69	3.8
875	6.95	14.99	8.08	11.81	12.52	13.69	11.04	14.7	7.2	12.34	7.9	16.19	7.43	3.85	6.14	3.84	6.37	3.81	3.57	4.02	6.12	3.9	6.27	3.79
876	6.72	15.17	8.66	10.79	13.18	13.09	8.12	14.07	6.63	12.51	7.4	15.15	6.77	3.74	5.61	4	5.89	3.9	3.72	3.8	5.99	3.74	5.38	3.77
877	7.87	15.48	8.54	10.54	12.57	12.7	8.43	14.49	6.19	12.4	7.91	15.73	6.38	3.77	6.37	3.85	6.3	3.84	3.78	3.76	6.33	3.88	5.9	3.72
878	6.14	15.77	8.49	11.08	11.78	13.06	8.21	14.59	6.58	12.62	7.4	14.45	7.36	3.92	5.43	3.77	6.03	4.04	3.8	3.82	5.85	3.83	6.04	3.8
879	7.31	15.09	8.43	10.78	12.06	13.64	8.07	13.71	6.5	12.19	7.73	16.28	6.37	3.82	5.46	3.97	5.97	3.88	3.81	3.83	6.08	3.86	5.81	3.79
880	7.88	14.9	8.57	11.21	11.87	13.83	8.72	14.03	7.04	11.77	7.73	17.44	5.64	3.89	6.04	3.93	6.16	3.88	3.88	3.81	5.86	3.91	5.68	3.91
881	9.19	15.27	8.58	11.31	12.25	12.72	8.28	14.59	7.28	12.47	6.9	16.35	5.52	3.77	5.74	4.14	5.95	3.82	3.79	3.87	5.91	3.96	6.16	3.88
882	8.42	15.18	8.73	11.53	12.05	13.8	7.85	13.32	7.1	12.39	6.83	16.15	6.28	3.88	5.75	3.89	6.19	3.88	3.87	3.81	5.93	3.87	5.42	3.82
883	8.59	15.47	8.79	10.95	11.84	13.27	8.58	14.2	7.32	12.26	7.29	17.31	5.62	3.9	6.25	3.83	6.23	3.93	3.82	4	6.23	3.98	5.58	3.82
884	8.58	15.52	8.79	11.74	13.09	13.05	8.92	14.24	6.76	12.53	7.66	16.5	5.87	3.91	5.37	3.86	5.57	3.89	3.82	3.98	5.79	3.77	5.49	3.81
885	8.9	14.73	8.89	11.31	13.01	13.83	9.62	14.49	7.06	12.66	7.2	16	6.05	3.8	5.95	3.96	5.54	3.83	3.86	3.8	5.86	3.83	5.35	3.87
886	7.81	15.43	8.43	11.24	12.03	13.09	9.29	15.26	5.94	12.5	7.34	16.34	5.84	3.78	5.94	3.87	6.07	3.76	3.83	3.83	6.24	3.85	5.69	3.92
887	8.41	15.24	8.81	11.55	12.95	13.01	9.45	14.56	6.44	12.23	7.2	15.97	5.16	3.77	5.81	3.95	5.85	3.75	3.92	3.81	5.71	3.89	6.23	3.83
888	8.07	15.3	8.71	11.36	12.89	12.09	8.36	14.78	6.12	12.48	7.5	16.58	5.52	3.71	5.48	3.91	5.6	3.8	3.84	3.77	6.11	3.86	5.79	3.84
889	7.61	14.72	9.46	11.15	11.76	12.74	8.83	13.7	5.83	13.51	8.28	15.7	6.22	3.92	5.58	3.97	6.11	3.97	3.95	3.82	5.71	3.74	6.21	3.88
890	8.18	14.53	8.73	11.06	11.69	14.21	8.55	13.75	5.85	12.3	7.04	16.4	5.66	3.9	5.66	3.87	6.08	3.87	3.77	3.93	5.94	3.96	6.11	3.99
891	9.78	15.41	8.66	11.79	12.26	12.99	8.95	14.27	6.33	12.36	8.61	16.03	5.16	3.81	5.82	3.86	5.62	3.91	3.9	3.95	5.95	3.96	5.48	3.96
892	8.59	15.24	9.02	11.31	12.77	13.51	9.24	14.43	6.05	12.71	8	15.94	5.92	3.78	5.45	3.94	5.91	3.79	3.73	3.88	6.31	3.99	5.67	3.78
893	9.06	15.22	8.69	12.09	12.02	13.06	9.32	14.86	6.99	12.52	7.15	15.89	5.69	3.95	5.79	3.69	5.95	3.68	3.7	3.78	6.02	4.01	5.7	3.87
894	9.77	15.32	9.02	11.68	12.45	13.02	8.84	14.93	7.26	13.02	6.27	16.61	5.35	3.89	5.82	3.81	5.59	3.88	3.9	3.8	5.89	3.82	6.68	3.77
895	8.51	15.87	10.11	11.33	12.25	13.78	9.26	13.33	6.29	12.06	7.34	16.34	6.07	3.9	5.09	3.77	6.02	3.9	3.89	3.82	6.02	4.01	6.27	3.79
896	5.47	15.37	8.91	11.35	13.35	13.15	9.42	14.46	6.63	12.07	6.82	16.11	7.54	3.77	6.09	3.87	5.88	3.93	3.78	3.92	6.04	3.96	6.55	3.66
897	8.38	15.45	8.77	11.52	13.43	12.66	8.66	14.23	7.03	12.51	7.21	16.1	6.53	3.83	5.78	3.8	5.7	3.86	3.78	3.79	5.69	3.97	6.52	3.77
898	9.04	14.71	9.44	11.17	13.1	13.1	9.26	14.71	7.42	11.42	6.38	15.51	6.06	3.83	6.11	3.91	5.67	3.83	3.87	3.81	5.81	4.05	6.34	3.94
899	6.44	14.32	8.84	11.48	12.79	13.26	9.47	13.56	6.55	12.55	8.13	15.95	7.19	3.75	5.82	3.77	5.68	3.73	3.88	3.99	6.28	3.97	5.44	3.81
900	7.56	14.24	9.35	11.5	12.61	13.03	9.55	15.11	7.09	12.42	7.36	17.61	7.51	3.68	5.69	3.77	6.11	3.85	3.99	3.83	5.76	3.94	5.34	3.64
901	8.51	14.73	9.38	11.34	11.98	13.98	9.84	14.27	6.4	12.53	7.54	16.29	5.47	3.84	5.49	4.07	5.65	3.83	3.8	3.86	6.13	3.91	5.87	3.9
902	7.57	15.02	9.37	11.2	12.66	13.53	10.43	14.71	6.41	11.89	7.24	16.64	6.37	4.06	6.1	3.86	5.71	3.88	3.69	3.7	6.26	4.07	5.66	3.88
903	6.58	14.15	9.45	11.45	13.5	13.61	9.07	14.15	6	11.66	6.77	15.81	5.86	3.83	6.03	3.76	5.66	3.81	3.8	3.64	5.86	3.89	6.18	3.89
904	7.69	14.88	9.28	11.31	12.79	13.19	8.7	14.56	6.79	12.2	7.88	15.87	6.85	3.88	5.83	3.86	5.72	3.77	3.87	3.81	5.93	3.78	5.12	3.88
905	7.32	15.73	9.05	11.55	12.6	13.59	8.75	13.78	6.49	11.63	8.2	15.89	6.22	3.71	5.74	3.88	5.85	3.97	3.8	3.97	5.91	3.87	5.63	3.81
906	6.46	15.45	9.77	11.73	12.36	13.98	9.28	13.89	6.24	12.87	7.01	18.14	5.82	3.95	5.45	3.95	6.26	3.97	3.89	3.92	6.11	3.78	5.47	3.82
907	7.67	16.1	9.23	12.28	13.39	13.46	9.09	14.11	6.3	12.95	7.67	15.77	5.53	3.91	5.81	3.88	5.97	3.97	3.8	3.6	6.06	3.85	5.6	3.73
908	6.54	15.8	8.42	12.01	13.39	13.91	8.79	14.48	6.54	11.87	7.35	17.5	5.9	3.67	6.56	3.81	6.1	3.81	3.91	3.83	5.93	3.83	5.42	3.79
909	9.23	16.57	9.09	11.26	12.76	13.29	8.68	15.43	6.88	12.04	7.66	17.16	6.37	3.69	5.68	3.99	6.51	3.76	3.93	3.85	5.79	4.05	5.9	3.8
910	6.6	16.06	9.65	11.71	12.83	13.11	9.73	14.65	6.65	12.52	8.34	16.75	6.47	3.7	5.62	3.84	5.6	3.9	3.85	3.87	6.26	4.15	5.85	3.77
911	6.74	14.74	9.81	11.77	12.46	14.08	9.71	14.85	7	12.59	6.81	16.26	6.21	3.88	3.77	3.84	6.07	3.79	3.84	3.89	5.97	3.85	5.77	3.79
912	6.99	14.87	9.41	11.86	12.8	12.86	7.85	14.2	6.58	11.42	7.88	15.1	6.88	3.75	3.89	4.01	5.85	3.9	3.9	3.77	5.83	3.93	5.62	3.8
913	7.19	14.8	9.43	11.38	12.48	12.85	8.18	14.28	6.55	13.51	7.9	15.23	5.61	3.79	3.93	3.9	6.12	3.88	3.84	3.75	6.08	3.7	5.33	3.9
914	5.33	15.28	9.63	11.13	11.84	13.41	7.25	14.88	6.66	12.57	7.34	16.41	6.59	3.74	3.73	3.79	6.31	3.99	3.9	3.86	5.91	3.97	6.18	3.86
915	5.14	16.2	10.28	12.27	11.93	13.35	7.95	15.96	7.07	12.11	7.24	16.67	7.23	3.79	3.84	3.79	6.23	3.82	3.8	3.8	6.26	3.82	5.46	3.76
916	5.48	14.86	9.77	12.02	12.23	12.71	8.16	14.5	6.78	12.34	8.82	16.01	8.03	3.8	3.91	3.93	6.13	3.94	3.84	3.94	6.16	3.86	5.34	3.93
917	5.58	15.11	9.82	10.7	12.52	12.58	8.16	14.15	6.87	11.82	7.26	16.16	8.15	3.89	3.7	3.81	5.57	3.87	3.9	3.81	5.55	4.13	5.98	3.93
918	5.43	14.89	10.13	12.78	12.52	13.92	7.93	14.74	6.4	12.22	7.79	16.12	7.25	3.8	3.81	3.76	5.82	3.79	3.76	3.76	5.99	3.94	5.5	3.82
919	5.39	14.96	9.63	11.46	12.76	12.35	8.23	14.66	6.5	12.72	8.13	15.94	7.97	3.77	3.83	3.89	6.02	3.75	3.54	3.81	5.96	3.9	5.37	3.78
920	4.96	15.13	9.2	11.17	11.63	12.62	8.3	14.84	6.46	12.42	6.7	15.82	7.29	3.85	4.13	3.74	5.96	3.87	3.8	3.69	6.03	3.91	6.06	3.74
921	4.87	15.51	9.57	11.63	12	12.69	8.71	13.55	5.54	12.65	7.04	16.04	7.72	3.67	3.89	3.88	5.53	3.83	3.86	3.6	5.92	3.65	5.34	3.86
922	5.11	14.56	9.23	11.96	12.58	14.13	8.63	13.57	6.29	12.14	7.61	16.23	7.96	3.83	3.81	3.86	5.58	3.86	3.88	3.79	6.42	3.76	5.42	3.84
923	5.57	14.66	9.16	11.58	12.38	13.83	8.68	14.42	6.26	12.47	8.09	16.44	5.94	3.82	3.98	3.91	5.73	3.9	3.78	3.82	6.28	3.84	5.87	3.86
924	5.22	15.31	9.62	11.16	12.58	13.98	8.56	14.07	6.98	12.41	8.1	16.57	6.83	3.83	3.92	3.92	6.25	3.94	3.86	3.77	5.93	3.67	5.94	3.88
925	6.67	15.55	9.3	11.87	11.72	13.92	8.05	14.91	6.82	12.73	7.41	15.98	6.02	3.78	4.67	4.07	6.37	3.96	3.76	3.93	6.02	3.75	5.96	3.82
926	5.33	15.09	7.99	10.65	11.87	13.9	8.11	14.14	6.51	12.71	7.16	16.01	5.75	3.82	6.01	3.81	6.12	3.93	3.73	3.8	5.71	3.8	5.67	3.84
927	4.98	14.84	7.96	11.02	11.7	12.68	7.91	13.68	6.59	12.22	7.08	15.97	6.29	3.78	5.75	3.89	6.58	3.89	3.84	3.9	6.19	3.86	5.37	3.93
928	7.46	14.55	7.98	12.48	11.08	13	9.11	13.75	6.75	12.54	7.03	16.53	5.65	3.93	6.42	3.83	6.39	3.89	3.86	3.82	5.92	3.88	5.56	3.86
929	8.78	15.2	8.16	11.71	12.19	12.27	7.78	13.86	6.02	12.35	7.48	17.21	3.67	3.81	5.82	3.76	6.09	3.9	3.8	3.87	6.11	3.76	5.57	3.92
930	9.87	14.91	7.71	11.89	11.71	12.71	7.99	13.79	6.25	12.56	7.42	15.45	4.84	3.92	5.98	3.76	6.64	3.92	3.78	3.92	6.08	3.76	5.69	3.84
931	9.66	16.04	8.06	11.45	12.55	12.95	8.26	14.14	6.72	12.42	6.7	15.5	5.47	3.83	6	4.02	5.68	3.82	3.79	3.89	6.15	3.78	5.62	3.83
932	8.02	16.31	7.27	11.68	11.63	13.48	8.68	15.96	7.21	12.48	7.73	17.93	5.91	3.8	6.49	3.81	5.93	3.86	3.72	3.77	6.08	3.76	5.58	3.77
933	8.12	15.16	7.73	11.34	11.52	14.23	8.57	14.05	6.19	13.33	6.55	16.63	5.05	3.82	5.94	3.91	6.64	3.85	3.82	3.83	6.11	3.85	6.38	3.87
934	7.59	15.37	8.03	11.88	12.25	14.46	8.53	13.24	6.93	12.22	6.61	15.99	6.02	3.79	5.86	3.99	6.32	3.87	3.86	3.86	5.73	3.83	6.02	3.84
935	7.87	15.48	7.56	10.96	13.19	11.97	8.62	14.49	6.63	12.77	7.58	17.52	5.83	3.78	6.27	4.01	5.61	3.89	3.81	3.85	6.07	3.82	6.58	3.83
936	6.91	15.04	7.69	11.58	11.58	12.86	8.66	13.96	6.46	12.93	6.55	17.54	6.3	3.78	6.02	3.87	5.98	3.93	3.65	3.84	6.31	3.87	6.33	3.82
937	8.3	15.1	7.91	11.19	11.88	12.8	8.24	13.94	6.46	12.66	7.1	15.66	6.01	3.75	5.96	3.79	6.29	3.72	3.88	3.89	6.3	3.77	6.19	3.94
938	7.81	14.78	7.91	10.95	12.77	13.55	8.93	14.73	6.39	12.86	7.54	14.42	5.41	3.74	5.71	3.89	6.4	3.79	3.83	3.77	6.17	3.68	6.16	3.81
939	8.39	15.2	7.75	11.61	12.16	13.32	8.9	13.18	6.54	12.11	7.7	15.65	5.77	3.89	6.05	3.93	6.01	3.9	3.79	3.91	5.77	3.76	5.26	3.67
940	8.15	15.47	7.72	12.04	11.61	12.97	8.29	13.98	6.82	12.8	7.51	17.58	6.15	3.72	5.99	3.87	5.85	3.85	3.83	4.08	6.14	3.87	5.74	3.76
941	8.09	14.64	7.7	11.99	12.48	13.58	9.58	14.59	6.9	12.03	7.44	15.88	5.59	3.87	5.99	3.76	5.61	3.89	3.78	3.73	5.78	3.9	5.68	3.92
942	8.49	14.8	7.77	11.32	12.64	12.97	9.08	14.84	7.42	12.89	7.89	16.89	5.53	3.71	6.04	3.94	5.42	3.81	3.87	3.79	6.08	3.79	6.15	3.97
943	8.02	15.14	7.75	11.67	12.52	12.8	8.89	13.44	6.12	12.57	6.81	16.03	5.35	3.88	5.47	3.82	5.85	4.02	3.74	3.87	5.82	3.86	5.81	3.8
944	7.03	14.71	7.91	11.87	11.62	13.13	8.35	14.96	6.16	12.22	6.7	16.77	5.64	3.89	5.58	3.89	5.59	3.86	3.91	3.6	5.77	3.81	5.71	3.84
945	8.42	14.47	7.59	11.44	12.23	13.2	8.06	14.36	6.43	11.8	7.42	16.58	5.64	3.69	5.95	3.77	5.88	3.98	3.85	3.89	6.2	3.93	5.62	3.86
946	8.35	15.24	7.31	11.55	10.35	13.74	9.59	14.32	6.71	11.86	7.55	16.52	5.88	3.71	5.76	3.78	7.58	3.78	3.92	3.92	6.03	3.91	5.16	3.83
947	7.32	14.98	7.85	11.8	12.23	13.85	8.12	14.81	6.61	12.19	7.38	15.52	5.64	3.91	5.93	3.43	6.24	3.81	3.88	3.83	5.73	3.75	5.88	3.85
948	7.99	15.34	8.54	11.44	13.07	14.37	8.07	15.46	7.15	12.91	7.32	14.08	5.98	3.71	5.21	3.57	6.02	3.84	3.79	3.87	6.04	3.87	5.41	3.83
949	6.33	15.23	7.45	11.09	12.76	12.8	8.09	15.1	6.78	12.11	7.33	13.35	7.05	3.8	5.94	3.84	6.16	3.88	3.83	3.82	6.13	3.85	6.21	3.7
950	7.96	15.45	7.53	10.55	12.86	13.17	7.93	16	6.57	12.71	7.06	14.28	5.47	3.64	6.19	3.86	6.03	3.93	3.9	3.79	6.23	3.75	5.64	3.78
951	7.86	15.66	7.65	10.88	11.98	13.03	8.39	15.36	7.31	12.71	8.06	14.71	5.68	3.8	6.54	3.75	6.71	4.02	3.95	3.88	5.79	3.89	5.94	3.97
952	5.73	14.59	7.79	11.17	10.05	13.77	7.88	15.39	6.43	12.49	6.96	15.46	5.8	3.89	6.2	3.48	7.9	3.84	3.72	3.89	6.16	3.81	6.42	3.81
953	5.52	15.43	7.19	11.15	10.87	13.54	8.12	14.6	6.99	11.48	7.57	14.65	6.26	3.74	5.76	3.89	8.17	3.86	3.87	3.94	5.56	3.78	5.74	3.94
954	5.65	15.61	8.55	10.88	10.94	13.44	7.76	13.86	6.42	12.44	7.46	14.07	6.06	3.89	5.21	4.14	7.9	3.91	3.85	3.84	6.19	3.9	5.72	3.8
955	5.26	14.95	8.26	11.05	10.76	12.86	7.95	14.81	6.91	12.5	7.21	15.67	6.29	3.94	6.07	3.74	7.63	3.97	3.89	3.88	6.02	3.94	6.13	4.14
956	7.45	14.96	7.49	11.29	10.53	13.13	8.87	14.29	7.02	12.34	7.51	15.21	4.87	3.8	5.96	3.75	7.89	3.9	3.92	3.83	6.02	3.9	5.36	4.04
957	7.89	15.13	7.73	11.62	10.93	13.71	7.89	14.84	6.89	12.71	7.72	13.7	4.99	3.79	5.59	3.72	7.6	3.97	3.76	3.72	5.83	3.92	5.6	3.91
958	7.03	15.4	7.97	10.91	10.69	13.84	8.3	14.48	6.62	12.21	7.61	14.76	6.15	3.81	5.93	3.82	7.78	3.97	3.78	3.75	6.21	3.91	5.56	3.83
959	8.36	15.08	8.09	11.61	10.31	13.83	8.95	15.27	6.85	11.97	7.58	14.95	5.35	3.77	5.82	3.87	6.69	3.73	3.96	3.69	6.33	4.18	5.86	4.06
960	7.99	15.91	7.69	11.35	10.69	12.97	8.3	13.76	6.3	12.35	8.01	14.84	6.55	3.86	5.89	3.87	7.07	3.89	3.72	3.94	6.48	3.93	5.56	3.85
961	8.21	15.76	7.56	10.41	10.51	12.88	8.02	14.34	6.68	12.45	7.11	15.34	5.88	3.81	5.75	3.9	7.39	3.98	3.92	3.73	5.95	3.65	5.65	3.66
962	8.58	15.33	7.46	11.38	10.5	13.2	8.93	14.66	7.46	11.07	8.34	14.28	5.23	3.77	5.83	3.78	8	3.84	3.91	3.8	6.18	4.28	5.37	3.74
963	6.44	16.02	8.21	11.28	10.82	12.84	9.16	14.75	6.81	12.62	8.09	13.81	5.31	3.81	5.86	3.86	6.94	3.81	3.81	3.95	5.85	3.8	6.02	3.87
964	9.35	16.21	8.01	11.18	11.04	13.23	9.15	14.4	6.99	12.08	7.35	14.47	5.23	3.7	5.92	3.81	7.08	3.8	3.73	3.84	5.95	3.82	5.57	3.89
965	7.98	15.09	7.82	10.92	10.56	13.47	9.03	14.74	6.39	12.47	7.68	17.37	5.56	3.77	5.91	3.62	8.23	3.86	3.84	3.78	5.98	3.92	5.65	3.85
966	8.27	15.37	8.33	11.03	10.62	13	9.77	14.69	6.75	12.51	8.31	17.54	5.21	3.85	5.74	3.67	7.9	3.89	3.98	3.82	5.94	3.92	5.87	3.87
967	7.37	14.66	8.4	11.29	10.45	13.27	8.51	14.57	6.52	12.24	7.38	16.36	7.1	3.78	5.66	3.8	7.76	3.97	3.83	3.78	6.35	3.94	5.7	3.83
968	6.29	14.94	7.37	11.52	10.71	13.61	8.22	14.72	7.51	11.83	6.89	18.25	5.92	3.91	6.14	3.65	8.25	3.95	3.95	3.84	6.13	3.82	5.98	3.76
969	5.8	15.11	7.69	11.67	10.24	12.8	8.36	14.63	6.4	12.39	7.81	16.12	5.94	3.81	5.76	3.55	7.75	3.95	3.94	3.89	6.14	3.81	6.19	3.83
970	5.34	14.93	7.95	11	11.06	12.9	8.57	14.96	6.75	12.94	7.95	15.91	7.13	3.77	5.68	3.81	7.08	3.91	3.79	3.69	5.63	3.94	5.84	3.7
971	5.9	14.43	7.58	11.15	10.37	13.98	8.09	14.17	6.74	11.53	7.49	15.42	6.13	3.78	5.99	3.57	7.85	3.87	3.94	3.89	6.03	3.93	5.71	3.84
972	7.61	15.65	7.83	11.22	11.46	13.42	8.47	14.59	6.48	12.29	7.48	15.74	4.25	3.78	5.84	3.69	6.19	3.79	3.76	3.84	5.89	4.22	5.85	3.9
973	7.14	15.13	7.64	11.5	10.71	13.78	7.59	14.44	7.32	12.4	6.91	17.71	5.01	3.67	6.08	3.54	6.33	3.73	3.83	4	6.03	3.89	5.64	3.85
974	7.14	14.67	7.68	11	10.46	13.56	8.28	14.18	7.02	12.59	8.19	15.52	6.33	3.77	5.93	3.78	6.01	3.92	3.71	3.87	6.14	4.03	5.39	3.83
975	7.44	14.56	7.72	11.24	10.71	12.7	8.39	14.53	6.81	12.24	7.71	14.98	5.52	3.81	6.18	3.75	5.55	3.89	3.85	3.87	5.6	4.05	5.77	3.87
976	6.86	15.16	7.83	10.97	10.58	13.62	8.62	14.71	6.99	12.51	8.01	15.03	5.79	3.77	6.5	3.64	5.77	3.99	3.81	3.74	5.93	3.91	5.43	3.78
977	7.42	14.97	7.93	11.07	11	12.54	8.45	14.26	6.95	12.59	7.37	14.99	6.02	3.65	6.07	3.77	5.54	3.81	3.85	3.84	5.73	4.17	6.17	3.8
978	7.99	14.79	7.73	10.71	10.37	12.72	8.72	15.11	7.06	12.91	7.55	15.95	5.52	3.74	6.12	3.8	6.14	4.01	3.84	3.82	5.97	3.88	5.99	3.77
979	8.28	14.62	7.76	11.17	10.98	12.72	8.38	15.2	6.59	12.14	7.17	14.3	5.57	3.84	5.78	3.59	6	3.93	4.08	3.87	6.21	3.87	5.71	3.88
980	7.28	15.05	7.59	11.61	11.28	13.15	9.26	14.63	6.66	12.88	7.78	14.68	6.16	3.78	5.84	3.5	5.46	3.89	3.77	3.86	6.04	3.93	5.38	3.8
981	8.4	15.6	7.84	11.27	10.34	13.72	9.62	15.24	6.93	12.11	7.35	15.39	4.37	3.81	6.41	3.76	5.9	3.99	3.79	3.81	5.87	4.14	6.01	3.79
982	7.71	15.29	7.65	11.51	10.79	13	8.54	14.58	7.38	12.18	7.69	16.76	5.59	3.78	6.02	3.69	5.73	3.97	3.86	3.75	5.73	4.22	5.53	3.96
983	6.7	14.35	8.49	10.52	10.62	13.27	8.52	14.91	7.12	11.31	6.87	15.91	6.07	3.81	5.66	3.94	5.79	3.93	3.77	3.95	5.54	4.24	6.16	3.84
984	7.92	14.65	8.1	11.15	10.94	12.92	8.42	14.5	6.7	12.39	6.94	15.89	5	3.66	5.67	3.83	5.56	4.03	3.96	3.81	5.91	3.83	5.97	3.88
985	8.23	14.71	7.61	10.85	10.47	13.92	7.77	14.6	6.56	12.75	8.07	16.8	4.97	3.7	5.82	3.61	5.89	3.84	3.74	3.86	6.05	3.76	6.23	3.85
986	8.11	14.79	7.88	11.15	11.11	13.81	8.52	14.64	6.15	12.43	7.32	16.05	5.56	3.68	5.49	3.78	5.73	3.99	3.76	3.88	6.08	3.94	5.52	3.78
987	7.4	14.72	7.77	11.03	10.81	13.28	8.25	14.2	5.89	12.78	5.84	16.84	5.64	3.75	5.63	3.76	5.96	4.01	3.91	3.87	6.02	3.74	6.52	3.71
988	7.07	14.86	7.78	11.42	10.87	12.45	8.56	15.32	6.19	12.41	7.32	17.04	5.42	3.65	5.81	3.53	5.68	3.87	3.85	3.87	5.97	3.9	6.06	3.79
989	6.3	14.96	7.39	11.54	10.55	13.72	7.87	14.77	6.28	12.28	7.55	16.2	5.68	3.82	5.69	3.66	5.77	3.94	3.92	3.97	6.3	3.68	5.94	3.81
990	6.43	15.28	7.48	11.27	11.18	13.34	7.76	14.14	6.97	12.46	7.04	15.36	4.89	3.77	5.87	4.01	5.7	3.99	4.02	3.78	6.44	3.82	6.07	3.98
991	6.77	14.92	7.84	11	11.26	13.33	8.03	14.47	7.07	11.17	7.19	14.76	5.56	3.85	5.45	3.74	5.45	3.89	3.89	3.68	5.73	3.84	5.84	3.91
992	7.2	14.56	7.53	11.3	11.3	12.92	8.7	14.92	6.82	12.07	7.43	15.5	6.08	3.75	6.28	3.61	5.35	3.82	3.74	3.65	5.65	3.92	5.35	3.85
993	8.32	14.87	7.53	11.1	10.33	12.85	9.25	14.85	7.24	11.51	7.28	16.24	5.42	3.86	5.77	3.66	5.8	3.89	3.81	3.79	5.92	3.92	5.71	3.78
994	8.93	15.27	7.38	11.25	11.18	13.16	9.08	14.53	6.34	12.15	5.83	15.34	3.49	3.85	6.07	3.34	5.95	3.91	3.97	3.8	5.84	3.79	7.17	3.75
995	9.13	14.73	7.8	11.74	10.62	14.56	7.87	14.76	6.38	11.39	7	15.9	3.31	3.73	5.65	3.61	5.7	3.93	3.9	3.75	6.31	4.03	5.62	3.82
996	7.74	15.92	7.65	11.01	10.96	12.68	8.63	15.22	6.87	11.53	7.9	15.96	3.86	3.69	5.83	3.67	5.76	3.89	3.77	4	5.92	4.1	5.66	3.8
997	8.03	14.8	7.45	11.15	10.56	13.09	7.71	14.86	7.13	12.76	7.42	16.58	5.69	3.77	5.77	3.92	5.53	3.84	3.86	3.76	6.21	3.96	5.85	3.84
998	8.99	14.67	7.57	10.99	11.04	12.99	9.02	14.96	6.64	12.91	6.94	15.77	5.06	3.69	5.98	3.78	5.9	3.96	3.72	3.85	5.91	3.91	6.43	3.75
999	8.97	15	7.52	11.56	11.12	12.88	8.23	15.03	7.26	12.55	7.29	17.34	6.19	3.73	6	3.82	5.75	4	3.74	3.87	5.98	3.95	6.47	3.69
1000	8.75	14.66	8	11.16	11.9	13.11	8.67	14.67	6.73	12.51	9.07	16.71	5.57	3.71	5.85	3.69	6.32	3.9	3.84	3.94	6.1	4.01	5.28	3.77

## Sheet: Supplementary Figure 11
Timestep (ns)	A, distance E145-K41 (Å)	B, distance E145-K41 (Å)	C, distance E145-K41 (Å)	D, distance E145-K41 (Å)	E, distance E145-K41 (Å)	F, distance E145-K41 (Å)
0	11.32	9.86	9.28	9.43	9.41	10.59
1	11.46	8.56	8.95	11.15	9.44	11.57
2	9.53	7.47	9.67	10.57	9.59	10.58
3	8.08	8.3	7.46	10.28	8.47	10.71
4	8.11	7.77	7.81	10.04	9.55	11.48
5	7.68	7.68	7.54	11.29	8.87	10.85
6	7.39	7.23	7	9.03	9.24	10.45
7	7.2	7.12	6.44	9.58	9.58	13.32
8	7.89	6.87	6.45	8.95	9.24	12.14
9	6.54	7.56	7.06	8.6	8.74	11.86
10	5.1	7.28	7.28	9	9.17	13.26
11	5.52	5.53	7.05	8.52	11.11	13.38
12	5.8	7.06	8.22	9.16	8.66	13.59
13	3.42	7.06	8.22	8.48	10.01	13.92
14	3.24	6.7	8.78	9	9.39	12.1
15	3.27	6.45	7.97	8.23	8.26	11.12
16	3.12	7.19	8.34	8.45	9.41	12.36
17	3	7.75	8.44	7.68	9.35	12.42
18	3.19	7.11	7.74	7.88	9.25	12.39
19	3.23	7.61	8.1	8.01	9.27	12.33
20	3.17	7.63	7.66	8.29	8.84	11.87
21	3.53	6.84	8.34	7.65	10.99	12.11
22	3.2	6.25	8.45	7.96	7.95	12.72
23	3.34	6.88	8.04	8.08	8.14	13.09
24	3.07	6.4	8.18	6.94	9.12	13.35
25	3.1	6.56	8.43	7.41	9.08	11.85
26	3.35	6.53	8.56	8.21	8.48	12.12
27	3.23	6.56	8.29	7.66	9.9	11.77
28	3.36	6.81	8.83	7.99	8.72	10.72
29	3.37	6.73	8.86	8.27	8.42	11.42
30	3.4	6.65	7.85	7.38	9.12	12.01
31	3.46	6.55	8.11	8.83	9.1	12.08
32	3.52	6.56	8.54	8.64	9.15	12.22
33	3.2	6.98	8.25	9.34	7.49	13.22
34	3.21	6.1	8.52	7.99	8.81	11.92
35	3.22	6.73	8.28	8.61	8.64	11.76
36	3.34	6.86	8.67	8.38	8.12	12.56
37	3.22	6.66	8.98	7.83	8.47	11.95
38	3.37	6.65	9.08	8.61	9.08	11.81
39	3.3	6.48	8.37	7.98	9.4	12.62
40	3.29	6.33	8.57	7.17	9.4	11.73
41	3.17	6.49	8.17	7.54	9.32	13.32
42	3.31	6.75	7.85	7.35	9.39	13.93
43	3.08	6.24	8.78	7.84	9.24	12.93
44	3.59	7	8.5	7.58	9.37	12.25
45	3.29	7.56	7.91	7.47	9.46	11.91
46	3.02	7.22	8.46	7.47	8.64	13.87
47	3.16	6.38	8.2	6.98	9.21	12.43
48	3.27	6.42	8.66	7.29	8.6	12.23
49	3.16	6.32	8	7.52	8.68	13.61
50	3.41	6.47	8.38	7.53	8.95	13.64
51	3.61	6.54	8.45	8	8.95	13.53
52	3.33	6.8	8.38	7.93	9.28	14.53
53	3.39	6.59	8.29	7.78	8.49	14.12
54	3.36	6.51	8	8.46	9	13.37
55	3.13	7.33	8.18	7.34	9	13.7
56	3.29	7.61	8.12	8.14	8.43	13.54
57	3.57	7.27	8.17	8.12	8.84	14.45
58	3.34	7.48	9.06	7.8	8.93	12.06
59	3.18	6.62	8.63	7.43	9.28	12.56
60	3.07	6.96	8.17	8.18	8.73	13.35
61	3.16	6.53	7.73	7.94	10	13.12
62	3.45	6.2	7.99	7.63	8.9	13.6
63	3.62	6.8	7.96	7.59	9.74	12.85
64	3.2	7.56	8.64	8.43	8.1	12.72
65	3.14	7.57	8.48	7.73	10.64	12.54
66	3.6	7.35	7.71	7.45	9.89	12.04
67	3.27	7.28	7.93	7.19	10.07	12.03
68	3.13	7.55	8.4	8.06	9.3	11.84
69	3.24	7.43	8.19	7.06	9.68	12.68
70	3.3	7.96	7.56	7.82	8.95	11.35
71	3.25	7.24	8.41	7.47	8.9	13.24
72	3.39	7.4	7.94	7.87	9.22	12.21
73	3.27	7.54	8.21	7.91	8.71	11.66
74	3.39	7.46	8.15	7.61	8.16	11.3
75	3.42	7.64	7.42	7.18	8.21	12.31
76	3.57	7.4	7.9	7.17	8.62	12.4
77	3.17	6.73	7.29	8.26	7.82	11.58
78	3.6	7.28	8.12	7.17	8.74	12.24
79	3.45	7.67	7.76	7.65	9.68	12.54
80	3.11	7.29	8.23	7.84	9.24	11.84
81	3.39	7.5	8.81	6.67	8.1	11.97
82	3.82	7.36	7.5	6.96	8.06	12.54
83	3.42	7.55	8.01	7.36	8.52	11.64
84	3.28	7.58	7.91	7.92	8.66	13.04
85	3.47	7.16	7.82	7.8	8.74	12.69
86	3.14	7.49	7.4	7.15	9.06	12.39
87	3.5	7.36	5.89	7.27	7.57	11.78
88	3.19	7.48	3.59	6.35	6.92	12.66
89	3.42	7.2	3.49	7.06	6.37	13.09
90	3.59	7.32	3.53	6.64	7.84	13.43
91	3.33	7.38	3.53	6.81	8.21	13.02
92	3.17	6.91	3.29	7.55	7.75	12.61
93	3.08	7.14	3.27	8.08	7.77	11.98
94	3.41	7.59	3.37	7.67	7.46	12.97
95	3.52	7.25	3.43	8.52	8.6	13.01
96	3.4	7.51	3.6	8.99	8.84	12.96
97	3.16	7.03	3.77	7.75	9.2	13.8
98	3.18	7.38	3.5	6.64	7.79	12.61
99	3.41	7.34	3.42	8.24	8.63	12.34
100	3.38	7.31	3.62	6.93	8.54	13.59
101	3.73	7.87	3.38	6.75	9.19	12.74
102	3.32	7.1	3.57	7.76	9.43	12.68
103	3.16	7.25	3.5	7.13	10.12	13.06
104	3.24	7.53	3.65	7.22	8.62	12.55
105	3.24	7.27	3.81	6.51	8.46	12.23
106	3.55	7.89	3.59	9.14	9.14	13.15
107	3.26	7.43	3.66	7.35	7.87	12.51
108	3.23	7.93	3.72	7.76	10.08	12.62
109	3.2	7.43	3.57	7.71	8.72	12.79
110	3.05	7.55	3.59	7.8	9.15	12.83
111	3.28	7.13	3.45	6.65	8.68	12.84
112	3.19	6.23	3.47	6.35	8.63	13.5
113	3.24	6.47	3.62	6.23	10.56	11.54
114	3.49	6.72	3.46	6.88	9.08	13.59
115	3.28	7.27	3.49	6.47	8.61	11.71
116	3.29	7.06	3.75	6.47	9.09	12.38
117	3.15	7.72	3.86	6.41	10.25	12.44
118	3.32	7.31	3.53	6.59	10.37	13.24
119	3.19	7.54	3.66	7.24	9.29	12.99
120	3.17	7.4	3.74	6.87	11.2	12.35
121	3.23	7.66	3.77	6.74	11.87	12.66
122	3.07	6.75	3.54	7.53	10.49	12.61
123	3.11	6.65	3.49	6.75	9.63	11.67
124	3.66	7.17	3.69	7.46	9.04	12.49
125	3.37	6.73	3.55	8.82	10	12.81
126	3.39	6.72	3.21	9.17	11.11	12.49
127	3.37	6.95	3.81	9.23	9.65	11.88
128	3.44	6.65	3.68	8.4	8.73	13.16
129	3.46	6.94	3.42	9.63	9.25	12.26
130	3.3	6.88	3.4	8.53	8.91	12.63
131	3.22	7.11	3.84	8.08	8.66	11.67
132	3.34	7.65	3.26	7.6	8.99	12.06
133	3.42	6.39	3.42	7.43	8.35	12.08
134	3.39	6.44	3.32	7.56	8.91	11.85
135	3.19	6.98	3.16	7.08	8.82	12.36
136	2.99	6.7	3.4	8.5	9.13	12.6
137	3.24	6.92	3.56	7.58	9.09	11.84
138	3.42	6.83	5.84	8.45	10.44	12
139	3.37	6.98	3.59	8.4	10.34	11.45
140	3.38	6.82	5.38	8.25	9.82	11.67
141	3.24	6.43	5.78	8.54	9.78	12.24
142	3.21	7.15	5.49	7.78	10.11	11.94
143	3.22	7.67	5.68	8.83	10.42	12.36
144	3.08	7.5	3.76	8.74	10.35	11.68
145	3.22	7.63	4.98	7.59	10.3	11.73
146	3.25	7.91	3.82	8.12	10.66	11.16
147	3.33	7.2	3.65	7.96	10.53	12.27
148	3.31	7.2	3.17	8.15	10.5	13.99
149	3.21	7.56	3.55	8.87	9.63	12.92
150	3.22	7.38	3.68	8.38	10.31	12.85
151	3.32	7.77	3.42	8.12	10.98	12.79
152	3.15	7.66	3.4	8.82	10.31	12.22
153	3.26	7.36	3.83	9.44	10.23	13.19
154	3.11	6.88	5.29	7.6	11	12.76
155	3.42	6.75	6.08	8.65	11.6	12.67
156	3.35	6.68	6.17	8.31	9.62	12.42
157	3.18	6.87	5.29	9.2	10.34	12.22
158	3.36	6.6	5.5	8.77	9.85	12.99
159	3.5	6.93	3.97	8.18	10.1	13.17
160	3.48	6.77	3.82	9.49	9.85	11.64
161	3.4	6.81	3.81	8.62	10.51	13.35
162	3.33	6.97	3.91	8.12	11.03	14.9
163	3.48	7.49	3.37	8.9	9.9	12.59
164	3.52	7.54	3.86	8.46	9.94	13.97
165	3.3	7.31	3.7	9.02	9.51	12.49
166	3.51	6.77	3.56	9.02	8.94	13.79
167	3.33	6.65	3.88	8.89	9.12	12.78
168	3.3	6.72	5.87	8.38	7.99	13.22
169	3.37	6.65	6.11	8.96	8.4	11.46
170	3.37	6.77	5.85	9.25	8.62	12.85
171	3.27	6.7	5.92	8.23	8.08	14.25
172	3.47	6.58	5.6	8.06	8.16	12.45
173	3.63	7.01	5.71	8.39	8.06	13.61
174	3.44	6.29	6.1	8.81	9	11.6
175	3.09	6.38	5.88	7.88	7.99	12.98
176	3.43	6.38	6.34	7.69	9.21	12.9
177	3.16	6.93	5.9	7.54	8.19	12.46
178	3.22	6.77	6.54	8.51	7.78	12.86
179	3.5	7.97	6.2	9.25	9.06	13.35
180	3.15	7.94	5.66	8.35	7.98	12.47
181	3.48	8.03	5.29	7.87	8.28	14.48
182	3.11	7.61	5.72	7.46	8.76	14.45
183	3.45	8.09	5.74	8.65	8.28	12.76
184	3.52	6.6	5.79	7.47	7.41	14.02
185	3.34	6.96	5.92	8.21	7.6	12.38
186	3.29	7.76	5.82	8.19	5.8	13.68
187	3.09	7.47	5.94	6.71	6.18	13.35
188	3.65	7.98	5.82	7.21	6.6	13.85
189	3.46	6.55	6.19	7.61	6.18	14.09
190	3.18	7.35	5.59	6.83	6.08	14.44
191	3.2	7.89	5.38	8.96	6.73	14.58
192	3.62	7.68	6.11	8.94	5.65	14.38
193	3.33	7.68	5.9	8.26	5.65	13.44
194	3.41	7.88	3.74	9.17	6.88	14.11
195	3.26	7.56	4.05	7.42	7.72	13.97
196	3.19	7.32	3.66	7.3	6.67	13.56
197	3.4	7.63	4.01	8.19	7.33	13.05
198	3.2	7.99	3.63	7.99	6.37	13.16
199	3.4	7.26	3.73	7.34	6.15	11.67
200	3.5	7.49	3.96	7.96	5.95	12.49
201	3.24	7.69	3.95	7.76	6.73	13.32
202	3.2	7.81	3.79	8.35	6	12.59
203	3.26	7.28	3.82	7.37	5.77	12
204	3.12	7.74	4.04	7.92	5.82	12.68
205	3.54	6.99	3.9	7.83	6.82	12.97
206	3.57	7.94	5.64	8.49	6.82	14.09
207	3.24	7.19	3.84	8.14	6.25	13.46
208	3.37	7.69	3.99	7.78	6.03	13.34
209	3.23	7.65	3.82	7.33	6.08	13.61
210	3.35	7.67	3.74	7.02	4.97	13.32
211	3.17	7.39	5.06	7.96	5.5	13.21
212	3.34	6.67	3.74	3.5	5.55	13.83
213	3.14	6.58	3.82	3.4	6.76	14.23
214	3.47	7.38	3.45	3.34	6.61	11.53
215	3.32	7.53	3.19	3.54	5.85	11.42
216	3.63	7.43	3.68	3.54	5.8	13.31
217	3.3	7.83	3.69	3.32	7.15	12.75
218	3.03	7.34	3.61	3.18	6.19	12.73
219	3.85	7	3.72	3.44	4.93	12.6
220	3.36	6.37	3.51	3.34	5.93	12.9
221	3.59	6.85	3.8	3.33	5.6	12.98
222	3.59	6.38	3.73	3.23	6.81	12.62
223	3.7	6.75	3.67	3.37	5.87	14.24
224	3.52	6.57	3.78	3.52	7.32	14.17
225	3.25	6.93	3.7	3.27	5.81	13.09
226	2.94	7.29	3.5	3.32	6.46	13.19
227	3.19	7.38	4.1	3.3	5.99	13.25
228	3.54	7.71	3.6	3.4	6.52	13.22
229	3.41	7.78	3.66	3.19	6.32	12.99
230	3.41	8.43	3.71	3.25	6.8	12.69
231	3.63	7.75	3.71	3.41	5.94	12.86
232	3.09	7.81	5.43	3.28	6.51	12.97
233	3.52	7.27	3.62	3.31	6.63	13.45
234	3.03	7.39	3.88	3.43	6.03	13.46
235	3.2	7.42	3.75	3.39	6.59	13.39
236	3.53	7.71	5.4	3.15	8.04	12.27
237	3.38	6.59	5.42	3.2	6	14.48
238	4.22	6.58	3.68	3.23	6.9	13.43
239	3.19	6.61	5.91	3.18	6.59	12.51
240	3.63	6.62	3.7	4.76	6.33	13.46
241	3.33	6.78	3.91	3.15	5.79	13.3
242	3.96	6.62	6	3.39	6.31	12.41
243	3.7	6.5	5.46	3.49	6.33	12.5
244	3.65	6.61	5.38	3.21	6.66	12.32
245	3.38	6.9	5.51	3.37	6.2	13.22
246	3.2	6.69	5.76	3.37	5.15	13.68
247	3.28	7.76	5.8	3.59	6.51	13.73
248	3.22	7.37	5.49	3.64	6.42	10.69
249	3.07	6.94	3.84	3.48	5.63	11.6
250	3.47	7.16	4.24	3.54	6.22	10.28
251	3.37	7.17	3.89	3.23	5.3	12.13
252	3.46	7.77	5.15	3.34	6.02	8.93
253	3.19	6.83	5.75	3.18	6.4	9
254	3.35	7.01	3.67	3.55	6.55	8.81
255	3.69	6.71	3.83	3.72	6.67	8.27
256	3.14	6.65	3.82	3.87	5.65	8.97
257	3.44	6.3	4.79	3.61	6.36	8.3
258	3.5	6.74	5.52	3.49	6.04	8.04
259	3.29	6.56	6.56	3.27	6.09	8.21
260	3.33	6.65	7.23	3.45	6.77	7.99
261	3.42	6.91	6.88	3.25	6.95	7.57
262	3.63	6.6	5.21	3.52	5.87	8.25
263	3.45	6.61	7.77	3.21	7.46	8.8
264	3.42	6.52	6.91	3.35	7.16	5.91
265	3.56	7.18	6.88	3.34	6.57	5.77
266	3.57	6.14	5.52	3.46	5.7	6.1
267	3.46	6.29	6.09	3.67	6.32	7.8
268	3.4	7.15	5.8	3.53	6.11	8.16
269	3.52	6.8	5.98	3.47	6	7.88
270	3.81	6.9	5.71	4.79	5.31	7.56
271	3.2	7.26	6.07	3.31	6.54	8.06
272	3.24	6.91	6.01	3.67	5.54	7.99
273	3.37	6.71	5.94	3.79	5.57	6.11
274	3.59	6.85	7.53	3.29	6.57	6.67
275	3.08	6.44	5.68	3.84	6.57	5.96
276	3.6	6.5	7.31	3.72	5.89	5.98
277	3.6	7.01	7.8	3.36	5.61	6.6
278	3.02	7.93	7.69	3.46	5.9	6.57
279	3.57	7.65	5.92	3.1	5.88	10.02
280	3.63	7.56	5.68	3.54	6.24	12.18
281	4.47	6.84	5.95	3.37	7.12	9.92
282	3.32	7.2	7.73	3.51	7.71	9.61
283	3.4	7.04	6.08	3.93	7.31	9.34
284	3.16	7.67	7.57	3.1	7.32	8.99
285	3.39	7.51	5	3.56	6.96	10.01
286	3.16	7	7.37	3.05	7.4	8.13
287	3.32	7.85	7.08	3.21	7.75	9.74
288	3.47	7.69	5.86	3.21	6.6	10.02
289	3.45	7.45	8.15	3.29	5.74	8.78
290	3.53	7.41	5.87	3.44	5.13	7.38
291	3.44	6.92	5.9	3.32	5.39	6.4
292	3.22	6.18	5.87	3.64	5.76	5.9
293	3.3	7.14	6.24	3.1	6.05	6.97
294	4.41	6.24	6.33	3.3	6.13	6.65
295	3.58	6.83	5.83	3.1	3.73	6.21
296	3.35	6.84	6.07	3.34	3.63	6.34
297	3.21	6.74	5.87	3.15	3.89	6.69
298	3.75	6.51	5.54	3.3	3.25	6.39
299	3.85	6.79	5.09	3.32	3.53	8.95
300	3.89	6.5	5.45	3.79	3.63	6.4
301	3.18	6.57	5.75	3.7	3.91	5.94
302	3.39	6.96	6.04	3.45	3.7	7.89
303	3.56	6.88	5.68	3.46	4.8	6.1
304	3.4	6.36	5.3	3.46	5.02	8.08
305	3.39	6.54	5.71	3.68	5.64	6.53
306	3.54	6.63	5.54	3.59	3.99	6.07
307	3.34	6.64	5.87	3.46	3.68	6.22
308	3.54	6.6	5.45	3.19	3.85	6.08
309	3.19	6.32	5.55	3.66	3.8	6.01
310	3.44	7.15	5.61	3.69	3.8	6.57
311	3.27	7.21	5.37	3.21	3.59	5.74
312	3.34	6.7	5.81	3.11	3.88	5.62
313	3.51	7.06	5.79	3.08	4.09	5.41
314	3.33	7.29	5.55	3.3	3.64	3.78
315	3.35	8.12	5.7	3.32	6.01	3.64
316	3.2	6.5	5.55	3.46	3.92	3.37
317	3.49	6.66	5.95	3.46	3.26	3.58
318	3.37	6.14	5.49	3.38	3.21	3.73
319	3.47	6.13	5.67	3.86	3.79	3.83
320	3.24	5.56	5.77	6.4	3.64	3.35
321	3.29	6.35	7.73	7.65	3.84	3.68
322	3.37	6.44	7.32	5.92	3.41	3.61
323	3.35	5.68	5.38	6.23	3.86	3.45
324	3.11	5.83	5.62	5.27	3.6	3.61
325	3.37	5.65	5.66	5.68	4.82	3.72
326	3.32	6.24	6.25	7.48	3.82	3.55
327	3.41	6.84	5.84	5.17	3.67	3.22
328	3.37	6.06	6.32	5.29	5.42	4.85
329	3.31	5.97	5.82	5.86	5.55	5.37
330	3.3	6.39	5.47	5.51	3.61	5.67
331	3.37	5.72	6.1	5.11	3.48	5.99
332	3.17	6.23	5.87	3.99	3.74	5.96
333	3.33	5.77	6.05	5.93	3.61	3.5
334	3.24	5.9	6.04	6.26	3.84	3.47
335	3.31	6.09	5.89	6.15	3.79	3.56
336	3.67	6.62	5.87	3.25	3.49	3.25
337	3.23	6.93	6.21	3.14	3.84	3.37
338	3.63	6.88	5.75	3.2	3.91	3.51
339	3.58	7.68	6.04	3.58	3.74	3.28
340	3.4	7.02	6.49	3.59	3.1	3.19
341	3.18	6.39	5.66	3.4	3.6	3.38
342	3.14	7.29	5.85	4.74	3.5	3.35
343	3.28	7.88	6.13	5.57	3.45	3.44
344	3.33	6.36	5.96	5.27	3.45	3.27
345	3.15	8.11	5.65	5.69	3.61	3.5
346	3.17	7.64	7.49	3.85	3.75	3.47
347	3	7.14	7.66	3.96	3.74	3.28
348	3.15	6.47	6.71	3.88	3.65	3.2
349	3.32	6.49	6.6	3.72	5.28	3.68
350	3.39	7.48	6.01	3.77	9.29	3.23
351	3.36	7.24	5.95	3.83	8.74	3.35
352	3.19	6.88	6.05	4.02	8.6	3.39
353	3.21	8.22	5.78	4.72	8.13	3.66
354	3.17	6.68	5.7	3.87	8	3.54
355	3.19	6.57	5.38	3.99	8.77	3.54
356	3.49	6.26	5.58	3.8	8.37	3.59
357	3.28	7.44	5.84	3.06	7.68	3.83
358	3.62	5.94	6.05	3.62	8.99	3.47
359	3.21	6.41	5.62	3.22	6.01	3.22
360	3.67	6.38	5.2	3.45	7.2	3.24
361	3.31	6.56	5.9	3.48	7.03	3.61
362	3.45	6.47	5.9	3.43	7.2	3.65
363	3.29	6.6	5.64	3.77	7.28	3.63
364	3.01	6.39	6.29	3.48	7.38	3.78
365	3.18	6.78	5.82	3.3	7.55	3.43
366	3.23	6.76	5.83	3.6	8.27	3.66
367	3.55	6.99	5.36	3.22	9.06	3.5
368	3.25	7.39	5.53	3.29	9.34	3.72
369	3.55	7.67	5.99	3.82	8.99	3.11
370	3.2	7.68	5.83	3.57	8.36	3.53
371	3.5	7.29	4.84	3.33	8.93	3.14
372	3.15	7.12	5.8	3.59	6.27	3.32
373	3.45	6.41	5.82	3.33	6.21	3.46
374	3.2	6.71	5.54	3.09	6.35	3.6
375	3.19	6.82	5.77	3.18	7.85	3.5
376	3.6	7.05	5.74	3.68	7.43	3.63
377	3.24	7.18	5.54	3.4	7.64	3.18
378	3.32	6.95	6.13	3.68	8.44	3.85
379	3.25	6.59	6.22	3.47	8.77	3.32
380	3.3	7.76	5.52	3.79	8.23	3.74
381	3.21	8.1	6.75	3.23	7.11	3.42
382	3.26	7.28	6.55	3.63	6.52	3.44
383	3.22	6.48	6.3	3.83	8	3.43
384	3.23	7.37	6.32	3.18	8.01	3.26
385	3.08	6.63	5.97	3.76	8.17	3.56
386	3.33	7.16	6.28	3.39	7.74	3.51
387	3.19	6.91	6.16	3.48	8.14	3.33
388	3.18	6.81	6.17	3.04	7.69	3.44
389	3.11	6.98	6.52	3.52	7.84	3.21
390	3.12	7.09	6.01	3.42	6.81	3.19
391	3.67	7.19	6.39	3.62	6.01	3.58
392	3.14	7.17	6.38	3.2	7.01	3.35
393	3.14	7.04	5.96	3.74	6.96	3.83
394	3.25	7.39	5.86	3.2	6.47	3.17
395	3.55	7.13	5.89	3.31	8.86	3.18
396	3.39	7.12	5.82	3.84	6.97	3.63
397	3.33	6.71	5.86	3.56	7.6	3.67
398	3.5	7.37	5.6	3.43	7.93	3.61
399	3.36	7.08	5.86	3.33	7.84	3.71
400	3.23	6.44	5.86	3.27	7.11	3.3
401	3.32	6.96	6.41	3.34	8.91	3.24
402	3.15	6.88	6.46	3.35	8.34	3.52
403	3.14	7.22	5.93	3.23	8.01	3.43
404	3.44	6.66	5.71	3.46	8.15	3.49
405	3.36	6.65	5.59	3.25	7.85	3.56
406	3.26	6.69	5.6	3.11	9.06	3.73
407	3.16	6.9	5.62	3.27	7.34	3.54
408	3.39	6.65	5.8	3.41	7.99	3.27
409	3.16	6.44	5.73	3.18	7.38	3.29
410	3.21	7.01	5.6	3.33	7.8	3.34
411	3.44	6.72	5.75	3.45	7.39	3.45
412	3.48	6.63	5.57	3.07	6.58	3.61
413	3.32	8.17	5.5	3.15	8.01	3.52
414	3.2	7.34	5.98	3.07	7.71	3.46
415	3.16	7.13	5.38	3.25	6.02	3.32
416	3.56	6.84	5.91	3.38	8.39	3.25
417	3.31	7.64	5.54	3.57	8.52	3.69
418	3.4	7.28	5.6	3.25	6.11	3.17
419	3.16	6.83	5.69	3.26	5.75	3.49
420	3.32	7.62	5.93	3.44	7.65	3.3
421	3.33	7.28	5.89	3.43	7.32	5.38
422	3.28	6.59	5.85	3.25	8.43	3.3
423	3.5	6.87	5.62	3.76	7.33	3.58
424	3.34	7.58	5.61	3.35	8.81	3.5
425	3.16	6.96	7.43	3.58	8.31	3.49
426	3.17	6.67	7.87	3.25	7.52	3.46
427	3.34	7.25	7.64	3.24	7.81	3.14
428	3.44	7.38	6.7	3.28	8.1	3.46
429	3.12	7.31	6.86	3.32	7.22	3.51
430	3.17	6.93	5.63	3.26	8.84	3.5
431	3.37	7.54	6.21	3.25	9.13	3.63
432	3.63	7.33	5.82	3.09	8.69	3.64
433	3.32	6.99	5.94	3.13	7.45	3.73
434	3.43	7.01	5.86	3.48	8.79	3.63
435	3.24	6.71	7.37	3.28	8.81	3.53
436	3.45	7.18	6.23	3.32	9.2	3.52
437	3.3	8.32	6.25	3.82	8.64	3.61
438	3.35	7.11	7.54	3.25	8.59	3.5
439	3.3	6.24	5.97	3.58	7.85	3.61
440	3.09	6.79	5.99	3.32	6.16	3.49
441	3.44	7.28	5.88	3.09	5.86	3.65
442	3.26	7.2	6.12	3.07	5.52	3.47
443	3.3	6.74	6.07	3.64	6.79	3.42
444	3.24	6.56	5.92	3.2	6.19	3.03
445	3.3	6.67	6.25	3.19	6.76	3.24
446	3.44	6.87	5.42	3.09	7.85	3.29
447	3.22	7.64	6.09	3.79	8.11	3.31
448	3.37	7.31	5.35	3.36	7.63	3.26
449	3.57	6.8	6.03	3.69	7.64	3.57
450	3.45	6.65	5.46	3.35	6.78	3.56
451	3.06	6.88	5.76	3.76	7.44	3.57
452	3.63	6.99	6.13	3.32	7.32	3.17
453	3.23	7.41	5.84	3.41	6.65	3.5
454	3.26	8.57	6.22	3.38	7.82	3.18
455	3.35	7.25	6.02	3.19	5.49	3.62
456	3.26	7.65	5.51	3.31	5.72	3.32
457	3.19	7.28	6.37	3.67	5.88	3.62
458	3.09	6.99	6.31	3.26	5.19	3.2
459	3.24	6.97	6.55	3.3	5.81	3.54
460	3.43	7.22	6.72	3.59	4.7	3.44
461	3.25	7.8	6.04	3.3	5.8	3.37
462	3.13	7.27	8.44	3.27	5.81	3.59
463	3.2	7.06	6.32	3.27	5.98	3.52
464	3.46	7.35	6.67	3.18	4.96	3.53
465	3.4	7.23	5.84	3.28	5.48	3.28
466	3.11	7.31	6.29	3.46	5.82	3.55
467	3.47	7.09	6.39	3.37	5.63	3.71
468	3.18	6.88	5.73	3.21	5.6	3.31
469	3.24	6.55	5.16	3.7	5.7	3.22
470	5.18	7.08	5.75	3.84	6.25	3.29
471	3.22	6.72	6.57	3.19	5.23	3.09
472	3.26	7.12	6.41	3.44	4.69	3.4
473	3.53	6.33	5.72	3.33	5.8	3.27
474	3.18	7.2	6.11	3.45	5.78	3.22
475	3.26	7.05	6.54	3.36	5.82	3.19
476	3.23	6.77	5.15	3.2	5.51	3.48
477	3.3	6.72	6.83	3.5	5.83	3.33
478	3.28	6.43	5.46	3.18	4.94	3.43
479	3.57	7.28	5.73	3.08	6.44	3.35
480	3.35	6.82	6.13	3.62	7.49	3.16
481	3.12	7.39	5.69	3.49	7.06	3.39
482	3.19	7.06	6.07	3.3	8.47	3.2
483	3.55	6.83	5.36	3.46	7.81	3.4
484	3.33	7.06	6.57	3.34	7.6	3.56
485	3.28	6.84	6.74	3.1	7.51	3.29
486	3.11	7	6.11	3.08	3.26	3.24
487	3.24	7.15	6.02	3.36	3.67	3.14
488	3.45	6.96	6.05	3.57	3.43	3.34
489	3.6	6.96	5.78	3.24	3.49	3.24
490	3.17	7.33	6.2	3.34	3.73	3.61
491	3.4	7.15	6.17	3.24	5.51	3.66
492	3.44	7.95	6.37	3.22	5.14	3.71
493	3.44	7.46	6.19	3.11	5.28	3.35
494	3.21	6.83	6.91	3.71	5.59	3.25
495	3.18	7.21	7.08	3.13	5.02	3.32
496	3.65	6.98	5.52	3.2	5.55	3.64
497	3.24	7.95	6.04	3.68	5.93	3.52
498	3.25	6.53	6.56	3.23	5.4	3.35
499	3.27	6.86	5.19	3.52	5.78	3.26
500	3.49	7.17	5.94	3.93	5.6	3.29
501	3.19	6.87	5.81	3.84	5.78	3.44
502	3.9	6.37	5.8	5.4	7.54	3.17
503	3.2	6.17	4.38	5.66	5.75	3.42
504	3.25	6.71	5.35	5.29	5.91	3.25
505	3.21	6.86	5.22	5.77	5.25	3.11
506	3.42	6.77	5.45	5.17	6.06	3.33
507	3.27	6.79	5.52	3.59	5.39	3.61
508	3.62	6.54	5.51	3.11	4.87	3.5
509	3.57	6.4	6.46	3.4	5.7	3.26
510	3.54	6.6	5.79	3.47	5.19	3.21
511	3.48	6.74	6.57	3.52	5.49	3.18
512	3.44	6.42	7.07	4.17	5.67	3.41
513	5.24	6.65	7	3.53	5.97	3.69
514	3.54	6.96	5.36	3.76	5.76	3.6
515	3.29	6.36	6.51	3.04	4.58	3.3
516	3.36	6.76	6.7	3.64	5.4	3.55
517	3.19	6.56	7.01	3.3	5.83	3.51
518	3.45	6.47	6.43	3.11	4.95	3.46
519	3.2	7.27	7.83	3.53	5.87	3.17
520	3.33	6.59	7.51	3.32	5.86	3.23
521	3.34	6.76	6.72	3.17	5.45	3.56
522	3.38	6.98	6.9	3.86	5.28	3.63
523	3.67	7.04	6.64	3.34	5.65	3.21
524	3.28	6.43	6.03	3.24	5.6	3.33
525	3.47	6.82	5.78	3.64	5.62	3.2
526	3.27	6.78	7.26	3.55	5.32	3.25
527	3.26	6.63	5.43	3.33	5.82	3.43
528	3.2	6.91	7.26	3.26	5.43	3.26
529	3.35	7.36	5.63	3.67	5.68	3.51
530	3.56	7.47	5.78	3.48	5.51	3.09
531	3.52	7.22	7.79	3.61	5.96	3.28
532	3.55	6.59	6.1	3.63	5.41	3.12
533	3.29	7.08	6.09	3.56	5.46	3.51
534	3.5	6.66	7.35	3.58	5.93	3.22
535	3.24	6.83	7.22	3.65	4.97	3.57
536	3.67	6.7	6.79	3.67	6.02	3.07
537	3.3	6.87	7.87	3.43	5.93	3.15
538	3.37	6.87	6.95	3.27	5.78	3.24
539	3.27	6.43	6.98	3.78	6.02	3.22
540	3.57	6.45	7.8	3.31	6.96	3.13
541	3.52	6.65	8	3.05	7.65	3.52
542	3.28	6.6	7.13	3.06	5.86	3.44
543	3.25	6.55	7.04	3.48	7.21	3.32
544	3.22	6.37	4.99	3.64	8.15	3.5
545	3.46	6.82	5.71	3.99	6.47	3.35
546	3.35	6.48	4.98	3.36	7.76	3.28
547	3.4	6.83	5.8	3.29	6.77	3.17
548	3.21	6.67	5.65	5.12	7.7	3.39
549	3.86	6.85	4.93	5.57	6.39	3.2
550	3.67	6.78	4.34	3.7	5.38	3.28
551	3.27	5.58	6.84	3.15	5.5	3.17
552	3.6	5.75	6.79	3.5	5.82	3.32
553	3.45	6.34	6.96	3.44	5.51	3.22
554	3.86	6.86	6.54	3.2	5.69	3.34
555	3.44	6.83	5.74	3.35	5.39	3.25
556	3.52	6.57	5.48	3.35	5.73	3.27
557	3.64	6.52	5.46	3.27	5.86	3.25
558	3.26	6.47	5.29	3.45	5.47	3.34
559	3.18	6.62	5.64	3.3	5.35	3.23
560	3.38	6.96	5.33	3.23	5.98	3.26
561	3.35	6.81	5.57	3.27	4.78	3.25
562	3.04	6.61	5.73	3.2	5.77	3.3
563	3.11	7.25	5.62	3.53	5.28	3.35
564	3.2	6.93	5.35	3.62	5.73	3.2
565	3.31	6.17	5.36	3.42	5.48	3.22
566	3.22	6.32	5.75	3.69	4.94	3.29
567	3.61	6.97	5.8	3.68	5.66	3.27
568	3.09	7.07	5.61	3.55	5.62	3.3
569	3.44	6.69	6.11	3.41	5.68	3.3
570	3.28	7.21	5.79	3.38	5.81	3.57
571	3.27	6.44	5.82	3.6	6.19	3.3
572	3.4	7.18	5.97	4.9	5.99	3.16
573	3.36	7.03	5.54	5.48	6.02	3.26
574	3.35	6.82	5.95	5.35	5.96	3.16
575	3.23	7.42	5.5	5.96	3.44	3.46
576	3.79	7.34	5.68	5.5	3.71	3.29
577	3.23	6.98	6.03	5.27	3.8	3.3
578	3.5	6.67	6.45	5.14	3.55	3.39
579	3.68	6.93	5.77	5.21	4.87	3.38
580	3.66	7.63	5.74	6.2	3.67	3.43
581	3.63	7.52	5.89	7.57	5.41	3.41
582	3.11	7.18	5.83	7.15	5.19	3.19
583	3.29	6.7	6.16	7.13	3.16	3.33
584	3.42	6.71	5.54	6.87	3.34	3.85
585	3.49	7.06	6.02	5.71	5.36	3.44
586	3.48	7.64	5.65	6.05	6.26	3.42
587	3.23	7	5.7	5.75	7.26	3.23
588	3.73	6.69	5.58	7.05	5.87	3.32
589	3.54	6.92	5.82	3.4	6.68	3.37
590	3.77	6.22	5.78	3.74	6.14	3.49
591	3.83	7.17	6.01	3.57	7.43	3.45
592	3.69	6.68	6	3.86	7.89	3.47
593	3.48	6.53	5.63	3.47	7.07	3.43
594	3.42	6.54	5.4	4.88	9.23	3.17
595	3.5	6.53	3.33	3.46	8.11	3.47
596	3.33	6.67	3.44	3.23	8.18	3.15
597	3.6	6.38	3.82	3.21	7.13	3.27
598	3.3	6.65	3.39	3.37	7.95	3.29
599	3.43	6.77	3.4	3.5	5.82	3.21
600	3.72	6.79	3.53	3.89	5.3	3.58
601	3.67	6.73	3.16	3.76	5.81	3.27
602	3.65	6.62	3.52	3.14	5.1	3.57
603	3.45	6.68	3.43	3.19	5.56	3.15
604	3.66	6.61	3.44	3.25	5.1	3.06
605	3.91	6.57	3.81	3.75	6.01	3.39
606	3.61	6.57	3.41	3.64	5.29	3.46
607	3.52	6.56	3.72	3.27	5.62	3.35
608	3.48	6.65	5.61	3.74	5.52	3.26
609	3.6	6.5	3.77	3.7	5.74	3.2
610	3.55	6.78	3.17	3.54	5.47	3.17
611	3.81	6.69	3.72	3.05	5.32	3.23
612	3.37	6.76	3.59	3.27	5.96	3.21
613	3.49	7.11	3.1	3.51	5.36	3.18
614	3.38	6.48	3.57	3.32	5.66	3.29
615	3.29	6.9	3.6	3.36	4.95	3.29
616	3.1	6.36	3.77	3.22	5.2	3.4
617	3.62	6.58	3.45	3.27	4.63	3.44
618	3.65	6.48	3.76	3.31	4.02	3.22
619	3.48	6.61	3.75	3.51	3.78	3.56
620	3.6	6.87	3.58	3.12	3.63	3.59
621	3.4	6.28	3.42	3.47	3.9	3.32
622	3.41	7.21	3.57	3.57	3.68	3.37
623	3.47	6.87	3.59	3.3	3.81	3.45
624	3.5	7.3	3.34	3.6	3.73	3.38
625	3.23	6.7	3.31	3.06	3.54	3.49
626	3.56	7.08	3.38	3.55	3.82	3.62
627	3.71	6.91	3.52	3.79	3.66	3.57
628	3.15	6.98	3.66	3.16	3.67	3.17
629	3.54	6.88	3.61	3.31	3.86	3.12
630	3.52	7.08	3.6	3.19	3.53	3.17
631	3.42	6.8	3.66	3.64	3.91	3.68
632	3.68	6.35	3.63	3.45	3.57	3.49
633	3.65	7.02	3.64	3.24	3.85	3.58
634	3.51	6.72	4.1	3.52	3.75	3.51
635	3.28	7.1	3.7	3.59	3.65	3.44
636	3.26	7.2	3.62	3.35	3.7	3.3
637	3.44	7.21	3.69	3.22	3.92	3.26
638	3.33	6.63	4.07	3.4	3.57	3.4
639	3.73	7.15	3.39	3.7	3.94	3.2
640	3.24	7.02	3.29	3.02	3.76	3.81
641	3.23	7.18	3.52	3.08	3.88	3.44
642	3.95	7.28	3.63	3.24	3.71	3.35
643	3.44	7.6	3.62	3.64	3.88	3.36
644	3.54	7.46	3.76	3.28	3.53	3.27
645	3.67	7.15	3.49	3	3.85	3.18
646	3.66	6.72	3.77	3.13	3.63	3.3
647	3.4	7.32	3.61	3.26	3.72	3.19
648	3.49	6.74	3.65	3.21	3.84	3.3
649	3.25	7.41	3.46	3.34	3.95	3.46
650	3.44	6.53	3.79	3.44	5.5	3.29
651	3.57	6.78	4.03	3.14	4.8	3.2
652	3.3	7.46	3.29	3.05	5.29	3.23
653	3.42	7.48	3.62	3.12	4.87	3.67
654	3.6	7.27	5.39	3.11	5.27	3.33
655	3.44	7.44	4.39	3.24	3.84	3.37
656	3.65	7.46	3.38	3.65	3.91	3.6
657	3.3	6.98	3.74	3.08	3.83	3.23
658	3.43	7.67	3.7	3.14	3.68	3.32
659	4.07	7.21	3.64	3.54	3.8	3.36
660	3.74	7.01	3.6	3.1	3.82	3.41
661	3.24	6.96	4.06	3.3	3.73	3.32
662	3.32	7.09	3.74	3.43	3.59	3.34
663	3.64	6.99	3.69	3.51	3.79	3.42
664	3.41	7.11	3.8	3.06	3.66	3.52
665	3.23	6.96	3.38	3.39	3.86	3.54
666	3.42	6.7	3.86	3.27	3.36	3.39
667	3.63	6.53	3.76	3.57	4.69	3.25
668	3.75	6.42	3.57	3.36	3.56	3.13
669	3.51	6.83	3.83	3.41	3.86	3.74
670	3.61	6.38	6.16	3.64	3.62	3.19
671	3.75	6.72	3.49	3.31	3.83	3.25
672	3.72	7.01	3.54	3.16	3.76	3.28
673	3.6	6.62	3.69	3.46	3.59	3.22
674	3.48	6.53	3.59	3.78	3.76	3.19
675	3.78	6.61	3.48	3.76	3.65	3.27
676	3.35	6.76	3.11	3.2	5.22	3.12
677	3.44	7	3.94	3.18	5.97	3.31
678	3.84	7.35	3.86	3.33	3.95	3.63
679	3.55	6.76	3.65	3.14	3.44	3.31
680	3.26	6.76	3.83	3.26	3.71	3.14
681	3.73	6.72	3.53	3.21	3.69	3.2
682	3.7	6.21	3.71	3.04	3.49	3.41
683	3.5	6.42	3.97	3.24	3.64	3.4
684	3.42	6.72	3.31	3.23	3.54	3.43
685	3.35	6.93	3.42	3.11	3.42	3.53
686	3.21	6.95	3.63	3.37	3.76	3.58
687	3.6	6.71	3.43	3.3	3.53	3.29
688	3.5	6.2	3.21	3.07	3.47	3.36
689	3.35	7.05	4.03	3.26	3.72	3.23
690	3.35	7.3	3.81	3.33	3.54	3.67
691	3.45	6.67	3.41	3.18	3.47	3.16
692	3.39	7.37	3.68	3.25	3.88	3.3
693	3.43	6.72	3.77	3.24	5.34	3.3
694	3.35	6.76	3.57	3.1	6.21	3.23
695	3.83	6.91	3.92	3.14	5.88	3.22
696	3.4	6.6	3.64	3.51	3.24	3.14
697	3.25	6.78	3.86	3.35	3.58	3.53
698	3.37	7.11	3.41	3.67	3.11	3.65
699	3.52	6.61	3.3	3.24	3.12	3.43
700	3.32	7.34	3.71	3.63	4	3.31
701	3.42	7.19	3.86	3.29	3.59	3.39
702	3.14	6.91	4.18	3.83	3.78	3.48
703	3.64	6.82	3.66	3.45	5.04	3.61
704	3.43	6.36	3.74	3.49	7.21	3.26
705	3.99	6.68	3.81	3.05	4.7	3.33
706	3.27	6.41	3.71	3.57	5.52	3.5
707	3.83	6.98	3.81	3.07	5.6	3.42
708	3.18	6.63	3.4	3.07	7.61	3.15
709	3.52	6.52	3.72	3.43	5.5	3.26
710	3.82	6.46	3.36	3.76	3.38	3.52
711	3.2	6.61	3.51	3.48	3.61	3.14
712	3.51	6.43	3.93	3.71	3.35	3.35
713	3.41	7.04	5.09	3.71	3.4	3.33
714	3.54	7.12	3.64	5.14	3.24	3.65
715	3.41	6.97	3.97	3.47	3.56	3.39
716	3.08	6.82	3.66	3.55	3.53	3.17
717	2.94	6.59	3.35	3.24	3.48	3.27
718	3.45	6.66	3.33	3.09	3.17	3.15
719	3.44	6.63	3.49	3.49	4	3.4
720	3.52	7.25	3.74	3.4	3.5	3.08
721	3.56	6.36	3.79	3.44	3.36	3.6
722	3.06	7.14	3.58	3.16	3.75	3.27
723	3.02	6.95	3.65	3.52	3.74	3.38
724	3.25	7.06	3.36	3.42	3.69	3.61
725	3.5	6.42	3.79	3.62	3.95	3.84
726	3.31	6.96	3.81	3.33	3.73	3.15
727	3.63	7.2	3.58	3.32	5.22	3.08
728	3.48	7.05	3.71	3.22	5.66	3.19
729	3.52	6.38	3.9	3.24	5.49	3.38
730	3.45	7.13	3.68	3.35	4.71	3.12
731	3.33	7.16	3.72	3.12	5.17	3.14
732	3.41	6.68	3.68	3.26	5.2	3.16
733	3.35	6.57	3.65	3.28	4.82	3.41
734	3.92	6.76	3.42	3.12	4.9	3.25
735	3.44	6.82	3.79	3.23	5.05	3.39
736	3.29	6.47	3.6	3.43	5.32	3.38
737	3.38	6.89	3.51	3.23	3.88	3.38
738	3.55	7.03	3.52	3.39	4.8	3.22
739	3.77	6.67	3.22	3.2	5.88	3.43
740	3.41	6.95	3.41	3.17	5.17	3.47
741	3.07	7.22	3.56	3.57	5.69	3.17
742	3.32	7.06	3.32	3.23	5.85	3.67
743	3.32	6.95	3.48	3.37	5.78	3.71
744	3.55	6.65	3.72	3.23	5.73	3.23
745	3.43	7.14	3.51	3.37	5.03	2.99
746	3.36	7.21	3.66	3.23	6.24	3.24
747	3.3	6.41	3.59	3.21	5.03	3.28
748	3.39	6.39	3.2	3.23	5.35	3.36
749	3.13	6.95	3.88	3.29	5.03	3.3
750	3.81	6.88	3.63	3.43	5.51	3.11
751	3.38	6.98	3.29	3.53	5.68	3.24
752	3.39	6.65	3.56	3.66	5.32	3.27
753	3.42	7.17	3.71	3.65	5.05	3.15
754	3.3	6.72	3.21	3.6	5.21	3.25
755	2.99	7.93	3.23	5.84	5.52	3.18
756	3.21	6.9	3.5	5.59	5.11	3.33
757	3.25	7.27	3.32	6.66	5.71	3.16
758	3.09	5.62	3.19	5.82	5.64	3.22
759	3.38	6.34	3.26	5.81	5.47	3.42
760	3.4	6.8	3.65	6.21	5.54	3.33
761	3.38	5.96	3.32	5.99	5.57	3.25
762	3.34	5.77	3.44	5.9	4.81	3.55
763	3.13	6.9	3.67	5.81	5.5	3.58
764	3.48	6.58	3.78	3.24	5.32	3.25
765	3.46	6.56	3.33	3.28	5.15	3.58
766	3.26	6.88	3.06	3.47	5.57	3.36
767	3.88	6.57	3.51	3.35	5.26	3.29
768	4.17	7.14	3.1	3.67	5.47	3.47
769	3.62	7	3.27	3.4	4.99	3.33
770	3.49	7.09	3.16	3.32	5.14	3.67
771	3.67	6.88	3.49	3.58	4	3.49
772	3.46	6.55	3.37	3.42	5.08	3.31
773	3.21	6.76	3.69	3.35	4.44	3.53
774	3.46	7.03	3.46	3.2	5.23	3.27
775	3.45	7.09	3.17	3.77	5.07	3.18
776	3.19	6.79	3.63	3.13	5.11	3.16
777	3.13	7.05	3.67	3.24	5.12	3.43
778	3.1	6.86	3.14	3.3	4.68	3.2
779	3.4	6.35	3.59	3.45	5.1	3.42
780	3.09	6.67	3.14	3.87	5.07	3.48
781	3.25	6.64	3.3	3.65	4.8	3.58
782	3.24	6.65	3.53	3.76	5.49	3.64
783	3.27	6.79	3.56	3.27	4.85	3.71
784	3.53	6.92	4.94	3.04	5.24	3.45
785	3.98	6.79	3.73	3.78	5.77	3.35
786	3.03	6.68	3.88	3.64	5.23	3.2
787	3.19	7.33	3.98	3.43	4.71	3.35
788	3.31	7.6	5.53	3.29	5.21	3.35
789	3.36	7.02	3.51	3.59	4.78	3.24
790	3.68	6.89	3.72	3.61	5.22	3.34
791	3.88	6.32	3.85	3.23	5.37	3.28
792	3.67	6.71	3.91	3.4	5.5	3.35
793	3.23	6.9	4.01	3.29	5.29	3.29
794	3.38	6.73	4.04	3.41	3.97	3.12
795	3.51	6.65	3.89	3.22	4	3.27
796	3.25	6.78	3.55	3.34	3.44	3.32
797	3.5	6.86	3.42	3.13	3.74	3.62
798	3.38	6.89	3.59	3.32	3.87	3.65
799	3.85	7.2	3.49	3.43	3.74	3.46
800	3.44	7.09	3.65	3.44	3.63	3.15
801	3.42	6.66	3.22	3.42	3.7	3.26
802	3.28	6.38	3.54	3.49	3.52	3.22
803	3.67	6.78	3.4	3.45	3.62	3.56
804	3.59	7.64	3.42	3.51	3.62	3.13
805	3.42	6.88	3.62	3.47	3.81	3.34
806	3.38	6.67	3.38	3.9	3.82	3.25
807	3.27	6.93	3.51	3.77	3.53	3.39
808	3.56	6.92	3.5	3.83	3.54	3.22
809	3.34	6.74	3.85	3.2	3.4	3.41
810	3.16	6.66	3.59	3.25	3.61	3.34
811	3.22	6.77	3.55	3.15	3.83	3.51
812	3.42	6.7	3.45	3.17	3.58	3.27
813	3.46	6.42	3.56	3.28	3.58	3.38
814	3.67	6.79	3.64	3.17	3.66	3.3
815	3.13	6.8	3.58	3.24	3.43	3.63
816	3.42	6.94	3.83	3.34	3.41	3.42
817	3.26	6.78	3.66	3.53	3.64	3.36
818	3.15	6.74	3.41	3.61	4.47	3.17
819	3.25	6.59	3.24	3.24	4.7	3.24
820	3.48	6.63	4.01	3.52	3.78	3.42
821	3.47	6.64	5.79	3.21	3.78	3.26
822	3.27	7.04	5.8	3.22	3.74	3.2
823	3.3	7.03	6.2	3.61	4.27	3.46
824	3.52	6.76	5.66	3.27	4.94	3.66
825	3.8	6.84	5.63	3.49	5.34	3.37
826	3.07	6.95	5.54	3.46	5.67	3.2
827	3.35	6.78	4.99	3.5	4.86	4.61
828	3.05	6.28	5.01	3.05	5.15	5.07
829	3.17	6.61	5.64	3.63	5.6	3.19
830	3.58	6.41	5.73	3.34	5	3.5
831	3.5	6.94	5.67	3.39	5.01	3.31
832	3.05	6.6	5.7	3.26	5.24	3.21
833	3.25	6.62	5.22	3.25	3.68	3.35
834	3.25	6.87	4.07	3.3	3.63	3.4
835	2.94	6.66	5.91	3.36	3.79	3.22
836	3.26	6.45	3.9	3.42	3.8	3.09
837	3.39	6.42	4.79	3.01	3.74	3.51
838	3.19	7.06	5.71	3.42	3.73	3.18
839	3.33	7.07	6.88	3.28	3.53	3.21
840	3.59	6.52	6.52	3.41	3.86	3.31
841	3.41	6.74	5.82	3.39	3.6	3.25
842	3.37	6.82	5.38	3.42	3.62	3.45
843	3.26	6.75	6.88	3.47	4.35	3.28
844	3.12	6.65	5.86	3.45	4.74	3.42
845	3.24	6.94	5.84	3.53	5.63	3.2
846	3.27	6.07	5.86	3.32	4.98	3.73
847	3.17	6.67	5.9	3.58	5.15	3.32
848	3.43	7.1	5.66	3.69	3.78	3.54
849	3.47	6.73	6.39	3.41	3.74	3.64
850	3.28	6.9	5.63	3.58	3.79	3.23
851	3.26	7.12	6.69	3.48	3.78	3.48
852	3.25	6.66	6.06	3.09	3.35	3.36
853	3.19	6.82	5.31	3.26	3.34	3.13
854	3.16	7.46	5.48	3.48	3.74	3.6
855	3.25	7.13	5.51	3.72	3.76	3.34
856	3.22	7.93	5.37	3.39	3.72	3.62
857	3.37	6.95	5.19	3.66	3.56	3.3
858	3.53	7.01	5.84	3.76	3.42	3.3
859	3.19	6.98	5.6	3.37	3.52	3.26
860	3.17	6.5	5.63	3.22	3.51	3.29
861	3.33	6.7	5.17	3.17	3.63	3.49
862	3.22	7.29	5.64	3.51	3.59	3.19
863	3.15	7.3	5.1	3.23	3.61	3.34
864	3.24	6.63	5.83	3.57	3.61	3.28
865	3.19	6.57	5.4	3.43	3.33	3.22
866	3.2	6.67	5.98	3.54	3.34	3.57
867	3.2	6.48	5.75	3.32	3.58	3.14
868	3.27	6.73	5.23	3.7	3.3	3.12
869	3.15	6.24	5.55	3.48	3.62	3.32
870	3.53	6.13	5.38	3.22	3.74	3.5
871	3.28	7.1	5.13	3.28	3.56	3.14
872	3.69	6.73	5.92	3.47	3.64	3.34
873	3.25	6.54	5.55	3.19	3.52	3.07
874	3.28	6.54	3.72	3.19	3.77	3.24
875	3.14	6.87	3.86	3.39	3.48	3.31
876	3.25	6.04	3.84	3.63	3.66	3.21
877	3.21	7.17	3.84	3.29	3.57	3.56
878	3.18	6.72	5.44	3.53	3.77	3.34
879	3.09	6.85	3.78	3.52	3.48	3.64
880	3.14	6.75	3.81	3.78	4.38	3.6
881	3.28	7.01	3.84	3.71	5.06	3.37
882	3.27	6.56	3.89	3.87	4.72	3.36
883	3.62	6.74	3.71	3.52	5.08	3.17
884	3.5	6.69	3.79	3.68	4.95	3.17
885	3.59	7.12	3.9	3.7	3.13	3.53
886	3.08	6.84	3.94	5.13	3.8	3.18
887	3.4	6.67	3.69	4.27	3.86	3.35
888	3.94	6.98	4	5.57	3.97	3.39
889	3.29	7.04	3.84	5.79	3.88	3.41
890	3.26	7.04	5.15	3.36	3.6	3.29
891	3.46	6.2	3.88	3.36	3.72	3.47
892	3.19	6.52	3.87	3.37	3.46	3.39
893	3.33	6.66	3.5	3.39	3.64	3.25
894	3.06	7.03	3.84	3.4	3.84	3.35
895	3.23	6.68	3.81	3.38	3.91	3.38
896	3.12	7.08	3.76	3.48	3.51	3.45
897	3.81	7.04	3.66	3.75	3.47	3.36
898	3.07	6.9	3.87	3.26	3.19	3.14
899	3.52	6.79	3.77	3.61	3.66	3.38
900	3.32	6.6	3.96	3.32	3.67	3.24
901	3.12	7.03	4.06	3.5	3.72	3.63
902	3.23	6.46	3.92	3.68	3.92	3.21
903	3.49	7.3	3.72	3.42	3.65	3.36
904	3.15	6.93	3.82	3.19	3.78	3.57
905	3.24	6.17	4.47	3.51	3.78	3.31
906	3.23	7	5.42	3.19	3.6	3.36
907	3.32	7.21	3.66	3.52	3.79	3.7
908	3.25	7.59	3.8	3.5	3.78	3.51
909	3.22	6.96	3.41	3.43	3.81	3.88
910	3.45	6.63	3.69	3.67	3.55	3.18
911	3.28	6.59	3.48	3.65	3.82	3.43
912	3.28	7.93	3.74	3.47	3.8	3.27
913	3.27	7.54	3.8	3.3	3.67	3.18
914	3.51	7.76	3.88	3.38	3.61	3.49
915	3.74	8.14	3.68	6.78	3.4	3.5
916	3.99	7.88	3.79	5.39	3.76	3.2
917	3.36	7.47	3.73	5.83	3.78	3.34
918	4.88	8.15	3.67	5.83	3.71	3.46
919	3.46	8.29	3.63	6.16	3.56	3.4
920	3.87	8.32	4.11	6.46	3.92	3.31
921	3.65	8.05	3.92	5.98	3.99	3.25
922	3.25	7.39	3.66	3.51	3.72	3.4
923	3.9	7.66	3.87	3.68	3.89	3.74
924	4.51	7.1	4.04	3.95	3.33	3.3
925	3.5	7.55	3.83	3.75	3.68	3.41
926	5.02	6.74	4.02	3.76	3.5	3.11
927	3.88	6.57	3.89	3.81	4.01	3.38
928	3.67	6.27	3.9	3.85	3.63	3.18
929	3.45	7	3.69	3.77	3.71	3.29
930	3.19	7.03	3.7	3.62	3.68	3.48
931	3.23	6.84	3.78	3.79	3.93	3.17
932	3.29	6.59	3.88	3.5	3.69	3.48
933	3.28	6.57	3.86	3.36	3.67	3.4
934	3.25	6.55	3.47	3.5	3.61	3.54
935	3.63	6.92	3.99	3.44	3.72	3.2
936	3.23	6.77	3.92	3.16	3.28	3.64
937	3.52	7.47	3.85	3.5	3.72	3.27
938	3.13	6.96	3.58	3.16	3.73	3.63
939	3.04	7.44	3.73	3.38	3.8	3.39
940	3.08	6.74	3.46	3.22	3.62	3.52
941	3.16	6.91	3.77	3.29	3.69	3.29
942	3.2	6.86	3.45	3.31	3.54	3.31
943	3.29	6.63	3.65	3.04	3.8	3.31
944	3.16	6.88	3.62	3.86	3.53	3.19
945	3.45	6.49	3.84	3.38	3.76	3.42
946	3.36	6.49	3.63	3.23	3.65	3.29
947	3.75	7.21	3.67	3.4	3.86	3.23
948	3.79	7.78	3.55	3.4	3.49	3.1
949	3.72	7.22	3.61	3.3	3.69	3.61
950	3.67	7.53	3.64	3.43	3.58	3.26
951	3.43	6.74	3.85	3.46	3.6	3.27
952	3.13	6.93	3.94	3.35	3.72	3.51
953	3.53	6.72	3.47	3.54	4.43	3.52
954	3.46	8.18	3.65	3.15	3.9	3.36
955	3.76	7.55	3.64	3.21	3.83	3.22
956	3.84	6.78	3.86	3.14	3.66	3.41
957	3.63	6.94	3.76	3.11	3.5	3.31
958	3.66	7.46	3.82	3.4	3.7	3.15
959	3.8	7.41	3.88	3.38	3.44	3.5
960	3.35	7.26	3.59	3.06	3.7	3.42
961	3.76	7.38	3.85	3.12	3.98	3.11
962	3.81	7.4	3.72	3.45	3.26	3.38
963	3.37	7.38	3.97	3.27	3.27	3.54
964	3.09	7.39	3.57	3.32	3.65	3.41
965	3.49	7.25	3.61	3.2	3.71	3.29
966	3.58	7.87	3.69	3.32	3.49	3.31
967	3.72	7.69	3.8	3.28	3.68	3.23
968	3.54	7.79	3.31	3.29	3.64	3.15
969	3.5	7.36	3.75	3.75	3.49	3.86
970	3.74	6.81	3.73	3.58	3.48	3.48
971	3.27	6.21	3.8	3.14	3.91	3.43
972	3.65	6.72	3.76	3.43	3.78	3.49
973	3.87	6.17	3.07	3.43	3.59	3.16
974	3.97	6.18	3.86	3.45	3.76	3.59
975	3.67	6.89	3.84	3.43	3.67	3.49
976	3.67	6.29	3.97	3.29	3.77	3.21
977	3.6	6.56	3.64	3.36	3.56	3.56
978	3.82	7.11	3.85	3.51	3.67	3.5
979	3.37	6.8	3.7	3.27	3.6	3.41
980	3.63	6.64	3.75	3.21	3.85	3.34
981	3.61	6.74	3.75	3.48	3.72	3.55
982	3.76	6.47	3.82	3.45	3.84	3.11
983	3.75	7	3.84	3.36	3.67	3.65
984	3.59	6.43	3.61	3.52	3.57	3.49
985	3.69	6.55	3.77	3.28	3.47	3.49
986	3.28	6.77	3.65	3.32	3.53	3.31
987	3.5	6.62	3.64	3.08	3.51	3.54
988	3.64	6.68	3.83	3.3	3.77	3.35
989	3.28	7.24	3.8	3.28	3.48	5.25
990	3.13	6.58	3.74	3.25	3.64	3.46
991	3.48	6.87	3.7	3.3	3.81	3.38
992	3.37	6.99	3.56	3.24	3.77	3.19
993	3.65	6.42	3.64	3.26	3.65	3.61
994	3.45	6.36	3.78	3.14	3.42	3.48
995	3.19	6.54	3.69	3.23	3.58	3.47
996	3.32	6.88	3.64	3.2	3.45	3.32
997	3.66	6.72	3.77	3.43	3.58	3.25
998	3.19	6.65	3.61	3.14	3.73	3.58
999	3.5	6.56	3.59	3.15	3.7	3.52
1000	3.36	6.46	3.51	3.22	3.5	3.57

## Sheet: Supplementary Figure 18
0	-0.06	0.07	0.06	0.3	0.51	0.45	0.84	1.12	0.06	-3.71	0.44	1.24	1.98	1.26	1.29	0.57	1	0.76	0.7	0.41	0.26	0.48	-1.04	-0.28	-0.53	-0.35	-0.16	-0.34	-0.75	-0.11	-0.15	1.02	1.09	0.46	0.97	1.1	1.65	1.46	1.46	1.66	1.3	0.9	1.19	1.3	-0.47	-1.47	-1.99	-1.26	-1.63
-0.06	0	-0.05	0.04	0.2	0.45	0.35	0.62	0.97	-0.21	-3.78	0.6	1.42	1.94	1.08	1.07	0.48	1.04	0.91	0.83	0.46	0.22	0.42	-1.01	-0.28	-0.45	-0.29	-0.06	-0.28	-0.67	0	0.03	1.22	1.24	0.65	1.15	1.3	1.82	1.56	1.56	1.77	1.35	0.91	1.23	1.33	-0.51	-1.67	-2.15	-1.32	-1.62
0.07	-0.05	0	0.04	0.25	0.41	0.36	0.63	0.88	-0.15	-3.89	0.47	1.48	2.22	0.91	0.86	0.41	0.89	0.89	0.77	0.47	-0.17	0.46	-0.58	0.3	0.19	0.41	0.55	0.3	0.06	0.68	0.74	2	2.01	1.49	2.06	2.26	2.77	2.49	2.47	2.68	2.26	1.79	2.09	2.2	0.33	-1.53	-2	-1.19	-1.52
0.06	0.04	0.04	0	0.1	0.47	0.44	0.49	0.93	-0.39	-3.86	0.74	1.76	2.08	0.71	0.53	0.25	0.79	0.85	0.73	0.44	-0.22	0.41	-0.62	0.2	0.15	0.32	0.48	0.21	-0.03	0.62	0.77	2.07	2.03	1.54	2.08	2.31	2.78	2.42	2.41	2.62	2.13	1.62	1.95	2.05	0.11	-1.83	-2.26	-1.37	-1.63
0.3	0.2	0.25	0.1	0	0.02	0.14	0.09	0.39	-0.68	-4.24	0.45	1.77	2.25	0.14	-0.15	-0.21	0.22	0.59	0.47	0.21	-1.08	0.11	-0.3	0.69	0.71	0.94	0.99	0.67	0.57	1.18	1.33	2.66	2.6	2.18	2.79	3.06	3.5	3.14	3.1	3.29	2.82	2.27	2.58	2.68	0.71	-1.51	-1.93	-1.04	-1.32
0.51	0.45	0.41	0.47	0.02	0	0.01	-0.21	0.29	-0.87	-3.94	1.13	2.56	2.8	0.44	0.09	0.41	0.62	0.94	0.87	0.6	-1.06	0.41	0.37	1.24	1.33	1.44	1.39	0.98	1.05	1.74	2.04	3.5	3.36	2.98	3.57	3.93	4.39	3.91	3.84	4.09	3.58	2.92	3.26	3.4	1.34	-1.48	-1.91	-0.97	-1.25
0.45	0.35	0.36	0.44	0.14	0.01	0	0	0.17	-0.27	-2.94	2.01	3.75	3.97	0.92	0.45	0.76	0.68	0.92	0.94	0.8	-1.18	0.75	1.41	2.41	2.49	2.58	2.35	1.86	2.18	2.89	3.15	4.66	4.54	4.2	4.84	5.27	5.77	5.3	5.19	5.46	5.03	4.32	4.6	4.8	2.76	-1.57	-2.03	-1.08	-1.41
0.84	0.62	0.63	0.49	0.09	-0.21	0	0	0.02	-0.47	-3.45	1.32	3.91	4.29	0.77	0.33	0.6	0.22	0.36	0.19	0.17	-1.84	0.46	1.28	2.27	2.27	2.4	2	1.53	2.05	2.7	3.08	4.78	4.67	4.39	5.07	5.6	6.11	5.62	5.48	5.78	5.39	4.62	4.88	5.13	3.08	-1.05	-1.54	-0.63	-1
1.12	0.97	0.88	0.93	0.39	0.29	0.17	0.02	0	0	-0.35	3.81	5.63	4.95	1.8	1.19	1.43	1.12	1.16	1.17	1.18	-0.69	1.6	2.86	3.6	3.61	3.48	2.9	2.25	3.05	3.9	4.44	6.29	6.07	5.79	6.4	7.06	7.64	7	6.79	7.19	6.8	5.85	6.12	6.47	4.3	-0.89	-1.43	-0.45	-0.82
0.06	-0.21	-0.15	-0.39	-0.68	-0.87	-0.27	-0.47	0	0	-0.1	1.26	4.03	2.67	-0.58	-1.01	-0.59	-1.22	-1.08	-1.31	-1.06	-3.03	-0.33	1.34	2.49	2.52	2.79	2.17	1.79	2.66	3.19	3.61	5.45	5.43	5.28	6.08	6.69	7.18	6.72	6.55	6.83	6.51	5.69	5.89	6.16	4.13	-2.04	-2.5	-1.55	-1.89
-3.71	-3.78	-3.89	-3.86	-4.24	-3.94	-2.94	-3.45	-0.35	-0.1	0	0.02	1.19	-1.06	-3.92	-4.61	-4.04	-3.94	-3.37	-2.73	-1.63	-2.68	1.28	2.85	4.44	4.66	5.12	4.78	4.68	5.67	6.32	6.69	8.66	8.83	8.66	9.5	10.12	10.62	10.22	10.1	10.38	10.04	9.27	9.52	9.73	7.69	-5.52	-6.02	-5.14	-5.43
0.44	0.6	0.47	0.74	0.45	1.13	2.01	1.32	3.81	1.26	0.02	0	-0.03	-1.36	-1.79	-1.3	0.34	0.57	1.25	1.7	2.9	1.8	4.86	5.27	5.92	5.78	5.84	5.28	4.82	5.31	5.8	6.55	8.43	8.16	8.03	8.6	9.15	9.45	8.77	8.58	8.77	8.13	7.2	7.52	7.56	5.23	-1.34	-1.78	-1	-1.21
1.24	1.42	1.48	1.76	1.77	2.56	3.75	3.91	5.63	4.03	1.19	-0.03	0	0	-0.31	-0.06	1.5	1.43	1.96	2.18	3.35	2.06	4.93	5.28	6.21	5.96	6.25	5.65	5.31	5.73	5.99	6.57	8.37	8.22	8.12	8.81	9.28	9.57	9.05	8.88	8.98	8.44	7.62	7.86	7.88	5.71	-0.68	-1.1	-0.42	-0.65
1.98	1.94	2.22	2.08	2.25	2.8	3.97	4.29	4.95	2.67	-1.06	-1.36	0	0	0.02	0.35	1.58	0.75	0.95	0.66	1.69	0.52	2.84	2.47	3.3	2.89	3.23	2.7	2.46	2.6	2.76	3.25	4.97	4.86	4.72	5.4	5.79	6.07	5.64	5.52	5.59	5.08	4.38	4.63	4.63	2.58	-0.34	-0.72	-0.01	-0.25
1.26	1.08	0.91	0.71	0.14	0.44	0.92	0.77	1.8	-0.58	-3.92	-1.79	-0.31	0.02	0	0.01	0.47	0.1	0.14	-0.06	0.48	-0.27	1.48	0.82	1.28	1.12	1.22	0.92	0.59	0.85	1.42	2.14	4.1	3.9	3.67	4.2	4.8	5.21	4.55	4.45	4.79	4.23	3.38	3.77	3.97	1.79	-0.43	-0.95	-0.16	-0.49
1.29	1.07	0.86	0.53	-0.15	0.09	0.45	0.33	1.19	-1.01	-4.61	-1.3	-0.06	0.35	0.01	0	0.03	-0.18	-0.17	-0.42	-0.06	-0.68	0.67	-0.32	0.23	0.08	0.21	0.07	-0.22	-0.15	0.44	1.03	2.84	2.68	2.38	2.9	3.4	3.81	3.22	3.16	3.48	2.93	2.17	2.57	2.74	0.62	-0.44	-0.96	-0.16	-0.48
0.57	0.48	0.41	0.25	-0.21	0.41	0.76	0.6	1.43	-0.59	-4.04	0.34	1.5	1.58	0.47	0.03	0	0.02	0.04	0.02	0.29	-0.4	0.79	-0.19	0.48	0.39	0.54	0.51	0.23	0.18	0.81	1.24	2.84	2.71	2.35	2.88	3.26	3.68	3.17	3.13	3.39	2.84	2.18	2.56	2.68	0.61	-1.44	-1.9	-1.03	-1.3
1	1.04	0.89	0.79	0.22	0.62	0.68	0.22	1.12	-1.22	-3.94	0.57	1.43	0.75	0.1	-0.18	0.02	0	0	-0.19	-0.05	-0.29	0.12	-1.31	-0.81	-0.86	-0.75	-0.61	-0.88	-1.13	-0.48	0	1.52	1.33	0.95	1.39	1.73	2.09	1.52	1.5	1.76	1.1	0.46	0.91	0.97	-1.15	-1.38	-1.77	-0.8	-0.97
0.76	0.91	0.89	0.85	0.59	0.94	0.92	0.36	1.16	-1.08	-3.37	1.25	1.96	0.95	0.14	-0.17	0.04	0	0	-0.07	-0.15	-0.1	-0.33	-2	-1.48	-1.5	-1.37	-1.04	-1.26	-1.75	-1.09	-0.77	0.5	0.35	-0.08	0.35	0.56	0.88	0.38	0.4	0.6	-0.08	-0.61	-0.16	-0.17	-2.23	-2.05	-2.35	-1.28	-1.35
0.7	0.83	0.77	0.73	0.47	0.87	0.94	0.19	1.17	-1.31	-2.73	1.7	2.18	0.66	-0.06	-0.42	0.02	-0.19	-0.07	0	0.05	0.31	-0.38	-2.15	-1.79	-1.66	-1.56	-1.16	-1.4	-1.89	-1.18	-0.68	0.65	0.41	0.05	0.43	0.69	0.94	0.31	0.34	0.57	-0.23	-0.83	-0.31	-0.34	-2.51	-2.21	-2.49	-1.36	-1.39
0.41	0.46	0.47	0.44	0.21	0.6	0.8	0.17	1.18	-1.06	-1.63	2.9	3.35	1.69	0.48	-0.06	0.29	-0.05	-0.15	0.05	0	-0.05	-0.42	-1.51	-1.2	-0.82	-0.87	-0.55	-0.91	-1.1	-0.22	0.37	1.85	1.54	1.19	1.58	1.96	2.29	1.57	1.56	1.86	1.11	0.4	0.91	0.97	-1.26	-2.62	-2.93	-1.76	-1.84
0.26	0.22	-0.17	-0.22	-1.08	-1.06	-1.18	-1.84	-0.69	-3.03	-2.68	1.8	2.06	0.52	-0.27	-0.68	-0.4	-0.29	-0.1	0.31	-0.05	0	0.01	-0.29	-0.82	-0.08	-0.45	-0.23	-0.76	-0.51	0.63	1.76	3.75	3.2	2.93	3.17	3.85	4.22	3.17	3.08	3.6	2.74	1.72	2.34	2.54	0.04	-1.79	-2.25	-1.15	-1.33
0.48	0.42	0.46	0.41	0.11	0.41	0.75	0.46	1.6	-0.33	1.28	4.86	4.93	2.84	1.48	0.67	0.79	0.12	-0.33	-0.38	-0.42	0.01	0	0.01	-0.87	-0.23	-0.69	-0.62	-1.1	-0.72	0.47	1.37	3.29	2.84	2.49	2.83	3.47	3.94	3.03	2.91	3.4	2.69	1.73	2.26	2.51	0.15	-2.79	-3.17	-1.94	-2.09
-1.04	-1.01	-0.58	-0.62	-0.3	0.37	1.41	1.28	2.86	1.34	2.85	5.27	5.28	2.47	0.82	-0.32	-0.19	-1.31	-2	-2.15	-1.51	-0.29	0.01	0	-0.07	0.41	0.25	0.48	0.25	0.24	1.21	1.63	3.06	2.86	2.5	2.98	3.33	3.66	3.04	3.01	3.26	2.54	1.9	2.37	2.39	0.23	-5.48	-5.7	-4.37	-4.37
-0.28	-0.28	0.3	0.2	0.69	1.24	2.41	2.27	3.6	2.49	4.44	5.92	6.21	3.3	1.28	0.23	0.48	-0.81	-1.48	-1.79	-1.2	-0.82	-0.87	-0.07	0	0.02	0.02	-0.08	-0.24	-0.21	0.6	0.7	1.91	1.85	1.55	2.2	2.46	2.78	2.3	2.27	2.41	1.79	1.23	1.61	1.61	-0.42	-5.31	-5.46	-4.06	-4.03
-0.53	-0.45	0.19	0.15	0.71	1.33	2.49	2.27	3.61	2.52	4.66	5.78	5.96	2.89	1.12	0.08	0.39	-0.86	-1.5	-1.66	-0.82	-0.08	-0.23	0.41	0.02	0	0.01	0.2	0.16	-0.24	0.52	0.48	1.37	1.37	1.13	1.79	1.91	2.07	1.6	1.66	1.7	0.95	0.52	0.96	0.83	-1.18	-6.19	-6.24	-4.77	-4.64
-0.35	-0.29	0.41	0.32	0.94	1.44	2.58	2.4	3.48	2.79	5.12	5.84	6.25	3.23	1.22	0.21	0.54	-0.75	-1.37	-1.56	-0.87	-0.45	-0.69	0.25	0.02	0.01	0	-0.12	0.01	-0.35	0.35	-0.09	0.5	0.65	0.51	1.33	1.4	1.53	1.17	1.25	1.23	0.56	0.21	0.59	0.46	-1.43	-6.37	-6.37	-4.83	-4.68
-0.16	-0.06	0.55	0.48	0.99	1.39	2.35	2	2.9	2.17	4.78	5.28	5.65	2.7	0.92	0.07	0.51	-0.61	-1.04	-1.16	-0.55	-0.23	-0.62	0.48	-0.08	0.2	-0.12	0	-0.05	-0.86	-0.05	-0.3	-0.07	-0.05	0.08	0.86	0.91	0.8	0.24	0.42	0.39	-0.5	-0.87	-0.36	-0.56	-2.53	-6.16	-6.12	-4.55	-4.34
-0.34	-0.28	0.3	0.21	0.67	0.98	1.86	1.53	2.25	1.79	4.68	4.82	5.31	2.46	0.59	-0.22	0.23	-0.88	-1.26	-1.4	-0.91	-0.76	-1.1	0.25	-0.24	0.16	0.01	-0.05	0	0.05	0.53	0.14	0.07	0.11	0.49	1.38	1.43	1.2	0.62	0.82	0.75	-0.15	-0.54	-0.03	-0.24	-2.18	-6.31	-6.27	-4.67	-4.48
-0.75	-0.67	0.06	-0.03	0.57	1.05	2.18	2.05	3.05	2.66	5.67	5.31	5.73	2.6	0.85	-0.15	0.18	-1.13	-1.75	-1.89	-1.1	-0.51	-0.72	0.24	-0.21	-0.24	-0.35	-0.86	0.05	0	-0.04	-0.93	-0.93	-0.46	0.18	1.39	1.33	0.99	0.61	0.95	0.74	-0.15	-0.32	0.18	-0.12	-1.9	-7.56	-7.47	-5.82	-5.58
-0.11	0	0.68	0.62	1.18	1.74	2.89	2.7	3.9	3.19	6.32	5.8	5.99	2.76	1.42	0.44	0.81	-0.48	-1.09	-1.18	-0.22	0.63	0.47	1.21	0.6	0.52	0.35	-0.05	0.53	-0.04	0	-0.06	0.04	0.27	0.88	1.71	1.69	1.26	0.54	0.81	0.64	-0.52	-0.86	-0.2	-0.56	-2.6	-6.85	-6.78	-5.16	-4.91
-0.15	0.03	0.74	0.77	1.33	2.04	3.15	3.08	4.44	3.61	6.69	6.55	6.57	3.25	2.14	1.03	1.24	0	-0.77	-0.68	0.37	1.76	1.37	1.63	0.7	0.48	-0.09	-0.3	0.14	-0.93	-0.06	0	-0.12	0.2	0.47	0.92	1.06	0.73	-0.16	0.24	0.33	-0.85	-1.14	-0.38	-0.64	-2.59	-7.5	-7.42	-5.72	-5.42
1.02	1.22	2	2.07	2.66	3.5	4.66	4.78	6.29	5.45	8.66	8.43	8.37	4.97	4.1	2.84	2.84	1.52	0.5	0.65	1.85	3.75	3.29	3.06	1.91	1.37	0.5	-0.07	0.07	-0.93	0.04	-0.12	0	-0.01	-0.58	-0.4	-0.02	0.05	-0.84	-0.55	-0.18	-1.09	-1.41	-0.75	-0.78	-2.55	-7.17	-7.09	-5.31	-4.99
1.09	1.24	2.01	2.03	2.6	3.36	4.54	4.67	6.07	5.43	8.83	8.16	8.22	4.86	3.9	2.68	2.71	1.33	0.35	0.41	1.54	3.2	2.84	2.86	1.85	1.37	0.65	-0.05	0.11	-0.46	0.27	0.2	-0.01	0	-0.06	0.04	0.64	0.61	-0.7	-0.35	0.05	-0.94	-1.35	-0.65	-0.65	-2.44	-7.05	-6.96	-5.18	-4.87
0.46	0.65	1.49	1.54	2.18	2.98	4.2	4.39	5.79	5.28	8.66	8.03	8.12	4.72	3.67	2.38	2.35	0.95	-0.08	0.05	1.19	2.93	2.49	2.5	1.55	1.13	0.51	0.08	0.49	0.18	0.88	0.47	-0.58	-0.06	0	0.01	0.63	0.29	-0.66	-0.07	0.35	-0.52	-0.63	0.02	-0.04	-1.46	-8.35	-8.21	-6.34	-5.97
0.97	1.15	2.06	2.08	2.79	3.57	4.84	5.07	6.4	6.08	9.5	8.6	8.81	5.4	4.2	2.9	2.88	1.39	0.35	0.43	1.58	3.17	2.83	2.98	2.2	1.79	1.33	0.86	1.38	1.39	1.71	0.92	-0.4	0.04	0.01	0	0.08	-0.16	-0.33	0	0.14	-0.22	-0.1	0.16	0.08	-0.85	-8.28	-8.09	-6.16	-5.77
1.1	1.3	2.26	2.31	3.06	3.93	5.27	5.6	7.06	6.69	10.12	9.15	9.28	5.79	4.8	3.4	3.26	1.73	0.56	0.69	1.96	3.85	3.47	3.33	2.46	1.91	1.4	0.91	1.43	1.33	1.69	1.06	-0.02	0.64	0.63	0.08	0	-0.07	0.17	0.47	0.71	0.4	0.64	0.89	0.76	0.05	-8.74	-8.53	-6.56	-6.13
1.65	1.82	2.77	2.78	3.5	4.39	5.77	6.11	7.64	7.18	10.62	9.45	9.57	6.07	5.21	3.81	3.68	2.09	0.88	0.94	2.29	4.22	3.94	3.66	2.78	2.07	1.53	0.8	1.2	0.99	1.26	0.73	0.05	0.61	0.29	-0.16	-0.07	0	0.01	-0.05	0.16	-0.06	-0.03	0.11	0.12	-0.83	-7.85	-7.67	-5.77	-5.38
1.46	1.56	2.49	2.42	3.14	3.91	5.3	5.62	7	6.72	10.22	8.77	9.05	5.64	4.55	3.22	3.17	1.52	0.38	0.31	1.57	3.17	3.03	3.04	2.3	1.6	1.17	0.24	0.62	0.61	0.54	-0.16	-0.84	-0.7	-0.66	-0.33	0.17	0.01	0	0	0.02	-0.1	-0.14	-0.09	-0.03	-1.08	-7.51	-7.36	-5.51	-5.18
1.46	1.56	2.47	2.41	3.1	3.84	5.19	5.48	6.79	6.55	10.1	8.58	8.88	5.52	4.45	3.16	3.13	1.5	0.4	0.34	1.56	3.08	2.91	3.01	2.27	1.66	1.25	0.42	0.82	0.95	0.81	0.24	-0.55	-0.35	-0.07	0	0.47	-0.05	0	0	-0.08	0.06	0.24	0.08	0.09	-0.51	-7.67	-7.5	-5.62	-5.26
1.66	1.77	2.68	2.62	3.29	4.09	5.46	5.78	7.19	6.83	10.38	8.77	8.98	5.59	4.79	3.48	3.39	1.76	0.6	0.57	1.86	3.6	3.4	3.26	2.41	1.7	1.23	0.39	0.75	0.74	0.64	0.33	-0.18	0.05	0.35	0.14	0.71	0.16	0.02	-0.08	0	0	0.02	0.02	0.04	-0.53	-7.6	-7.43	-5.56	-5.19
1.3	1.35	2.26	2.13	2.82	3.58	5.03	5.39	6.8	6.51	10.04	8.13	8.44	5.08	4.23	2.93	2.84	1.1	-0.08	-0.23	1.11	2.74	2.69	2.54	1.79	0.95	0.56	-0.5	-0.15	-0.15	-0.52	-0.85	-1.09	-0.94	-0.52	-0.22	0.4	-0.06	-0.1	0.06	0	0	-0.06	-0.01	0.06	-0.94	-7.54	-7.4	-5.61	-5.3
0.9	0.91	1.79	1.62	2.27	2.92	4.32	4.62	5.85	5.69	9.27	7.2	7.62	4.38	3.38	2.17	2.18	0.46	-0.61	-0.83	0.4	1.72	1.73	1.9	1.23	0.52	0.21	-0.87	-0.54	-0.32	-0.86	-1.14	-1.41	-1.35	-0.63	-0.1	0.64	-0.03	-0.14	0.24	0.02	-0.06	0	0.01	0	-0.88	-7.57	-7.45	-5.67	-5.39
1.19	1.23	2.09	1.95	2.58	3.26	4.6	4.88	6.12	5.89	9.52	7.52	7.86	4.63	3.77	2.57	2.56	0.91	-0.16	-0.31	0.91	2.34	2.26	2.37	1.61	0.96	0.59	-0.36	-0.03	0.18	-0.2	-0.38	-0.75	-0.65	0.02	0.16	0.89	0.11	-0.09	0.08	0.02	-0.01	0.01	0	-0.02	-0.09	-7.57	-7.42	-5.6	-5.28
1.3	1.33	2.2	2.05	2.68	3.4	4.8	5.13	6.47	6.16	9.73	7.56	7.88	4.63	3.97	2.74	2.68	0.97	-0.17	-0.34	0.97	2.54	2.51	2.39	1.61	0.83	0.46	-0.56	-0.24	-0.12	-0.56	-0.64	-0.78	-0.65	-0.04	0.08	0.76	0.12	-0.03	0.09	0.04	0.06	0	-0.02	0	-0.06	-7.45	-7.32	-5.54	-5.22
-0.47	-0.51	0.33	0.11	0.71	1.34	2.76	3.08	4.3	4.13	7.69	5.23	5.71	2.58	1.79	0.62	0.61	-1.15	-2.23	-2.51	-1.26	0.04	0.15	0.23	-0.42	-1.18	-1.43	-2.53	-2.18	-1.9	-2.6	-2.59	-2.55	-2.44	-1.46	-0.85	0.05	-0.83	-1.08	-0.51	-0.53	-0.94	-0.88	-0.09	-0.06	0	-8.63	-8.54	-6.83	-6.58
-1.47	-1.67	-1.53	-1.83	-1.51	-1.48	-1.57	-1.05	-0.89	-2.04	-5.52	-1.34	-0.68	-0.34	-0.43	-0.44	-1.44	-1.38	-2.05	-2.21	-2.62	-1.79	-2.79	-5.48	-5.31	-6.19	-6.37	-6.16	-6.31	-7.56	-6.85	-7.5	-7.17	-7.05	-8.35	-8.28	-8.74	-7.85	-7.51	-7.67	-7.6	-7.54	-7.57	-7.57	-7.45	-8.63	0	-0.1	0.02	-0.16
-1.99	-2.15	-2	-2.26	-1.93	-1.91	-2.03	-1.54	-1.43	-2.5	-6.02	-1.78	-1.1	-0.72	-0.95	-0.96	-1.9	-1.77	-2.35	-2.49	-2.93	-2.25	-3.17	-5.7	-5.46	-6.24	-6.37	-6.12	-6.27	-7.47	-6.78	-7.42	-7.09	-6.96	-8.21	-8.09	-8.53	-7.67	-7.36	-7.5	-7.43	-7.4	-7.45	-7.42	-7.32	-8.54	-0.1	0	-0.05	-0.39
-1.26	-1.32	-1.19	-1.37	-1.04	-0.97	-1.08	-0.63	-0.45	-1.55	-5.14	-1	-0.42	-0.01	-0.16	-0.16	-1.03	-0.8	-1.28	-1.36	-1.76	-1.15	-1.94	-4.37	-4.06	-4.77	-4.83	-4.55	-4.67	-5.82	-5.16	-5.72	-5.31	-5.18	-6.34	-6.16	-6.56	-5.77	-5.51	-5.62	-5.56	-5.61	-5.67	-5.6	-5.54	-6.83	0.02	-0.05	0	0
-1.63	-1.62	-1.52	-1.63	-1.32	-1.25	-1.41	-1	-0.82	-1.89	-5.43	-1.21	-0.65	-0.25	-0.49	-0.48	-1.3	-0.97	-1.35	-1.39	-1.84	-1.33	-2.09	-4.37	-4.03	-4.64	-4.68	-4.34	-4.48	-5.58	-4.91	-5.42	-4.99	-4.87	-5.97	-5.77	-6.13	-5.38	-5.18	-5.26	-5.19	-5.3	-5.39	-5.28	-5.22	-6.58	-0.16	-0.39	0	0
-2.11	-2.1	-1.9	-2.08	-1.66	-1.61	-1.67	-1.3	-1.15	-2.23	-5.98	-1.91	-1.32	-0.89	-1.19	-1.16	-1.89	-1.63	-1.96	-2.04	-2.37	-2	-2.57	-4.78	-4.29	-4.9	-4.83	-4.51	-4.6	-5.7	-5.16	-5.69	-5.26	-5.11	-6.15	-5.86	-6.25	-5.56	-5.32	-5.39	-5.39	-5.52	-5.57	-5.48	-5.48	-6.84	0.04	0.19	0.18	0.09
-1.74	-1.82	-1.58	-1.82	-1.38	-1.37	-1.43	-1.03	-0.93	-1.98	-5.69	-1.52	-0.81	-0.39	-0.84	-0.84	-1.61	-1.43	-1.83	-1.94	-2.3	-1.93	-2.52	-4.73	-4.23	-4.86	-4.79	-4.49	-4.59	-5.66	-5.09	-5.65	-5.2	-5.05	-6.09	-5.79	-6.14	-5.44	-5.2	-5.26	-5.25	-5.35	-5.42	-5.33	-5.31	-6.66	-0.66	-0.71	-0.18	-0.44
-1.75	-1.79	-1.51	-1.71	-1.24	-1.24	-1.29	-0.86	-0.79	-1.72	-5.53	-1.38	-0.64	-0.08	-0.67	-0.67	-1.44	-1.22	-1.58	-1.67	-2.04	-1.81	-2.22	-4.27	-3.66	-4.21	-4.09	-3.8	-3.9	-4.86	-4.29	-4.82	-4.28	-4.11	-5.1	-4.72	-5.02	-4.32	-4.12	-4.16	-4.13	-4.25	-4.34	-4.24	-4.2	-5.59	-0.63	-0.81	-0.41	-0.91
-1.74	-1.83	-1.55	-1.78	-1.33	-1.31	-1.35	-0.93	-0.82	-1.82	-5.61	-1.46	-0.7	-0.17	-0.73	-0.73	-1.52	-1.32	-1.7	-1.79	-2.13	-1.89	-2.28	-4.34	-3.73	-4.27	-4.15	-3.86	-3.96	-4.89	-4.31	-4.78	-4.17	-4.01	-4.95	-4.57	-4.82	-4.14	-3.99	-4.03	-3.97	-4.13	-4.26	-4.12	-4.08	-5.52	-0.36	-0.61	-0.03	-0.42
-2.83	-2.79	-2.38	-2.57	-2	-2	-1.97	-1.61	-1.54	-2.46	-6.41	-2.33	-1.53	-0.96	-1.71	-1.73	-2.4	-2.16	-2.39	-2.46	-2.75	-2.75	-2.9	-4.72	-3.95	-4.4	-4.16	-3.85	-3.93	-4.81	-4.33	-4.78	-4.16	-3.99	-4.84	-4.38	-4.61	-4.01	-3.87	-3.88	-3.87	-4.08	-4.2	-4.06	-4.06	-5.54	-0.14	-0.28	0.17	-0.17
-2.04	-1.89	-1.62	-1.76	-1.27	-1.21	-1.18	-0.93	-0.74	-1.84	-5.81	-1.9	-1.28	-0.74	-1.22	-1.19	-1.73	-1.37	-1.46	-1.5	-1.72	-1.76	-1.82	-3.61	-2.85	-3.26	-3	-2.69	-2.77	-3.62	-3.17	-3.5	-2.78	-2.64	-3.42	-2.95	-3.14	-2.62	-2.55	-2.55	-2.54	-2.84	-3	-2.82	-2.86	-4.42	0.23	0.04	0.47	0.28
-3.69	-3.47	-2.84	-3.15	-2.37	-2.37	-2.13	-1.96	-1.84	-2.95	-7.2	-3.45	-2.69	-2.2	-2.94	-2.95	-3.37	-3.18	-3.2	-3.26	-3.3	-3.55	-3.34	-4.97	-4	-4.41	-4	-3.72	-3.74	-4.62	-4.34	-4.73	-4.06	-3.89	-4.59	-4.03	-4.27	-3.82	-3.7	-3.68	-3.77	-4.08	-4.18	-4.04	-4.15	-5.68	0.49	0.49	0.87	0.7
-2.86	-2.96	-2.41	-2.64	-2.06	-2.02	-1.93	-1.42	-1.37	-2.2	-6.21	-2.14	-1.15	-0.32	-1.27	-1.32	-2.19	-2.03	-2.37	-2.45	-2.71	-2.8	-2.67	-4.31	-3.45	-3.83	-3.58	-3.36	-3.48	-4.07	-3.53	-3.82	-2.87	-2.73	-3.47	-2.93	-2.96	-2.35	-2.35	-2.36	-2.23	-2.47	-2.72	-2.53	-2.43	-4.02	0.18	-0.22	0.41	-0.09
0.93	1.14	0.9	1.12	1.19	1.21	0.86	1.21	1.31	0.6	-3.09	1.17	1.82	2.74	1.9	1.99	1.45	2.21	2.31	2.26	1.66	1.29	1.36	0.06	0.8	0.65	0.79	1.09	0.85	0.39	1.08	0.95	1.94	2.01	1.3	1.79	1.85	2.44	2.3	2.29	2.48	2.15	1.8	2.06	2.17	0.44	-0.93	-1.47	-0.82	-1.2
-0.12	0.08	0.12	0.28	0.53	0.47	0.21	0.55	0.55	-0.04	-3.83	0.44	1.28	2.22	0.98	1.01	0.54	1.17	1.32	1.25	0.7	0.1	0.4	-0.67	0.23	0.12	0.34	0.6	0.39	-0.04	0.58	0.4	1.38	1.46	0.81	1.36	1.41	1.98	1.87	1.86	2.01	1.69	1.35	1.59	1.68	-0.04	-0.97	-1.42	-0.74	-1.11
0.04	0.11	0.1	0.23	0.43	0.39	0.15	0.5	0.55	-0.12	-3.89	0.42	1.32	2.26	0.96	0.98	0.5	1.12	1.24	1.14	0.62	-0.02	0.38	-0.64	0.26	0.16	0.38	0.6	0.36	0.01	0.64	0.54	1.62	1.68	1.07	1.64	1.75	2.3	2.13	2.12	2.29	1.94	1.55	1.81	1.92	0.15	-1.07	-1.54	-0.81	-1.18
0.32	0.5	0.12	0.3	0.27	0.23	-0.15	0.15	0.26	-0.5	-3.87	0.79	1.7	2.37	1.03	1.04	0.58	1.32	1.51	1.37	0.61	0.05	0.17	-0.9	-0.15	-0.18	-0.07	0.22	-0.07	-0.43	0.31	0.27	1.35	1.35	0.72	1.22	1.36	1.92	1.66	1.65	1.87	1.48	1.04	1.34	1.47	-0.37	-1.28	-1.74	-0.84	-1.15
-0.36	-0.47	-0.77	-0.56	-0.32	-0.36	-0.6	-0.46	-0.33	-1.08	-4.44	0.23	1.23	1.7	-0.02	-0.14	-0.38	0.35	0.84	0.75	0.09	-0.84	-0.42	-1.11	-0.2	-0.12	0.09	0.38	0.1	-0.26	0.38	0.35	1.38	1.37	0.83	1.39	1.51	1.98	1.72	1.71	1.87	1.42	0.99	1.29	1.35	-0.52	-1.44	-1.8	-0.91	-1.14
-0.87	-0.92	-0.63	-0.52	0.27	0.43	0.39	0.32	0.63	-0.45	-3.58	1.18	2.15	2.08	0.33	0	-0.15	0.34	0.72	0.79	0.33	-0.44	-0.06	-0.91	0	0.04	0.26	0.57	0.32	-0.1	0.52	0.47	1.47	1.47	0.94	1.49	1.58	2.02	1.76	1.77	1.9	1.42	1.01	1.33	1.34	-0.53	-2.76	-3.08	-2.1	-2.26
-0.69	-0.77	-0.32	-0.47	0.5	0.63	0.82	0.6	0.85	-0.22	-3.08	1.76	2.93	2.55	0.34	-0.18	-0.25	-0.29	-0.17	0.04	-0.24	-1.14	-0.52	-1.08	-0.03	0.03	0.29	0.55	0.3	-0.06	0.54	0.45	1.44	1.46	0.95	1.56	1.66	2.09	1.84	1.85	1.96	1.5	1.09	1.39	1.41	-0.45	-3.23	-3.51	-2.45	-2.59
0.07	0.12	0.39	0.39	0.69	0.93	0.9	0.47	0.91	-0.57	-2.71	2.25	3.24	2.44	0.57	0.1	0.22	0.12	0.22	0.33	-0.2	-0.85	-0.68	-1.48	-0.7	-0.56	-0.44	-0.12	-0.42	-0.78	-0.05	0.04	1.12	1.04	0.56	1.08	1.25	1.66	1.27	1.27	1.46	0.9	0.41	0.78	0.82	-1.15	-2.9	-3.18	-2.04	-2.14
0.39	0.42	0.79	0.82	1.16	1.62	1.8	1.25	1.67	0.17	-1.18	3.69	4.67	3.5	1.38	0.78	1.02	0.53	0.26	0.31	-0.15	-0.86	-0.71	-1.21	-0.49	-0.33	-0.32	-0.09	-0.45	-0.64	0.19	0.3	1.47	1.36	0.88	1.41	1.66	2.11	1.67	1.64	1.88	1.35	0.8	1.16	1.26	-0.73	-3.14	-3.43	-2.2	-2.31
0.88	0.83	0.92	0.97	0.72	1.05	1.05	0.7	1.27	-0.37	-0.95	4.18	5.01	3.85	1.9	1.29	1.52	1.14	0.81	0.93	0.54	-0.72	-0.23	-0.32	-0.05	0.21	-0.04	-0.01	-0.52	-0.34	0.68	1.15	2.71	2.44	2.01	2.46	2.94	3.45	2.79	2.69	3.08	2.52	1.74	2.15	2.38	0.22	-2.2	-2.6	-1.41	-1.61
0.52	0.5	0.75	0.8	0.79	1.22	1.61	1.43	2.25	0.86	1.48	5.63	6.11	4.32	2.24	1.39	1.49	0.84	0.34	0.52	0.51	0.1	0.17	0.49	0.36	0.62	0.14	0.16	-0.4	-0.14	1.02	1.43	2.93	2.65	2.2	2.64	3.11	3.64	2.98	2.87	3.27	2.73	1.95	2.35	2.59	0.44	-3.22	-3.57	-2.27	-2.42
-0.41	-0.35	0.12	0.18	0.56	1.14	1.89	1.64	2.67	1.4	2.08	5.5	5.87	3.62	1.57	0.59	0.73	-0.09	-0.66	-0.45	-0.14	0.22	-0.07	0.07	0.23	0.57	0.27	0.55	0.14	0	1.03	1.15	2.24	2.09	1.63	2.13	2.39	2.8	2.29	2.27	2.51	1.91	1.34	1.75	1.82	-0.21	-4.95	-5.16	-3.78	-3.8
-0.21	-0.15	0.51	0.5	1.11	1.65	2.66	2.41	3.38	2.37	3.49	5.97	6.46	3.88	1.63	0.63	0.87	-0.24	-0.87	-0.94	-0.52	-0.28	-0.66	-0.21	0.08	0.22	0.08	0.3	-0.01	-0.3	0.57	0.33	1.12	1.12	0.71	1.35	1.48	1.83	1.48	1.49	1.61	1.07	0.64	0.98	0.98	-0.91	-5.55	-5.65	-4.18	-4.12
-0.85	-0.69	0.03	0.07	0.76	1.43	2.49	2.22	3.4	2.3	3.66	5.77	6.03	3.16	1.24	0.19	0.44	-0.64	-1.29	-1.2	-0.43	0.35	-0.11	0.05	-0.06	0.16	0.14	0.84	0.65	-0.15	0.63	0.26	0.71	0.81	0.44	1.07	1.05	1.24	0.92	1.04	1.07	0.39	0.1	0.51	0.37	-1.49	-6.81	-6.82	-5.29	-5.12
-1.34	-1.16	-0.38	-0.3	0.43	1.07	2.11	2.01	3.09	2.46	4.13	5.94	6.28	3.39	1.27	0.13	0.27	-0.81	-1.5	-1.31	-0.67	0.11	-0.36	0.21	0.21	0.84	0.99	2.02	1.68	0.78	1.64	0.9	0.94	1.17	0.79	1.47	1.39	1.61	1.38	1.52	1.53	0.92	0.72	1.09	0.95	-0.78	-7.87	-7.86	-6.22	-6.03
-0.79	-0.6	0.06	0.16	0.72	1.3	2.17	1.99	3.03	2.29	4.5	5.99	6.21	3.29	1.51	0.47	0.66	-0.3	-0.91	-0.68	-0.08	0.82	0.13	0.7	-0.02	0.45	-0.3	1.09	0.74	-0.17	1.15	0.72	0.68	0.74	0.42	0.94	0.97	1.11	0.63	0.8	0.94	0.17	-0.14	0.37	0.26	-1.59	-7.38	-7.37	-5.69	-5.46
-0.91	-0.74	-0.16	-0.1	0.34	0.81	1.57	1.33	2.23	1.59	4.19	5.28	5.53	2.65	0.94	0	0.25	-0.65	-1.14	-0.97	-0.51	0.23	-0.51	0.29	-0.59	-0.13	-1.02	0.04	0.02	-0.66	0.89	0.68	0.4	0.4	0.38	0.89	0.99	0.93	0.26	0.52	0.69	-0.23	-0.59	0.03	-0.11	-2.01	-7.32	-7.29	-5.6	-5.36
-0.1	0.07	0.78	0.81	1.39	2	3.03	2.9	4.04	3.36	6.13	6.62	6.81	3.68	2.09	1.02	1.25	0.08	-0.61	-0.53	0.29	1.3	0.83	1.44	0.7	0.79	0.15	0.42	0.55	-0.73	0.92	0.14	-0.05	0.1	-0.03	0.59	0.66	0.68	0.13	0.34	0.43	-0.38	-0.69	-0.16	-0.29	-2.12	-7.15	-7.09	-5.39	-5.13
0.06	0.19	0.87	0.87	1.41	2.07	3.15	3.04	4.36	3.47	6.33	6.66	6.74	3.53	2.16	1.08	1.3	0.08	-0.66	-0.65	0.31	1.52	1.19	1.61	0.71	0.53	-0.38	-0.84	-0.51	-1.39	-0.1	0	0.81	0.72	0.54	1.07	1.27	1.33	0.63	0.76	0.89	-0.01	-0.46	0.11	-0.01	-2.03	-6.62	-6.61	-4.99	-4.77
-0.36	-0.18	0.53	0.58	1.15	1.96	3.11	3.11	4.67	3.63	6.51	6.78	6.67	3.31	2.31	1.1	1.2	-0.05	-0.94	-0.82	0.37	2.15	1.76	1.61	0.5	0.01	-0.73	-0.85	-0.39	-1.3	-0.33	0.03	1.34	1.16	0.86	1.19	1.44	1.47	0.68	0.89	1.08	0.07	-0.34	0.33	0.18	-1.86	-7.48	-7.46	-5.82	-5.56
-2.62	-2.52	-1.91	-1.91	-1.45	-0.63	0.58	0.75	2.47	1.52	4.55	4.57	4.48	1.09	0.21	-1.12	-1.21	-2.54	-3.53	-3.52	-2.34	-0.33	-0.63	-1.15	-2.25	-2.92	-3	-2.62	-1.62	-1.5	-0.44	0.83	3.82	3.61	3.32	3.56	4.28	4.56	3.44	3.55	4.03	2.94	2.19	3	2.98	0.63	-8.9	-9.01	-7.47	-7.31
-0.45	-0.4	0.3	0.21	0.74	1.49	2.81	2.98	4.6	3.79	7.07	6.31	6.36	2.95	1.96	0.71	0.76	-0.76	-1.74	-1.91	-0.67	0.92	0.97	0.8	-0.07	-0.91	-1.27	-1.99	-1.45	-1.59	-1.43	-0.66	1.65	1.86	1.73	2.28	2.84	3.14	2.37	2.32	2.57	1.76	1.06	1.61	1.59	-0.6	-7.04	-7.1	-5.56	-5.4
-0.35	-0.31	0.45	0.36	0.92	1.7	3.05	3.36	4.96	4.34	7.76	6.7	6.83	3.42	2.48	1.15	1.06	-0.55	-1.68	-1.84	-0.57	1.17	1.12	0.79	-0.14	-1.11	-1.63	-2.63	-2.15	-2.45	-2.77	-2.29	-0.08	0.67	0.83	1.5	2.31	2.76	1.95	1.93	2.35	1.66	0.91	1.48	1.6	-0.52	-7.56	-7.59	-5.98	-5.8
2.2	2.09	2.76	2.57	2.93	3.56	4.68	5.2	6.51	6.1	9.98	8.84	9.19	6.11	5.24	3.89	3.5	1.81	0.44	0.12	1.08	2.95	2.57	1.91	0.41	-1.03	-2.42	-4.42	-4.94	-5.61	-5.8	-4.78	-2.55	-3.3	-2.86	-2.48	-0.89	-0.08	-1.64	-1.6	-0.31	-0.62	-2.04	-1.29	-0.29	-2.5	-4.92	-5.06	-3.39	-3.33
0.54	0.51	1.49	1.29	2.06	2.88	4.51	5.08	6.69	6.43	9.81	7.89	8.3	4.8	3.78	2.3	2.08	0.11	-1.26	-1.59	-0.11	1.64	1.8	1.25	0.6	-0.73	-1.07	-2.49	-2.06	-2.4	-3.23	-3.65	-3.05	-2.52	-1.92	-0.8	-0.18	-0.05	0.05	0.25	0.41	0.41	0.17	0.33	0.56	-0.84	-7.69	-7.64	-5.97	-5.77
1.59	1.61	2.47	2.34	2.97	3.74	5.16	5.52	7	6.56	10.08	8.33	8.58	5.21	4.42	3.11	3.03	1.3	0.12	-0.08	1.27	2.95	2.94	2.65	1.82	0.84	0.33	-0.92	-0.73	-0.97	-1.32	-1.41	-0.99	-0.97	-0.58	-0.11	0.63	0.78	0.16	0.09	0.33	-0.21	-0.82	-0.4	-0.28	-2.07	-6.57	-6.51	-4.81	-4.56
1.17	1.22	2.13	2.01	2.69	3.56	5.05	5.54	7.15	6.66	10.07	8.32	8.52	5.09	4.52	3.11	2.87	1.08	-0.25	-0.4	1.06	3.08	3.01	2.33	1.44	0.32	-0.18	-1.33	-1.01	-1.34	-1.65	-1.83	-1.5	-1.23	-1.03	-0.67	-0.06	-0.12	-0.36	-0.18	0.11	-0.21	-0.47	-0.1	0.1	-1.29	-7.49	-7.41	-5.68	-5.41
0.86	0.84	1.76	1.57	2.26	3.11	4.68	5.23	6.88	6.4	9.71	7.63	7.93	4.53	4.03	2.61	2.36	0.45	-0.92	-1.19	0.35	2.28	2.39	1.6	0.83	-0.43	-0.78	-2.03	-1.66	-1.94	-2.51	-2.59	-1.92	-1.54	-1.18	-0.57	0.05	0.01	-0.11	0.07	0.26	0.08	-0.22	0.07	0.26	-1.1	-7.41	-7.37	-5.72	-5.5
0.37	0.26	1.14	0.86	1.49	2.2	3.73	4.27	5.71	5.45	8.87	6.5	7.02	3.79	3.08	1.75	1.53	-0.42	-1.73	-2.13	-0.75	0.84	1	0.5	-0.23	-1.45	-1.81	-3.22	-2.96	-3.04	-3.78	-3.69	-2.95	-2.78	-2.1	-1.32	-0.43	-0.6	-0.85	-0.52	-0.21	-0.34	-0.72	-0.31	0.14	-1.25	-7.44	-7.44	-5.82	-5.66
0.48	0.44	1.33	1.11	1.76	2.51	4.02	4.5	5.96	5.63	9.08	6.8	7.19	3.92	3.32	2	1.81	-0.06	-1.33	-1.62	-0.21	1.48	1.56	1.1	0.34	-0.74	-1.1	-2.35	-2.03	-2.09	-2.69	-2.71	-2.31	-2.14	-1.53	-0.99	-0.19	-0.57	-0.75	-0.4	-0.19	-0.41	-0.57	-0.15	0.24	-0.97	-7.8	-7.75	-6.06	-5.84
0.4	0.38	1.24	1.05	1.67	2.49	3.99	4.47	6.04	5.51	8.84	6.59	6.85	3.59	3.32	2	1.78	-0.04	-1.33	-1.57	-0.08	1.81	1.86	1.16	0.34	-0.76	-1.1	-2.21	-1.85	-1.98	-2.5	-2.36	-1.78	-1.5	-0.96	-0.58	0.19	-0.17	-0.43	-0.11	0.16	-0.21	-0.43	0.07	0.3	-0.84	-7.87	-7.83	-6.18	-5.94
-0.29	-0.4	0.4	0.12	0.68	1.4	2.9	3.4	4.87	4.42	7.69	5.14	5.56	2.47	2.2	0.95	0.73	-1.16	-2.43	-2.8	-1.37	0.31	0.49	-0.17	-0.92	-2.06	-2.33	-3.55	-3.23	-3.23	-3.89	-3.57	-2.67	-2.41	-1.68	-1.07	-0.13	-0.46	-0.81	-0.41	-0.06	-0.41	-0.75	-0.17	0.21	-0.99	-7.85	-7.88	-6.32	-6.17
-0.01	-0.13	0.67	0.37	0.92	1.57	3.04	3.47	4.81	4.47	7.84	5.09	5.57	2.54	2.14	0.98	0.86	-0.99	-2.16	-2.55	-1.19	0.25	0.49	0.14	-0.54	-1.56	-1.8	-3.06	-2.78	-2.63	-3.35	-3.04	-2.29	-2.11	-1.28	-0.66	0.3	-0.14	-0.46	-0.11	0.12	-0.11	-0.5	-0.04	0.31	-0.74	-7.52	-7.53	-5.95	-5.8
-0.05	-0.11	0.71	0.48	1.05	1.78	3.25	3.66	5.08	4.65	8.01	5.4	5.73	2.62	2.36	1.16	1.04	-0.75	-1.94	-2.22	-0.8	0.82	0.97	0.54	-0.19	-1.15	-1.4	-2.51	-2.16	-2.07	-2.71	-2.47	-1.96	-1.73	-0.93	-0.5	0.36	-0.26	-0.51	-0.12	0.04	-0.31	-0.44	0.07	0.23	-0.35	-8.06	-8.02	-6.4	-6.17
0.56	0.47	1.22	0.96	1.45	2.14	3.53	3.91	5.29	4.75	8.08	5.37	5.65	2.7	2.71	1.6	1.47	-0.26	-1.42	-1.72	-0.33	1.28	1.41	0.91	0.1	-0.86	-1.18	-2.31	-2.06	-1.95	-2.5	-2.06	-1.38	-1.28	-0.55	-0.34	0.55	0.02	-0.41	-0.22	0	-0.33	-0.73	-0.35	-0.22	-0.74	-7.12	-7.12	-5.54	-5.34
1.15	1.66	2.88	3.22	4.29	5.44	6.83	7.06	8.7	8.1	10.61	11.08	11.01	7.36	6.02	4.5	4.43	3.14	2.03	2.64	4.07	6.11	5.6	5.46	4.98	5.02	4.93	6	6.92	5.95	6.6	5.7	2.75	3.45	2.3	1.94	0.43	0.79	1.55	1.59	1.16	1.03	1.57	1.56	1.14	0.48	-10.54	-10.14	-7.98	-7.35
1.14	1.61	2.72	3.02	4.01	4.99	6.22	6.32	7.71	7.17	9.62	10.31	10.35	6.88	5.37	4	4.03	2.85	1.91	2.45	3.62	5.28	4.66	4.75	4.26	4.38	4.26	5.38	6.25	4.99	5.35	4.04	1.15	1.66	0.54	0.37	-0.87	-0.44	0.18	0.25	-0.04	-0.14	0.34	0.35	0.04	-0.64	-9.95	-9.56	-7.41	-6.8
0.91	1.34	2.39	2.64	3.56	4.43	5.58	5.64	6.89	6.44	9.05	9.58	9.71	6.3	4.75	3.45	3.52	2.37	1.52	1.97	3	4.48	3.81	4.04	3.5	3.61	3.45	4.38	5.3	4.25	4.42	3.08	0.33	0.77	-0.13	-0.36	-1.53	-1.15	-0.58	-0.48	-0.72	-0.8	-0.29	-0.26	-0.57	-1.12	-9.89	-9.49	-7.34	-6.72
0.34	0.79	1.79	2.07	2.93	3.75	4.78	4.83	5.98	5.61	8.21	8.97	9.12	5.83	4.22	2.95	2.99	1.95	1.17	1.67	2.53	3.95	3.16	3.44	2.84	3.04	2.79	3.75	4.53	3.61	3.93	2.76	0.34	0.73	0.04	-0.24	-1.2	-0.9	-0.51	-0.35	-0.46	-0.61	-0.16	-0.03	-0.29	-0.85	-10.48	-10.08	-7.88	-7.24
0.78	1.22	2.28	2.55	3.46	4.25	5.33	5.42	6.52	6.3	8.95	9.53	9.78	6.48	4.72	3.43	3.47	2.36	1.55	2.01	2.88	4.19	3.49	3.89	3.41	3.6	3.46	4.33	5.23	4.47	4.54	3.16	0.67	1.1	0.48	0.25	-0.86	-0.53	0.04	0.14	-0.1	-0.06	0.51	0.47	0.18	-0.1	-10.49	-10.05	-7.79	-7.13
0.14	0.64	1.73	2.06	3	3.84	4.91	5.04	6.16	5.98	8.57	9.27	9.49	6.17	4.41	3.07	3.07	2.01	1.2	1.75	2.61	3.99	3.25	3.59	3.13	3.35	3.23	4.19	5.11	4.38	4.49	3.17	0.74	1.26	0.75	0.56	-0.56	-0.35	0.27	0.48	0.21	0.21	0.89	0.93	0.56	0.4	-11.73	-11.24	-8.9	-8.17
0.51	0.97	2.04	2.32	3.26	4	5.04	5.12	6.09	6.02	8.61	9.26	9.6	6.36	4.46	3.18	3.23	2.15	1.4	1.87	2.64	3.8	3.09	3.59	3.19	3.41	3.32	4.17	5.03	4.33	4.3	2.88	0.44	0.87	0.34	0.16	-0.93	-0.66	-0.02	0.09	-0.2	-0.07	0.6	0.51	0.2	0.16	-11.18	-10.67	-8.33	-7.61
0.35	0.84	1.92	2.23	3.16	3.91	4.92	5.01	5.98	5.92	8.53	9.2	9.52	6.28	4.4	3.11	3.16	2.11	1.38	1.87	2.62	3.82	3.06	3.55	3.12	3.35	3.24	4.09	4.91	4.26	4.25	2.9	0.49	0.92	0.46	0.22	-0.88	-0.67	-0.03	0.11	-0.19	-0.06	0.66	0.59	0.24	0.33	-11.69	-11.13	-8.74	-7.97
0.37	0.85	1.95	2.25	3.21	3.92	4.94	5.06	5.95	6.05	8.67	9.29	9.69	6.5	4.48	3.18	3.21	2.14	1.39	1.87	2.58	3.69	2.98	3.57	3.21	3.46	3.4	4.19	5.03	4.51	4.44	3.03	0.67	1.14	0.73	0.59	-0.45	-0.25	0.44	0.59	0.27	0.47	1.24	1.12	0.79	1.01	-11.86	-11.29	-8.86	-8.09
0.35	0.8	1.87	2.15	3.06	3.76	4.76	4.9	5.79	5.91	8.71	9.14	9.54	6.35	4.39	3.09	3.11	2.02	1.26	1.71	2.42	3.55	2.85	3.46	3.03	3.26	3.14	3.82	4.6	4.25	4.21	2.92	0.67	1.11	0.82	0.63	-0.31	-0.18	0.45	0.61	0.35	0.55	1.3	1.21	0.9	1.23	-11.78	-11.23	-8.81	-8.05
0.76	1.2	2.18	2.47	3.26	3.91	4.78	4.87	5.69	5.78	8.68	9.19	9.56	6.46	4.58	3.35	3.38	2.4	1.71	2.17	2.76	3.86	3.06	3.7	3.15	3.44	3.2	3.86	4.47	4.17	4.28	3.22	1.11	1.4	1.18	0.83	0.05	0.13	0.54	0.65	0.51	0.64	1.24	1.2	0.96	1.22	-11.07	-10.54	-8.11	-7.35
-1.29	-0.9	0.01	0.25	0.98	1.58	2.42	2.51	3.29	3.44	6.53	6.82	7.21	4.16	2.31	1.1	1.12	0.13	-0.56	-0.16	0.41	1.47	0.7	1.42	0.81	1.09	0.79	1.33	1.88	1.79	1.96	1.05	-0.86	-0.57	-0.62	-0.92	-1.41	-1.42	-1.16	-0.94	-0.92	-0.86	-0.31	-0.19	-0.35	-0.09	-12.4	-11.94	-9.59	-8.9
0.93	1.34	2.37	2.61	3.44	4.14	5.14	5.31	6.22	6.36	9.46	9.53	9.92	6.72	4.9	3.6	3.58	2.44	1.62	2.02	2.76	3.98	3.29	3.9	3.35	3.52	3.29	3.77	4.46	4.36	4.37	3.3	1.25	1.64	1.55	1.27	0.52	0.53	1.04	1.2	1.02	1.24	1.95	1.88	1.62	2.13	-11.07	-10.57	-8.14	-7.41
0.04	0.46	1.46	1.74	2.54	3.28	4.27	4.45	5.45	5.49	8.6	8.76	9.06	5.82	4.13	2.81	2.76	1.66	0.82	1.27	2.03	3.39	2.63	3.13	2.49	2.66	2.37	2.9	3.59	3.45	3.61	2.65	0.67	1.07	0.99	0.65	-0.02	-0.03	0.38	0.61	0.55	0.64	1.31	1.4	1.15	1.5	-11.83	-11.36	-8.96	-8.24
0.7	1.18	2.21	2.53	3.38	4.15	5.14	5.28	6.29	6.25	9.2	9.56	9.82	6.55	4.86	3.56	3.54	2.49	1.7	2.2	2.97	4.33	3.53	3.96	3.35	3.55	3.29	3.96	4.68	4.31	4.42	3.39	1.22	1.6	1.39	0.96	0.06	0.09	0.59	0.75	0.56	0.68	1.38	1.38	1.06	1.41	-11.68	-11.12	-8.67	-7.86
0.35	0.87	1.96	2.3	3.23	4.03	5.06	5.19	6.22	6.16	8.9	9.43	9.7	6.4	4.63	3.3	3.31	2.26	1.48	2.02	2.82	4.15	3.36	3.77	3.27	3.48	3.33	4.13	4.94	4.4	4.42	3.21	0.86	1.31	0.98	0.65	-0.43	-0.35	0.3	0.48	0.18	0.32	1.11	1.07	0.67	0.99	-12.3	-11.7	-9.23	-8.39
1.35	1.89	2.96	3.33	4.23	5	5.94	6.04	7	6.94	9.57	10.37	10.65	7.44	5.62	4.33	4.34	3.39	2.68	3.26	3.95	5.2	4.35	4.79	4.29	4.57	4.39	5.27	6	5.37	5.47	4.29	1.95	2.31	1.89	1.5	0.42	0.58	1.15	1.25	0.98	1.1	1.78	1.71	1.37	1.54	-11.37	-10.76	-8.26	-7.4
0.69	1.3	2.33	2.78	3.65	4.48	5.35	5.49	6.52	6.42	8.99	10.06	10.25	7.06	5.31	4	3.93	3.1	2.38	3.07	3.72	5.11	4.16	4.5	3.94	4.3	4.05	5.07	5.75	5.13	5.46	4.43	2.24	2.63	2.23	1.82	0.89	1.02	1.45	1.64	1.51	1.48	2.08	2.19	1.88	1.83	-12.14	-11.57	-9.04	-8.18
0.73	1.28	2.24	2.63	3.44	4.16	4.94	4.98	5.86	5.74	8.24	9.42	9.68	6.61	4.8	3.59	3.6	2.81	2.2	2.81	3.34	4.51	3.54	3.99	3.43	3.8	3.53	4.51	5.08	4.35	4.67	3.62	1.42	1.67	1.17	0.74	-0.16	0.07	0.43	0.51	0.42	0.4	0.89	0.94	0.7	0.52	-11.21	-10.67	-8.23	-7.43
0.77	1.31	2.32	2.69	3.57	4.31	5.19	5.24	6.18	6.03	8.48	9.58	9.83	6.7	4.87	3.63	3.66	2.78	2.12	2.71	3.35	4.54	3.64	4.06	3.56	3.89	3.69	4.69	5.35	4.53	4.76	3.57	1.25	1.56	0.99	0.63	-0.38	-0.11	0.35	0.44	0.27	0.28	0.83	0.83	0.55	0.37	-11.19	-10.66	-8.25	-7.46
0.47	0.99	2.04	2.38	3.3	4.04	4.96	5	5.93	5.8	8.14	9.26	9.57	6.44	4.51	3.26	3.31	2.4	1.73	2.29	2.94	4.06	3.23	3.69	3.29	3.61	3.49	4.53	5.26	4.35	4.49	3.14	0.78	1.14	0.5	0.3	-0.74	-0.42	0.11	0.22	0	0.03	0.59	0.57	0.29	0.03	-11.24	-10.73	-8.36	-7.62
0.13	0.63	1.66	2.01	2.91	3.69	4.64	4.7	5.73	5.52	7.93	9.01	9.25	6.07	4.25	2.97	2.99	2.06	1.35	1.93	2.65	3.9	3.06	3.45	2.98	3.3	3.13	4.22	4.97	4.07	4.34	3.08	0.76	1.17	0.55	0.35	-0.61	-0.32	0.12	0.29	0.14	0.05	0.57	0.65	0.37	-0.04	-11.31	-10.85	-8.54	-7.84
0.34	0.78	1.79	2.08	2.96	3.68	4.64	4.67	5.62	5.45	7.85	8.86	9.17	6.04	4.11	2.88	2.94	1.95	1.25	1.74	2.43	3.53	2.76	3.27	2.86	3.16	3.03	4.05	4.82	3.86	4.04	2.62	0.3	0.67	-0.02	-0.1	-0.99	-0.63	-0.2	-0.08	-0.22	-0.27	0.18	0.21	-0.01	-0.51	-10.48	-10.06	-7.83	-7.2
0.53	0.97	1.97	2.25	3.12	3.87	4.85	4.86	5.88	5.56	7.93	8.97	9.22	6.05	4.23	3.01	3.09	2.1	1.38	1.87	2.62	3.8	3.02	3.43	2.97	3.24	3.07	4.14	4.86	3.68	3.94	2.55	0.19	0.51	-0.3	-0.4	-1.26	-0.86	-0.49	-0.38	-0.5	-0.6	-0.23	-0.16	-0.36	-1.03	-10	-9.62	-7.44	-6.83
1.32	1.67	2.64	2.84	3.69	4.37	5.37	5.35	6.32	6.03	8.53	9.34	9.65	6.51	4.64	3.46	3.58	2.49	1.77	2.12	2.88	3.93	3.25	3.79	3.35	3.57	3.41	4.32	5.04	3.83	3.99	2.44	0.07	0.28	-0.66	-0.72	-1.43	-0.91	-0.62	-0.64	-0.68	-0.72	-0.49	-0.49	-0.58	-1.34	-8.62	-8.3	-6.19	-5.67
1.29	1.61	2.45	2.67	3.36	4.03	4.88	4.9	5.85	5.55	8.21	9.22	9.47	6.46	4.65	3.48	3.53	2.54	1.81	2.21	2.85	3.97	3.22	3.82	3.18	3.57	3.13	4.12	4.43	3.46	4.33	3.26	1.4	1.43	0.58	0.46	0.17	0.68	0.52	0.48	0.69	0.43	0.31	0.5	0.56	-0.62	-7.84	-7.65	-5.62	-5.21
1.58	1.83	2.74	2.88	3.63	4.3	5.33	5.39	6.41	6.15	8.98	9.45	9.76	6.61	4.8	3.59	3.66	2.48	1.65	1.91	2.71	3.83	3.27	3.89	3.36	3.56	3.27	3.96	4.7	3.99	4.4	2.83	0.71	0.85	-0.07	-0.04	-0.36	0.19	0.18	0.09	0.22	0.08	0.03	0.1	0.16	-0.92	-7.58	-7.38	-5.38	-4.98
0.68	0.96	1.92	2.07	2.86	3.66	4.81	4.95	6.19	5.87	8.81	9.02	9.22	5.89	4.28	2.96	2.97	1.69	0.75	1.04	2.02	3.48	2.95	3.31	2.69	2.72	2.38	2.9	3.76	3.46	4.1	2.74	0.42	0.96	0.17	0.3	-0.18	0.18	0.28	0.4	0.44	0.18	0.31	0.5	0.41	-0.6	-8.86	-8.64	-6.63	-6.2
0.81	1.08	2.08	2.19	3.03	3.81	5.05	5.21	6.43	6.2	9.23	9.06	9.33	5.95	4.32	3	3.03	1.66	0.7	0.93	1.96	3.36	2.91	3.31	2.78	2.69	2.49	2.78	3.78	3.67	3.76	2.17	-0.21	0.38	-0.31	-0.13	-0.88	-0.53	-0.1	0.05	-0.09	-0.15	0.23	0.26	0.08	-0.58	-9.08	-8.8	-6.76	-6.3
0.52	0.79	1.82	1.93	2.8	3.66	5	5.25	6.64	6.34	9.45	9.05	9.24	5.73	4.29	2.89	2.85	1.4	0.33	0.55	1.75	3.4	3.02	3.18	2.59	2.34	2.08	2.18	3.16	3.12	3.46	2	-0.33	0.68	0.05	0.53	-0.54	-0.31	0.3	0.6	0.34	0.17	0.64	0.75	0.47	-0.24	-9.48	-9.22	-7.21	-6.74
0.66	0.88	1.89	1.94	2.79	3.6	4.97	5.19	6.54	6.26	9.35	8.87	9.12	5.65	4.1	2.74	2.75	1.24	0.19	0.3	1.48	2.97	2.7	2.97	2.46	2.15	1.94	1.81	2.81	2.93	3.29	1.1	-1.23	-0.37	-1.39	-0.21	-0.66	-0.41	0.02	0.24	0.05	-0.14	0.16	0.25	0.07	-0.88	-8.71	-8.49	-6.56	-6.17
1.37	1.48	2.46	2.42	3.22	3.91	5.28	5.54	6.75	6.68	9.94	9.08	9.52	6.15	4.46	3.14	3.15	1.54	0.47	0.41	1.5	2.75	2.59	3.02	2.55	2.07	1.78	1	1.6	2	2.12	-0.11	-1.43	-1.26	-1.98	-0.97	-0.71	-0.23	0.06	0	-0.01	0.09	0.13	0.02	0.11	-0.85	-7.55	-7.38	-5.49	-5.18
1.39	1.43	2.37	2.23	3.01	3.55	4.9	5.03	6.03	6.01	9.15	8.15	8.75	5.52	3.64	2.48	2.66	1.03	0.14	-0.09	0.88	1.64	1.59	2.34	2.06	1.58	1.49	0.4	0.85	1.02	0.3	-1.57	-2.32	-2.51	-2.49	-1.38	-1.13	-0.96	-0.98	-0.91	-0.98	-1.06	-1.13	-1.13	-1.07	-2.2	-6.73	-6.57	-4.78	-4.51
2.76	2.69	3.58	3.37	4.05	4.48	5.76	6.03	6.85	7.13	10.48	9.18	9.98	6.96	4.92	3.77	3.85	2.14	1.16	0.8	1.62	2.23	2.25	3.08	2.75	2.11	1.72	-0.07	-0.6	-0.04	0.1	-1.08	-1.12	-1.43	-1.67	-0.99	-0.41	0.22	0.12	-0.34	-0.11	0.22	-0.33	-0.63	-0.13	-1.3	-4.98	-4.91	-3.14	-2.98
1.54	1.48	2.36	2.14	2.82	3.3	4.64	4.92	5.88	6.04	9.51	7.9	8.62	5.5	3.72	2.55	2.62	0.88	-0.11	-0.46	0.48	1.26	1.32	1.97	1.55	0.86	0.5	-1.09	-1.24	-0.85	-1.13	-1.85	-1.79	-2.01	-1.68	-0.66	0	0.27	0.24	0.06	0.14	0.31	-0.08	-0.25	0.08	-1.12	-6.22	-6.14	-4.4	-4.22
1.4	1.33	2.31	2.08	2.84	3.46	4.96	5.44	6.65	6.81	10.25	8.56	9.26	5.95	4.21	2.85	2.76	0.84	-0.39	-0.78	0.34	1.47	1.56	1.76	1.27	0.15	-0.35	-2.3	-2.41	-2.7	-3.25	-3.87	-3.37	-3.74	-3.26	-2	-1.15	-0.69	-0.69	-0.66	-0.4	-0.05	-0.35	-0.47	-0.01	-1.15	-6.73	-6.67	-4.92	-4.74
0.25	0.08	1.02	0.69	1.41	1.91	3.46	3.95	5.04	5.33	8.73	6.56	7.49	4.31	2.53	1.25	1.18	-0.82	-2	-2.56	-1.5	-0.65	-0.42	-0.15	-0.57	-1.75	-2.09	-4.04	-4.1	-4.06	-5.03	-4.96	-4.07	-4.09	-3.21	-1.74	-0.87	-0.72	-0.68	-0.41	-0.27	-0.03	-0.21	-0.23	0.15	-0.96	-7.26	-7.23	-5.57	-5.46
0.28	0.14	1	0.68	1.32	1.75	3.16	3.48	4.42	4.63	8.14	5.93	6.78	3.75	2.12	0.98	1.04	-0.79	-1.79	-2.27	-1.28	-0.59	-0.38	0.2	-0.22	-1.04	-1.29	-2.92	-2.95	-2.5	-3.26	-3.31	-2.81	-2.87	-1.95	-0.65	0.21	0.13	0.13	0.37	0.36	0.51	0.29	0.21	0.47	-0.66	-7.04	-7	-5.34	-5.21
1.16	1.08	1.96	1.72	2.37	2.93	4.35	4.72	5.86	5.89	9.48	7.43	8.07	4.89	3.52	2.29	2.26	0.44	-0.67	-1.04	0.07	1.17	1.27	1.53	0.94	0.04	-0.36	-1.91	-1.88	-1.69	-2.25	-2.5	-2.23	-2.47	-1.82	-0.92	0.02	0.09	-0.09	-0.07	0.14	0.44	-0.15	-0.2	0.28	-1.04	-6.71	-6.66	-4.94	-4.76
0.52	0.39	1.3	1	1.67	2.26	3.78	4.27	5.51	5.55	9.06	6.77	7.49	4.27	2.97	1.68	1.56	-0.39	-1.61	-2.07	-0.87	0.31	0.51	0.5	-0.08	-1.22	-1.58	-3.25	-3.14	-3.11	-3.99	-4.03	-3.38	-3.47	-2.61	-1.47	-0.53	-0.54	-0.7	-0.4	-0.16	0.02	-0.37	-0.24	0.23	-1.07	-7.19	-7.17	-5.51	-5.37
0.16	-0.04	0.82	0.44	1.06	1.51	2.99	3.41	4.43	4.58	8.07	5.42	6.32	3.33	1.97	0.82	0.8	-1.15	-2.24	-2.81	-1.71	-0.89	-0.57	-0.31	-0.78	-1.8	-2.04	-3.7	-3.66	-3.32	-4.24	-4.09	-3.34	-3.37	-2.43	-1.28	-0.31	-0.46	-0.6	-0.32	-0.19	-0.03	-0.41	-0.32	0.13	-1.01	-7.03	-7.03	-5.42	-5.33
0.67	0.53	1.36	1.04	1.64	2.12	3.53	3.86	4.89	4.94	8.51	5.97	6.69	3.69	2.5	1.39	1.42	-0.42	-1.46	-1.91	-0.8	0.11	0.35	0.69	0.16	-0.69	-0.95	-2.42	-2.33	-1.93	-2.69	-2.67	-2.26	-2.33	-1.45	-0.55	0.38	0.1	-0.07	0.12	0.18	0.38	-0.09	-0.13	0.28	-0.86	-6.79	-6.76	-5.11	-4.96
0.75	0.65	1.52	1.24	1.86	2.46	3.92	4.34	5.56	5.47	9.03	6.6	7.2	4.07	3.09	1.86	1.78	-0.09	-1.26	-1.65	-0.42	0.85	1.01	0.99	0.33	-0.66	-1	-2.44	-2.29	-2.12	-2.82	-2.83	-2.44	-2.5	-1.76	-1.05	-0.12	-0.39	-0.66	-0.45	-0.25	-0.14	-0.77	-0.48	0.07	-1.33	-7.11	-7.07	-5.39	-5.22
0.02	-0.15	0.69	0.33	0.92	1.47	2.96	3.42	4.6	4.55	8	5.25	5.99	2.97	2.04	0.86	0.77	-1.18	-2.35	-2.85	-1.62	-0.49	-0.2	-0.26	-0.84	-1.91	-2.15	-3.66	-3.49	-3.26	-4.13	-3.93	-3.2	-3.14	-2.24	-1.32	-0.34	-0.63	-0.86	-0.52	-0.33	-0.33	-0.74	-0.43	0.04	-1.12	-7.33	-7.34	-5.75	-5.63
0.21	0.03	0.86	0.48	1.07	1.55	3.02	3.38	4.43	4.41	7.83	4.83	5.59	2.7	1.76	0.7	0.75	-1.15	-2.19	-2.71	-1.5	-0.62	-0.22	0	-0.45	-1.36	-1.47	-2.91	-2.7	-2.3	-3.26	-3.13	-2.59	-2.51	-1.55	-0.62	0.21	-0.25	-0.32	-0.05	-0.17	-0.11	-0.34	-0.33	-0.17	-0.92	-7.01	-6.99	-5.42	-5.3
0.49	0.4	1.25	0.95	1.58	2.16	3.65	3.97	5.16	5	8.44	5.59	6.15	3.1	2.34	1.24	1.3	-0.53	-1.57	-1.96	-0.65	0.45	0.78	0.9	0.4	-0.45	-0.55	-1.79	-1.46	-1.14	-2.05	-2.02	-1.76	-1.59	-0.65	0.14	0.85	0.2	0.24	0.57	0.29	0.3	0.37	0.28	0.13	-0.26	-7.27	-7.19	-5.57	-5.36
3.11	2.97	3.69	3.4	3.83	4.36	5.62	5.96	7.05	6.8	10.5	7.88	8.36	5.52	5.01	3.95	3.87	2.14	1.03	0.66	1.8	3.08	3.15	3.09	2.22	1.33	0.8	-0.62	-0.71	-0.39	-0.73	-0.37	0.19	-0.02	0.49	0.45	1.48	1.41	0.81	0.38	0.85	1.31	-0.08	-0.51	0.59	-0.37	-4.43	-4.44	-2.78	-2.62
-5.61	-5.38	-5.22	-5	-4.98	-4.68	-4.58	-4.8	-4.15	-4.61	-2.01	0.12	0.24	-2.2	-3.71	-4.54	-4.47	-4.69	-4.87	-4.33	-4.6	-3.72	-5.15	-4.54	-5.84	-4.9	-6	-4.41	-4.3	-3.97	-2.02	-1.3	-1.3	-1.23	-0.65	-0.4	0.21	-0.31	-1.55	-0.79	-0.18	-1.66	-2.06	-0.82	-0.98	-3.1	-10.48	-10.56	-8.86	-8.6
-3.43	-3.11	-2.61	-2.36	-1.97	-1.54	-1.15	-1.32	-0.64	-1	1.24	3.21	3.45	0.84	-0.95	-1.89	-1.77	-2.24	-2.56	-2.04	-1.98	-1.19	-2.35	-1.75	-2.56	-1.84	-2.46	-1.04	-0.85	-1.36	-0.14	-0.45	-1.35	-1.16	-1.2	-0.94	-0.89	-1.02	-1.57	-1.07	-0.77	-1.68	-1.77	-1.01	-1.19	-2.76	-10.33	-10.22	-8.35	-7.96
-0.99	-0.64	0	0.32	0.81	1.32	1.8	1.78	2.45	2.38	4.83	6.55	6.86	4.24	2.23	1.17	1.19	0.6	0.14	0.7	0.88	1.66	0.74	1.63	1.04	1.88	1.42	2.78	2.92	2.52	3.58	3.03	1.85	1.95	1.67	1.77	1.68	1.84	1.43	1.65	1.92	1.32	1.16	1.64	1.61	0.2	-9.08	-8.98	-6.98	-6.62
-0.31	-0.03	0.68	0.83	1.42	1.79	2.38	2.18	2.7	2.54	4.88	6.26	6.72	4.04	1.97	1.04	1.28	0.51	0.13	0.43	0.66	1.13	0.26	1.15	0.63	1.12	0.76	1.64	1.81	0.98	1.54	0.53	-1.04	-1	-1.45	-1.34	-1.59	-1.34	-1.5	-1.36	-1.22	-1.58	-1.58	-1.31	-1.36	-2.46	-8.43	-8.19	-6.2	-5.76
[truncated: 2,826 more rows]
[truncated: 2,920 more columns]

## Sheet: Supplementary Figure 19
Residue number monomer 1	Extended fraction monomer 1	Residue number monomer 2	Extended fraction monomer 2	Residue number monomer 3	Extended fraction monomer 3
6	0	6	0	8	0
7	1	7	0.0333333	9	0.876667
8	1	8	0.356667	10	0.99
9	1	9	0.786667	11	1
[truncated: 43 more rows]

## Sheet: Supplementary Figure 28
Panel h
[truncated: 450 more rows]

[truncated: 6 more sheets: Supplementary Figure 29, Supplementary Figure 30, Supplementary Figure 31, Supplementary Figure 32, Supplementary Figure 33, Supplementary Figure 34]
